# Supplementary material for: Multitarget Hybrid Fasudil Derivatives as a New Approach to the Potential Treatment of Amyotrophic Lateral Sclerosis
Source: J Med Chem. 2022 Jan 5;65(3):1867–82. doi: 10.1021/acs.jmedchem.1c01255 (PMC9132363; doi:10.1021/acs.jmedchem.1c01255)
Supplement: Supplementary file 2 — jm1c01255_si_002.pdb [file jm1c01255_si_002.pdb]

ATOM      1  C1  LIG     1      49.820  -5.600 103.950  0.00  0.00           C  
ATOM      2  N1  LIG     1      51.210  -1.680 102.970  0.00  0.00           N  
ATOM      3  O1  LIG     1      51.940  -7.160 103.830  0.00  0.00           O  
ATOM      4  C2  LIG     1      48.490  -5.950 103.630  0.00  0.00           C  
ATOM      5  N2  LIG     1      49.810  -8.240 104.690  0.00  0.00           N  
ATOM      6  O2  LIG     1      51.040  -6.460 106.080  0.00  0.00           O  
ATOM      7  C3  LIG     1      47.660  -5.020 103.000  0.00  0.00           C  
ATOM      8  N3  LIG     1      47.660 -10.560 105.590  0.00  0.00           N  
ATOM      9  C4  LIG     1      48.150  -3.760 102.690  0.00  0.00           C  
ATOM     10  C5  LIG     1      49.480  -3.400 103.010  0.00  0.00           C  
ATOM     11  C6  LIG     1      49.960  -2.120 102.700  0.00  0.00           C  
ATOM     12  C7  LIG     1      52.030  -2.560 103.570  0.00  0.00           C  
ATOM     13  C8  LIG     1      51.650  -3.850 103.920  0.00  0.00           C  
ATOM     14  C9  LIG     1      50.340  -4.310 103.650  0.00  0.00           C  
ATOM     15  C10 LIG     1      49.130  -8.500 105.990  0.00  0.00           C  
ATOM     16  C11 LIG     1      47.740  -9.100 105.730  0.00  0.00           C  
ATOM     17  C12 LIG     1      48.760 -11.220 104.910  0.00  0.00           C  
ATOM     18  C13 LIG     1      49.360 -10.490 103.710  0.00  0.00           C  
ATOM     19  C14 LIG     1      50.410  -9.460 104.100  0.00  0.00           C  
ATOM     20  S   LIG     1      50.820  -6.860 104.710  0.00  0.00           S  
ATOM     21  N   GLY    23      12.210   3.870  75.140  0.00  0.00           N  
ATOM     22  CA  GLY    23      13.240   4.070  74.070  0.00  0.00           C  
ATOM     23  C   GLY    23      14.390   4.940  74.560  0.00  0.00           C  
ATOM     24  O   GLY    23      15.440   4.420  74.970  0.00  0.00           O  
ATOM     25  N   ALA    24      14.190   6.260  74.520  0.00  0.00           N  
ATOM     26  CA  ALA    24      15.160   7.220  75.060  0.00  0.00           C  
ATOM     27  C   ALA    24      15.380   7.020  76.570  0.00  0.00           C  
ATOM     28  O   ALA    24      16.510   7.080  77.040  0.00  0.00           O  
ATOM     29  CB  ALA    24      14.720   8.650  74.770  0.00  0.00           C  
ATOM     30  N   SER    25      14.290   6.770  77.300  0.00  0.00           N  
ATOM     31  CA  SER    25      14.370   6.460  78.740  0.00  0.00           C  
ATOM     32  C   SER    25      15.000   5.090  79.000  0.00  0.00           C  
ATOM     33  O   SER    25      15.830   4.960  79.890  0.00  0.00           O  
ATOM     34  CB  SER    25      12.990   6.510  79.390  0.00  0.00           C  
ATOM     35  OG  SER    25      13.110   6.370  80.800  0.00  0.00           O  
ATOM     36  N   ARG    26      14.590   4.070  78.230  0.00  0.00           N  
ATOM     37  CA  ARG    26      15.160   2.730  78.340  0.00  0.00           C  
ATOM     38  C   ARG    26      16.650   2.740  78.010  0.00  0.00           C  
ATOM     39  O   ARG    26      17.430   2.070  78.690  0.00  0.00           O  
ATOM     40  CB  ARG    26      14.460   1.720  77.420  0.00  0.00           C  
ATOM     41  CG  ARG    26      12.980   1.490  77.720  0.00  0.00           C  
ATOM     42  CD  ARG    26      12.460   0.140  77.200  0.00  0.00           C  
ATOM     43  NE  ARG    26      12.970  -0.240  75.880  0.00  0.00           N  
ATOM     44  CZ  ARG    26      12.530  -1.270  75.140  0.00  0.00           C  
ATOM     45  NH1 ARG    26      11.540  -2.060  75.550  0.00  0.00           N1+
ATOM     46  NH2 ARG    26      13.090  -1.510  73.960  0.00  0.00           N  
ATOM     47  N   GLN    27      17.030   3.490  76.980  0.00  0.00           N  
ATOM     48  CA  GLN    27      18.450   3.570  76.580  0.00  0.00           C  
ATOM     49  C   GLN    27      19.280   4.440  77.530  0.00  0.00           C  
ATOM     50  O   GLN    27      20.480   4.190  77.690  0.00  0.00           O  
ATOM     51  CB  GLN    27      18.600   4.000  75.110  0.00  0.00           C  
ATOM     52  CG  GLN    27      18.170   2.920  74.080  0.00  0.00           C  
ATOM     53  CD  GLN    27      19.050   1.660  74.090  0.00  0.00           C  
ATOM     54  NE2 GLN    27      18.430   0.510  73.800  0.00  0.00           N  
ATOM     55  OE1 GLN    27      20.260   1.720  74.340  0.00  0.00           O  
ATOM     56  N   ARG    28      18.660   5.450  78.140  0.00  0.00           N  
ATOM     57  CA  ARG    28      19.320   6.240  79.210  0.00  0.00           C  
ATOM     58  C   ARG    28      19.540   5.390  80.470  0.00  0.00           C  
ATOM     59  O   ARG    28      20.620   5.410  81.040  0.00  0.00           O  
ATOM     60  CB  ARG    28      18.520   7.500  79.560  0.00  0.00           C  
ATOM     61  CG  ARG    28      18.770   8.690  78.630  0.00  0.00           C  
ATOM     62  CD  ARG    28      17.970   9.900  79.090  0.00  0.00           C  
ATOM     63  NE  ARG    28      17.900  10.940  78.070  0.00  0.00           N  
ATOM     64  CZ  ARG    28      16.840  11.150  77.300  0.00  0.00           C  
ATOM     65  NH1 ARG    28      15.760  10.390  77.440  0.00  0.00           N1+
ATOM     66  NH2 ARG    28      16.860  12.110  76.390  0.00  0.00           N  
ATOM     67  N   LYS    29      18.490   4.670  80.890  0.00  0.00           N  
ATOM     68  CA  LYS    29      18.570   3.700  82.000  0.00  0.00           C  
ATOM     69  C   LYS    29      19.710   2.720  81.790  0.00  0.00           C  
ATOM     70  O   LYS    29      20.490   2.460  82.710  0.00  0.00           O  
ATOM     71  CB  LYS    29      17.270   2.880  82.120  0.00  0.00           C  
ATOM     72  CG  LYS    29      16.140   3.580  82.860  0.00  0.00           C  
ATOM     73  CD  LYS    29      14.850   2.780  82.800  0.00  0.00           C  
ATOM     74  CE  LYS    29      13.710   3.540  83.450  0.00  0.00           C  
ATOM     75  NZ  LYS    29      12.440   2.780  83.440  0.00  0.00           N1+
ATOM     76  N   LEU    30      19.790   2.170  80.580  0.00  0.00           N  
ATOM     77  CA  LEU    30      20.850   1.240  80.210  0.00  0.00           C  
ATOM     78  C   LEU    30      22.230   1.900  80.220  0.00  0.00           C  
ATOM     79  O   LEU    30      23.210   1.270  80.620  0.00  0.00           O  
ATOM     80  CB  LEU    30      20.570   0.630  78.840  0.00  0.00           C  
ATOM     81  CG  LEU    30      21.540  -0.420  78.320  0.00  0.00           C  
ATOM     82  CD1 LEU    30      21.700  -1.580  79.300  0.00  0.00           C  
ATOM     83  CD2 LEU    30      21.050  -0.900  76.970  0.00  0.00           C  
ATOM     84  N   GLU    31      22.310   3.160  79.780  0.00  0.00           N  
ATOM     85  CA  GLU    31      23.560   3.930  79.810  0.00  0.00           C  
ATOM     86  C   GLU    31      23.980   4.230  81.240  0.00  0.00           C  
ATOM     87  O   GLU    31      25.180   4.170  81.560  0.00  0.00           O  
ATOM     88  CB  GLU    31      23.420   5.250  79.030  0.00  0.00           C  
ATOM     89  CG  GLU    31      23.670   5.110  77.540  0.00  0.00           C  
ATOM     90  CD  GLU    31      23.560   6.420  76.790  0.00  0.00           C  
ATOM     91  OE1 GLU    31      22.610   7.200  77.060  0.00  0.00           O  
ATOM     92  OE2 GLU    31      24.410   6.690  75.920  0.00  0.00           O1-
ATOM     93  N   ALA    32      23.010   4.530  82.090  0.00  0.00           N  
ATOM     94  CA  ALA    32      23.240   4.770  83.520  0.00  0.00           C  
ATOM     95  C   ALA    32      23.920   3.580  84.230  0.00  0.00           C  
ATOM     96  O   ALA    32      24.820   3.790  85.060  0.00  0.00           O  
ATOM     97  CB  ALA    32      21.920   5.100  84.220  0.00  0.00           C  
ATOM     98  N   LEU    33      23.510   2.360  83.890  0.00  0.00           N  
ATOM     99  CA  LEU    33      24.120   1.140  84.440  0.00  0.00           C  
ATOM    100  C   LEU    33      25.580   0.960  84.030  0.00  0.00           C  
ATOM    101  O   LEU    33      26.360   0.400  84.800  0.00  0.00           O  
ATOM    102  CB  LEU    33      23.320  -0.100  84.040  0.00  0.00           C  
ATOM    103  CG  LEU    33      21.910  -0.240  84.660  0.00  0.00           C  
ATOM    104  CD1 LEU    33      21.010  -1.160  83.830  0.00  0.00           C  
ATOM    105  CD2 LEU    33      21.990  -0.740  86.100  0.00  0.00           C  
ATOM    106  N   ILE    34      25.960   1.440  82.850  0.00  0.00           N  
ATOM    107  CA  ILE    34      27.290   1.160  82.280  0.00  0.00           C  
ATOM    108  C   ILE    34      28.400   2.120  82.770  0.00  0.00           C  
ATOM    109  O   ILE    34      29.570   1.720  82.860  0.00  0.00           O  
ATOM    110  CB  ILE    34      27.230   1.110  80.720  0.00  0.00           C  
ATOM    111  CG1 ILE    34      26.320  -0.030  80.250  0.00  0.00           C  
ATOM    112  CG2 ILE    34      28.610   0.900  80.100  0.00  0.00           C  
ATOM    113  CD  ILE    34      26.030  -0.030  78.780  0.00  0.00           C  
ATOM    114  N   ARG    35      28.060   3.370  83.080  0.00  0.00           N  
ATOM    115  CA  ARG    35      29.070   4.340  83.550  0.00  0.00           C  
ATOM    116  C   ARG    35      29.230   4.450  85.070  0.00  0.00           C  
ATOM    117  O   ARG    35      30.080   5.200  85.550  0.00  0.00           O  
ATOM    118  CB  ARG    35      28.870   5.720  82.900  0.00  0.00           C  
ATOM    119  CG  ARG    35      30.000   6.070  81.930  0.00  0.00           C  
ATOM    120  CD  ARG    35      29.780   7.420  81.290  0.00  0.00           C  
ATOM    121  NE  ARG    35      28.690   7.350  80.320  0.00  0.00           N  
ATOM    122  CZ  ARG    35      28.820   7.340  78.990  0.00  0.00           C  
ATOM    123  NH1 ARG    35      30.010   7.400  78.390  0.00  0.00           N1+
ATOM    124  NH2 ARG    35      27.720   7.270  78.240  0.00  0.00           N  
ATOM    125  N   ASP    36      28.430   3.690  85.820  0.00  0.00           N  
ATOM    126  CA  ASP    36      28.580   3.580  87.260  0.00  0.00           C  
ATOM    127  C   ASP    36      29.830   2.730  87.560  0.00  0.00           C  
ATOM    128  O   ASP    36      29.920   1.610  87.070  0.00  0.00           O  
ATOM    129  CB  ASP    36      27.330   2.910  87.860  0.00  0.00           C  
ATOM    130  CG  ASP    36      27.300   2.940  89.380  0.00  0.00           C  
ATOM    131  OD1 ASP    36      28.190   3.550  90.020  0.00  0.00           O  
ATOM    132  OD2 ASP    36      26.350   2.350  89.940  0.00  0.00           O1-
ATOM    133  N   PRO    37      30.790   3.260  88.350  0.00  0.00           N  
ATOM    134  CA  PRO    37      31.940   2.420  88.710  0.00  0.00           C  
ATOM    135  C   PRO    37      31.580   1.230  89.590  0.00  0.00           C  
ATOM    136  O   PRO    37      32.230   0.200  89.490  0.00  0.00           O  
ATOM    137  CB  PRO    37      32.860   3.390  89.460  0.00  0.00           C  
ATOM    138  CG  PRO    37      32.450   4.730  89.020  0.00  0.00           C  
ATOM    139  CD  PRO    37      30.970   4.640  88.830  0.00  0.00           C  
ATOM    140  N   ARG    38      30.560   1.390  90.420  0.00  0.00           N  
ATOM    141  CA  ARG    38      30.000   0.300  91.250  0.00  0.00           C  
ATOM    142  C   ARG    38      29.280  -0.810  90.470  0.00  0.00           C  
ATOM    143  O   ARG    38      29.020  -1.870  91.030  0.00  0.00           O  
ATOM    144  CB  ARG    38      29.020   0.880  92.280  0.00  0.00           C  
ATOM    145  CG  ARG    38      29.660   1.670  93.400  0.00  0.00           C  
ATOM    146  CD  ARG    38      30.120   0.780  94.550  0.00  0.00           C  
ATOM    147  NE  ARG    38      30.100   1.480  95.830  0.00  0.00           N  
ATOM    148  CZ  ARG    38      30.200   0.900  97.030  0.00  0.00           C  
ATOM    149  NH1 ARG    38      30.330  -0.420  97.150  0.00  0.00           N1+
ATOM    150  NH2 ARG    38      30.160   1.650  98.120  0.00  0.00           N  
ATOM    151  N   SER    39      28.930  -0.570  89.210  0.00  0.00           N  
ATOM    152  CA  SER    39      28.140  -1.530  88.430  0.00  0.00           C  
ATOM    153  C   SER    39      28.890  -2.840  88.120  0.00  0.00           C  
ATOM    154  O   SER    39      30.100  -2.810  87.900  0.00  0.00           O  
ATOM    155  CB  SER    39      27.680  -0.890  87.110  0.00  0.00           C  
ATOM    156  OG  SER    39      27.070  -1.820  86.240  0.00  0.00           O  
ATOM    157  N   PRO    40      28.180  -3.980  88.110  0.00  0.00           N  
ATOM    158  CA  PRO    40      28.780  -5.210  87.610  0.00  0.00           C  
ATOM    159  C   PRO    40      28.950  -5.250  86.080  0.00  0.00           C  
ATOM    160  O   PRO    40      29.720  -6.070  85.580  0.00  0.00           O  
ATOM    161  CB  PRO    40      27.790  -6.290  88.080  0.00  0.00           C  
ATOM    162  CG  PRO    40      26.500  -5.610  88.180  0.00  0.00           C  
ATOM    163  CD  PRO    40      26.800  -4.200  88.580  0.00  0.00           C  
ATOM    164  N   ILE    41      28.230  -4.380  85.350  0.00  0.00           N  
ATOM    165  CA  ILE    41      28.360  -4.280  83.900  0.00  0.00           C  
ATOM    166  C   ILE    41      28.830  -2.890  83.440  0.00  0.00           C  
ATOM    167  O   ILE    41      28.250  -2.280  82.530  0.00  0.00           O  
ATOM    168  CB  ILE    41      27.050  -4.720  83.180  0.00  0.00           C  
ATOM    169  CG1 ILE    41      25.850  -3.870  83.610  0.00  0.00           C  
ATOM    170  CG2 ILE    41      26.770  -6.200  83.460  0.00  0.00           C  
ATOM    171  CD  ILE    41      24.790  -3.760  82.550  0.00  0.00           C  
ATOM    172  N   ASN    42      29.890  -2.380  84.070  0.00  0.00           N  
ATOM    173  CA  ASN    42      30.650  -1.250  83.520  0.00  0.00           C  
ATOM    174  C   ASN    42      31.710  -1.750  82.560  0.00  0.00           C  
ATOM    175  O   ASN    42      32.020  -2.930  82.540  0.00  0.00           O  
ATOM    176  CB  ASN    42      31.220  -0.340  84.610  0.00  0.00           C  
ATOM    177  CG  ASN    42      32.050  -1.080  85.650  0.00  0.00           C  
ATOM    178  ND2 ASN    42      31.840  -0.730  86.910  0.00  0.00           N  
ATOM    179  OD1 ASN    42      32.890  -1.920  85.320  0.00  0.00           O  
ATOM    180  N   VAL    43      32.290  -0.850  81.780  0.00  0.00           N  
ATOM    181  CA  VAL    43      33.090  -1.250  80.600  0.00  0.00           C  
ATOM    182  C   VAL    43      34.280  -2.130  80.980  0.00  0.00           C  
ATOM    183  O   VAL    43      34.590  -3.080  80.250  0.00  0.00           O  
ATOM    184  CB  VAL    43      33.560  -0.020  79.740  0.00  0.00           C  
ATOM    185  CG1 VAL    43      34.310  -0.490  78.500  0.00  0.00           C  
ATOM    186  CG2 VAL    43      32.360   0.840  79.320  0.00  0.00           C  
ATOM    187  N   GLU    44      34.900  -1.860  82.120  0.00  0.00           N  
ATOM    188  CA  GLU    44      36.040  -2.660  82.610  0.00  0.00           C  
ATOM    189  C   GLU    44      35.620  -4.110  82.900  0.00  0.00           C  
ATOM    190  O   GLU    44      36.340  -5.050  82.570  0.00  0.00           O  
ATOM    191  CB  GLU    44      36.670  -2.020  83.870  0.00  0.00           C  
ATOM    192  CG  GLU    44      37.040  -0.500  83.770  0.00  0.00           C  
ATOM    193  CD  GLU    44      37.930  -0.180  82.560  0.00  0.00           C  
ATOM    194  OE1 GLU    44      38.850  -0.980  82.270  0.00  0.00           O  
ATOM    195  OE2 GLU    44      37.710   0.860  81.890  0.00  0.00           O1-
ATOM    196  N   SER    45      34.430  -4.260  83.500  0.00  0.00           N  
ATOM    197  CA  SER    45      33.850  -5.590  83.780  0.00  0.00           C  
ATOM    198  C   SER    45      33.440  -6.340  82.520  0.00  0.00           C  
ATOM    199  O   SER    45      33.550  -7.570  82.450  0.00  0.00           O  
ATOM    200  CB  SER    45      32.630  -5.460  84.690  0.00  0.00           C  
ATOM    201  OG  SER    45      32.950  -4.780  85.890  0.00  0.00           O  
ATOM    202  N   LEU    46      32.920  -5.610  81.530  0.00  0.00           N  
ATOM    203  CA  LEU    46      32.520  -6.210  80.270  0.00  0.00           C  
ATOM    204  C   LEU    46      33.770  -6.580  79.460  0.00  0.00           C  
ATOM    205  O   LEU    46      33.780  -7.620  78.780  0.00  0.00           O  
ATOM    206  CB  LEU    46      31.600  -5.290  79.490  0.00  0.00           C  
ATOM    207  CG  LEU    46      30.260  -4.920  80.130  0.00  0.00           C  
ATOM    208  CD1 LEU    46      29.520  -3.940  79.260  0.00  0.00           C  
ATOM    209  CD2 LEU    46      29.400  -6.140  80.350  0.00  0.00           C  
ATOM    210  N   LEU    47      34.800  -5.740  79.540  0.00  0.00           N  
ATOM    211  CA  LEU    47      36.120  -6.090  78.990  0.00  0.00           C  
ATOM    212  C   LEU    47      36.740  -7.330  79.680  0.00  0.00           C  
ATOM    213  O   LEU    47      37.380  -8.150  79.020  0.00  0.00           O  
ATOM    214  CB  LEU    47      37.100  -4.900  79.070  0.00  0.00           C  
ATOM    215  CG  LEU    47      37.040  -3.880  77.930  0.00  0.00           C  
ATOM    216  CD1 LEU    47      37.790  -2.600  78.340  0.00  0.00           C  
ATOM    217  CD2 LEU    47      37.560  -4.420  76.640  0.00  0.00           C  
ATOM    218  N   ASP    48      36.550  -7.460  80.990  0.00  0.00           N  
ATOM    219  CA  ASP    48      36.960  -8.660  81.730  0.00  0.00           C  
ATOM    220  C   ASP    48      36.240  -9.900  81.190  0.00  0.00           C  
ATOM    221  O   ASP    48      36.860 -10.940  80.970  0.00  0.00           O  
ATOM    222  CB  ASP    48      36.660  -8.540  83.240  0.00  0.00           C  
ATOM    223  CG  ASP    48      37.720  -7.780  84.010  0.00  0.00           C  
ATOM    224  OD1 ASP    48      38.700  -7.270  83.420  0.00  0.00           O  
ATOM    225  OD2 ASP    48      37.570  -7.690  85.250  0.00  0.00           O1-
ATOM    226  N   GLY    49      34.930  -9.780  80.980  0.00  0.00           N  
ATOM    227  CA  GLY    49      34.100 -10.890  80.480  0.00  0.00           C  
ATOM    228  C   GLY    49      34.520 -11.380  79.100  0.00  0.00           C  
ATOM    229  O   GLY    49      34.510 -12.580  78.830  0.00  0.00           O  
ATOM    230  N   LEU    50      34.880 -10.440  78.230  0.00  0.00           N  
ATOM    231  CA  LEU    50      35.430 -10.770  76.920  0.00  0.00           C  
ATOM    232  C   LEU    50      36.750 -11.490  77.100  0.00  0.00           C  
ATOM    233  O   LEU    50      36.970 -12.540  76.510  0.00  0.00           O  
ATOM    234  CB  LEU    50      35.610  -9.500  76.080  0.00  0.00           C  
ATOM    235  CG  LEU    50      36.280  -9.600  74.700  0.00  0.00           C  
ATOM    236  CD1 LEU    50      35.660 -10.700  73.850  0.00  0.00           C  
ATOM    237  CD2 LEU    50      36.210  -8.260  73.990  0.00  0.00           C  
ATOM    238  N   ASN    51      37.610 -10.940  77.940  0.00  0.00           N  
ATOM    239  CA  ASN    51      38.960 -11.460  78.100  0.00  0.00           C  
ATOM    240  C   ASN    51      39.020 -12.830  78.790  0.00  0.00           C  
ATOM    241  O   ASN    51      39.740 -13.720  78.340  0.00  0.00           O  
ATOM    242  CB  ASN    51      39.840 -10.450  78.850  0.00  0.00           C  
ATOM    243  CG  ASN    51      41.300 -10.820  78.790  0.00  0.00           C  
ATOM    244  ND2 ASN    51      41.810 -11.380  79.880  0.00  0.00           N  
ATOM    245  OD1 ASN    51      41.960 -10.610  77.770  0.00  0.00           O  
ATOM    246  N   SER    52      38.250 -13.000  79.860  0.00  0.00           N  
ATOM    247  CA  SER    52      38.150 -14.280  80.560  0.00  0.00           C  
ATOM    248  C   SER    52      37.590 -15.390  79.680  0.00  0.00           C  
ATOM    249  O   SER    52      38.040 -16.530  79.760  0.00  0.00           O  
ATOM    250  CB  SER    52      37.280 -14.160  81.820  0.00  0.00           C  
ATOM    251  OG  SER    52      37.960 -13.420  82.830  0.00  0.00           O  
ATOM    252  N   LEU    53      36.600 -15.050  78.840  0.00  0.00           N  
ATOM    253  CA  LEU    53      35.990 -16.010  77.910  0.00  0.00           C  
ATOM    254  C   LEU    53      37.020 -16.520  76.900  0.00  0.00           C  
ATOM    255  O   LEU    53      37.050 -17.710  76.590  0.00  0.00           O  
ATOM    256  CB  LEU    53      34.800 -15.380  77.190  0.00  0.00           C  
ATOM    257  CG  LEU    53      34.070 -16.230  76.130  0.00  0.00           C  
ATOM    258  CD1 LEU    53      33.640 -17.580  76.680  0.00  0.00           C  
ATOM    259  CD2 LEU    53      32.860 -15.470  75.620  0.00  0.00           C  
ATOM    260  N   VAL    54      37.850 -15.610  76.380  0.00  0.00           N  
ATOM    261  CA  VAL    54      38.940 -15.990  75.480  0.00  0.00           C  
ATOM    262  C   VAL    54      39.950 -16.910  76.190  0.00  0.00           C  
ATOM    263  O   VAL    54      40.330 -17.940  75.620  0.00  0.00           O  
ATOM    264  CB  VAL    54      39.640 -14.740  74.890  0.00  0.00           C  
ATOM    265  CG1 VAL    54      40.960 -15.110  74.240  0.00  0.00           C  
ATOM    266  CG2 VAL    54      38.720 -14.060  73.890  0.00  0.00           C  
ATOM    267  N   LEU    55      40.360 -16.550  77.400  0.00  0.00           N  
ATOM    268  CA  LEU    55      41.290 -17.390  78.190  0.00  0.00           C  
ATOM    269  C   LEU    55      40.690 -18.750  78.540  0.00  0.00           C  
ATOM    270  O   LEU    55      41.420 -19.740  78.550  0.00  0.00           O  
ATOM    271  CB  LEU    55      41.720 -16.690  79.480  0.00  0.00           C  
ATOM    272  CG  LEU    55      42.690 -15.520  79.350  0.00  0.00           C  
ATOM    273  CD1 LEU    55      42.880 -14.870  80.690  0.00  0.00           C  
ATOM    274  CD2 LEU    55      44.020 -15.980  78.770  0.00  0.00           C  
ATOM    275  N   ASP    56      39.400 -18.790  78.830  0.00  0.00           N  
ATOM    276  CA  ASP    56      38.700 -20.050  79.170  0.00  0.00           C  
ATOM    277  C   ASP    56      38.330 -20.930  77.980  0.00  0.00           C  
ATOM    278  O   ASP    56      37.940 -22.090  78.190  0.00  0.00           O  
ATOM    279  CB  ASP    56      37.440 -19.770  80.000  0.00  0.00           C  
ATOM    280  CG  ASP    56      37.730 -19.540  81.480  0.00  0.00           C  
ATOM    281  OD1 ASP    56      38.700 -20.110  82.020  0.00  0.00           O  
ATOM    282  OD2 ASP    56      36.950 -18.800  82.110  0.00  0.00           O1-
ATOM    283  N   LEU    57      38.430 -20.410  76.750  0.00  0.00           N  
ATOM    284  CA  LEU    57      38.140 -21.180  75.520  0.00  0.00           C  
ATOM    285  C   LEU    57      39.360 -21.480  74.640  0.00  0.00           C  
ATOM    286  O   LEU    57      39.300 -22.390  73.810  0.00  0.00           O  
ATOM    287  CB  LEU    57      37.070 -20.470  74.670  0.00  0.00           C  
ATOM    288  CG  LEU    57      35.620 -20.400  75.160  0.00  0.00           C  
ATOM    289  CD1 LEU    57      34.770 -19.720  74.100  0.00  0.00           C  
ATOM    290  CD2 LEU    57      35.060 -21.770  75.470  0.00  0.00           C  
ATOM    291  N   ASP    58      40.460 -20.730  74.800  0.00  0.00           N  
ATOM    292  CA  ASP    58      41.630 -20.870  73.910  0.00  0.00           C  
ATOM    293  C   ASP    58      42.530 -22.010  74.360  0.00  0.00           C  
ATOM    294  O   ASP    58      43.630 -21.780  74.890  0.00  0.00           O  
ATOM    295  CB  ASP    58      42.400 -19.540  73.790  0.00  0.00           C  
ATOM    296  CG  ASP    58      43.470 -19.560  72.690  0.00  0.00           C  
ATOM    297  OD1 ASP    58      43.410 -20.410  71.770  0.00  0.00           O  
ATOM    298  OD2 ASP    58      44.380 -18.690  72.740  0.00  0.00           O1-
ATOM    299  N   PHE    59      42.060 -23.240  74.160  0.00  0.00           N  
ATOM    300  CA  PHE    59      42.850 -24.450  74.380  0.00  0.00           C  
ATOM    301  C   PHE    59      42.620 -25.430  73.210  0.00  0.00           C  
ATOM    302  O   PHE    59      41.490 -25.540  72.720  0.00  0.00           O  
ATOM    303  CB  PHE    59      42.470 -25.100  75.720  0.00  0.00           C  
ATOM    304  CG  PHE    59      42.730 -24.220  76.910  0.00  0.00           C  
ATOM    305  CD1 PHE    59      44.030 -23.980  77.350  0.00  0.00           C  
ATOM    306  CD2 PHE    59      41.680 -23.620  77.590  0.00  0.00           C  
ATOM    307  CE1 PHE    59      44.280 -23.150  78.460  0.00  0.00           C  
ATOM    308  CE2 PHE    59      41.910 -22.790  78.700  0.00  0.00           C  
ATOM    309  CZ  PHE    59      43.220 -22.560  79.130  0.00  0.00           C  
ATOM    310  N   PRO    60      43.690 -26.130  72.750  0.00  0.00           N  
ATOM    311  CA  PRO    60      43.610 -27.040  71.600  0.00  0.00           C  
ATOM    312  C   PRO    60      42.360 -27.910  71.510  0.00  0.00           C  
ATOM    313  O   PRO    60      41.740 -27.980  70.440  0.00  0.00           O  
ATOM    314  CB  PRO    60      44.850 -27.930  71.780  0.00  0.00           C  
ATOM    315  CG  PRO    60      45.840 -27.020  72.390  0.00  0.00           C  
ATOM    316  CD  PRO    60      45.070 -26.060  73.270  0.00  0.00           C  
ATOM    317  N   ALA    61      41.990 -28.540  72.620  0.00  0.00           N  
ATOM    318  CA  ALA    61      40.840 -29.470  72.670  0.00  0.00           C  
ATOM    319  C   ALA    61      39.520 -28.760  72.370  0.00  0.00           C  
ATOM    320  O   ALA    61      38.710 -29.250  71.570  0.00  0.00           O  
ATOM    321  CB  ALA    61      40.760 -30.160  74.030  0.00  0.00           C  
ATOM    322  N   LEU    62      39.320 -27.610  73.010  0.00  0.00           N  
ATOM    323  CA  LEU    62      38.100 -26.810  72.850  0.00  0.00           C  
ATOM    324  C   LEU    62      37.950 -26.220  71.440  0.00  0.00           C  
ATOM    325  O   LEU    62      36.830 -26.090  70.940  0.00  0.00           O  
ATOM    326  CB  LEU    62      38.040 -25.690  73.900  0.00  0.00           C  
ATOM    327  CG  LEU    62      37.500 -26.060  75.290  0.00  0.00           C  
ATOM    328  CD1 LEU    62      38.190 -27.280  75.890  0.00  0.00           C  
ATOM    329  CD2 LEU    62      37.640 -24.860  76.220  0.00  0.00           C  
ATOM    330  N   ARG    63      39.070 -25.900  70.800  0.00  0.00           N  
ATOM    331  CA  ARG    63      39.060 -25.410  69.410  0.00  0.00           C  
ATOM    332  C   ARG    63      38.620 -26.460  68.360  0.00  0.00           C  
ATOM    333  O   ARG    63      38.440 -26.110  67.200  0.00  0.00           O  
ATOM    334  CB  ARG    63      40.430 -24.820  69.030  0.00  0.00           C  
ATOM    335  CG  ARG    63      40.660 -23.400  69.530  0.00  0.00           C  
ATOM    336  CD  ARG    63      42.070 -22.960  69.180  0.00  0.00           C  
ATOM    337  NE  ARG    63      42.350 -21.540  69.460  0.00  0.00           N  
ATOM    338  CZ  ARG    63      42.060 -20.510  68.650  0.00  0.00           C  
ATOM    339  NH1 ARG    63      41.440 -20.680  67.480  0.00  0.00           N1+
ATOM    340  NH2 ARG    63      42.390 -19.270  69.040  0.00  0.00           N  
ATOM    341  N   LYS    64      38.470 -27.730  68.760  0.00  0.00           N  
ATOM    342  CA  LYS    64      37.810 -28.720  67.900  0.00  0.00           C  
ATOM    343  C   LYS    64      36.320 -28.390  67.680  0.00  0.00           C  
ATOM    344  O   LYS    64      35.740 -28.800  66.670  0.00  0.00           O  
ATOM    345  CB  LYS    64      37.950 -30.140  68.480  0.00  0.00           C  
ATOM    346  CG  LYS    64      39.390 -30.660  68.530  0.00  0.00           C  
ATOM    347  CD  LYS    64      39.430 -32.130  68.960  0.00  0.00           C  
ATOM    348  CE  LYS    64      40.860 -32.660  69.040  0.00  0.00           C  
ATOM    349  NZ  LYS    64      41.690 -31.950  70.050  0.00  0.00           N1+
ATOM    350  N   ASN    65      35.700 -27.680  68.620  0.00  0.00           N  
ATOM    351  CA  ASN    65      34.340 -27.140  68.450  0.00  0.00           C  
ATOM    352  C   ASN    65      34.380 -25.970  67.480  0.00  0.00           C  
ATOM    353  O   ASN    65      35.140 -25.020  67.680  0.00  0.00           O  
ATOM    354  CB  ASN    65      33.760 -26.700  69.800  0.00  0.00           C  
ATOM    355  CG  ASN    65      32.320 -26.230  69.710  0.00  0.00           C  
ATOM    356  ND2 ASN    65      31.480 -26.720  70.620  0.00  0.00           N  
ATOM    357  OD1 ASN    65      31.970 -25.410  68.860  0.00  0.00           O  
ATOM    358  N   LYS    66      33.530 -26.030  66.460  0.00  0.00           N  
ATOM    359  CA  LYS    66      33.520 -25.050  65.360  0.00  0.00           C  
ATOM    360  C   LYS    66      33.110 -23.630  65.800  0.00  0.00           C  
ATOM    361  O   LYS    66      33.610 -22.650  65.250  0.00  0.00           O  
ATOM    362  CB  LYS    66      32.610 -25.540  64.230  0.00  0.00           C  
ATOM    363  CG  LYS    66      32.910 -24.920  62.880  0.00  0.00           C  
ATOM    364  CD  LYS    66      32.020 -25.460  61.800  0.00  0.00           C  
ATOM    365  CE  LYS    66      32.250 -24.740  60.470  0.00  0.00           C  
ATOM    366  NZ  LYS    66      33.620 -24.940  59.950  0.00  0.00           N1+
ATOM    367  N   ASN    67      32.230 -23.530  66.790  0.00  0.00           N  
ATOM    368  CA  ASN    67      31.790 -22.240  67.320  0.00  0.00           C  
ATOM    369  C   ASN    67      32.890 -21.560  68.120  0.00  0.00           C  
ATOM    370  O   ASN    67      33.170 -20.370  67.930  0.00  0.00           O  
ATOM    371  CB  ASN    67      30.580 -22.400  68.240  0.00  0.00           C  
ATOM    372  CG  ASN    67      29.360 -22.920  67.510  0.00  0.00           C  
ATOM    373  ND2 ASN    67      28.470 -23.580  68.260  0.00  0.00           N  
ATOM    374  OD1 ASN    67      29.200 -22.730  66.290  0.00  0.00           O  
ATOM    375  N   ILE    68      33.500 -22.320  69.030  0.00  0.00           N  
ATOM    376  CA  ILE    68      34.620 -21.850  69.850  0.00  0.00           C  
ATOM    377  C   ILE    68      35.760 -21.350  68.970  0.00  0.00           C  
ATOM    378  O   ILE    68      36.290 -20.270  69.200  0.00  0.00           O  
ATOM    379  CB  ILE    68      35.150 -22.950  70.820  0.00  0.00           C  
ATOM    380  CG1 ILE    68      34.070 -23.400  71.820  0.00  0.00           C  
ATOM    381  CG2 ILE    68      36.360 -22.460  71.580  0.00  0.00           C  
ATOM    382  CD  ILE    68      34.530 -24.500  72.760  0.00  0.00           C  
ATOM    383  N   ASP    69      36.120 -22.110  67.940  0.00  0.00           N  
ATOM    384  CA  ASP    69      37.260 -21.760  67.060  0.00  0.00           C  
ATOM    385  C   ASP    69      37.010 -20.510  66.210  0.00  0.00           C  
ATOM    386  O   ASP    69      37.900 -19.670  66.070  0.00  0.00           O  
ATOM    387  CB  ASP    69      37.610 -22.930  66.130  0.00  0.00           C  
ATOM    388  CG  ASP    69      38.930 -22.700  65.390  0.00  0.00           C  
ATOM    389  OD1 ASP    69      39.920 -22.280  66.030  0.00  0.00           O  
ATOM    390  OD2 ASP    69      38.980 -22.950  64.160  0.00  0.00           O1-
ATOM    391  N   ASN    70      35.810 -20.410  65.640  0.00  0.00           N  
ATOM    392  CA  ASN    70      35.410 -19.230  64.880  0.00  0.00           C  
ATOM    393  C   ASN    70      35.340 -17.980  65.750  0.00  0.00           C  
ATOM    394  O   ASN    70      35.830 -16.920  65.360  0.00  0.00           O  
ATOM    395  CB  ASN    70      34.060 -19.460  64.170  0.00  0.00           C  
ATOM    396  CG  ASN    70      34.140 -20.460  63.010  0.00  0.00           C  
ATOM    397  ND2 ASN    70      32.980 -20.940  62.570  0.00  0.00           N  
ATOM    398  OD1 ASN    70      35.220 -20.800  62.510  0.00  0.00           O  
ATOM    399  N   PHE    71      34.750 -18.100  66.940  0.00  0.00           N  
ATOM    400  CA  PHE    71      34.670 -16.970  67.870  0.00  0.00           C  
ATOM    401  C   PHE    71      36.040 -16.380  68.180  0.00  0.00           C  
ATOM    402  O   PHE    71      36.230 -15.160  68.100  0.00  0.00           O  
ATOM    403  CB  PHE    71      34.010 -17.370  69.190  0.00  0.00           C  
ATOM    404  CG  PHE    71      34.150 -16.330  70.280  0.00  0.00           C  
ATOM    405  CD1 PHE    71      33.360 -15.180  70.260  0.00  0.00           C  
ATOM    406  CD2 PHE    71      35.090 -16.490  71.300  0.00  0.00           C  
ATOM    407  CE1 PHE    71      33.490 -14.200  71.280  0.00  0.00           C  
ATOM    408  CE2 PHE    71      35.220 -15.520  72.300  0.00  0.00           C  
ATOM    409  CZ  PHE    71      34.420 -14.380  72.290  0.00  0.00           C  
ATOM    410  N   LEU    72      36.980 -17.250  68.550  0.00  0.00           N  
ATOM    411  CA  LEU    72      38.340 -16.830  68.870  0.00  0.00           C  
ATOM    412  C   LEU    72      38.980 -16.150  67.670  0.00  0.00           C  
ATOM    413  O   LEU    72      39.530 -15.080  67.830  0.00  0.00           O  
ATOM    414  CB  LEU    72      39.190 -18.010  69.350  0.00  0.00           C  
ATOM    415  CG  LEU    72      38.850 -18.520  70.750  0.00  0.00           C  
ATOM    416  CD1 LEU    72      39.630 -19.790  71.060  0.00  0.00           C  
ATOM    417  CD2 LEU    72      39.120 -17.460  71.800  0.00  0.00           C  
ATOM    418  N   ASN    73      38.840 -16.730  66.480  0.00  0.00           N  
ATOM    419  CA  ASN    73      39.380 -16.100  65.260  0.00  0.00           C  
ATOM    420  C   ASN    73      38.940 -14.640  65.050  0.00  0.00           C  
ATOM    421  O   ASN    73      39.740 -13.810  64.650  0.00  0.00           O  
ATOM    422  CB  ASN    73      39.050 -16.940  64.020  0.00  0.00           C  
ATOM    423  CG  ASN    73      39.800 -18.260  63.980  0.00  0.00           C  
ATOM    424  ND2 ASN    73      39.410 -19.130  63.050  0.00  0.00           N  
ATOM    425  OD1 ASN    73      40.700 -18.510  64.780  0.00  0.00           O  
ATOM    426  N   ARG    74      37.670 -14.350  65.350  0.00  0.00           N  
ATOM    427  CA  ARG    74      37.160 -12.970  65.330  0.00  0.00           C  
ATOM    428  C   ARG    74      37.860 -12.040  66.320  0.00  0.00           C  
ATOM    429  O   ARG    74      38.230 -10.920  65.960  0.00  0.00           O  
ATOM    430  CB  ARG    74      35.660 -12.910  65.610  0.00  0.00           C  
ATOM    431  CG  ARG    74      34.760 -13.220  64.420  0.00  0.00           C  
ATOM    432  CD  ARG    74      33.260 -13.040  64.770  0.00  0.00           C  
ATOM    433  NE  ARG    74      32.970 -11.840  65.570  0.00  0.00           N  
ATOM    434  CZ  ARG    74      33.020 -10.570  65.140  0.00  0.00           C  
ATOM    435  NH1 ARG    74      33.350 -10.260  63.890  0.00  0.00           N1+
ATOM    436  NH2 ARG    74      32.730  -9.580  65.990  0.00  0.00           N  
ATOM    437  N   TYR    75      38.030 -12.500  67.560  0.00  0.00           N  
ATOM    438  CA  TYR    75      38.480 -11.660  68.690  0.00  0.00           C  
ATOM    439  C   TYR    75      39.920 -11.850  69.160  0.00  0.00           C  
ATOM    440  O   TYR    75      40.550 -10.890  69.590  0.00  0.00           O  
ATOM    441  CB  TYR    75      37.530 -11.850  69.870  0.00  0.00           C  
ATOM    442  CG  TYR    75      36.250 -11.090  69.680  0.00  0.00           C  
ATOM    443  CD1 TYR    75      36.170  -9.740  69.990  0.00  0.00           C  
ATOM    444  CD2 TYR    75      35.120 -11.700  69.150  0.00  0.00           C  
ATOM    445  CE1 TYR    75      35.000  -9.020  69.810  0.00  0.00           C  
ATOM    446  CE2 TYR    75      33.940 -11.000  68.970  0.00  0.00           C  
ATOM    447  CZ  TYR    75      33.890  -9.660  69.290  0.00  0.00           C  
ATOM    448  OH  TYR    75      32.720  -8.960  69.100  0.00  0.00           O  
ATOM    449  N   GLU    76      40.420 -13.090  69.110  0.00  0.00           N  
ATOM    450  CA  GLU    76      41.840 -13.430  69.360  0.00  0.00           C  
ATOM    451  C   GLU    76      42.810 -12.240  69.240  0.00  0.00           C  
ATOM    452  O   GLU    76      43.580 -11.970  70.170  0.00  0.00           O  
ATOM    453  CB  GLU    76      42.250 -14.560  68.400  0.00  0.00           C  
ATOM    454  CG  GLU    76      43.730 -14.930  68.260  0.00  0.00           C  
ATOM    455  CD  GLU    76      43.920 -16.020  67.210  0.00  0.00           C  
ATOM    456  OE1 GLU    76      43.260 -17.080  67.330  0.00  0.00           O  
ATOM    457  OE2 GLU    76      44.730 -15.830  66.270  0.00  0.00           O1-
ATOM    458  N   LYS    77      42.760 -11.550  68.110  0.00  0.00           N  
ATOM    459  CA  LYS    77      43.680 -10.450  67.830  0.00  0.00           C  
ATOM    460  C   LYS    77      43.430  -9.270  68.760  0.00  0.00           C  
ATOM    461  O   LYS    77      44.300  -8.940  69.580  0.00  0.00           O  
ATOM    462  CB  LYS    77      43.570 -10.000  66.370  0.00  0.00           C  
ATOM    463  CG  LYS    77      44.070 -11.010  65.370  0.00  0.00           C  
ATOM    464  CD  LYS    77      44.060 -10.450  63.960  0.00  0.00           C  
ATOM    465  CE  LYS    77      44.620 -11.450  62.960  0.00  0.00           C  
ATOM    466  NZ  LYS    77      44.630 -10.900  61.570  0.00  0.00           N1+
ATOM    467  N   ILE    78      42.240  -8.650  68.660  0.00  0.00           N  
ATOM    468  CA  ILE    78      41.920  -7.420  69.410  0.00  0.00           C  
ATOM    469  C   ILE    78      42.030  -7.590  70.930  0.00  0.00           C  
ATOM    470  O   ILE    78      42.420  -6.650  71.620  0.00  0.00           O  
ATOM    471  CB  ILE    78      40.530  -6.820  69.020  0.00  0.00           C  
ATOM    472  CG1 ILE    78      40.450  -5.340  69.410  0.00  0.00           C  
ATOM    473  CG2 ILE    78      39.380  -7.600  69.650  0.00  0.00           C  
ATOM    474  CD  ILE    78      41.330  -4.420  68.600  0.00  0.00           C  
ATOM    475  N   VAL    79      41.720  -8.780  71.440  0.00  0.00           N  
ATOM    476  CA  VAL    79      41.880  -9.090  72.870  0.00  0.00           C  
ATOM    477  C   VAL    79      43.340  -8.990  73.330  0.00  0.00           C  
ATOM    478  O   VAL    79      43.620  -8.420  74.380  0.00  0.00           O  
ATOM    479  CB  VAL    79      41.280 -10.480  73.230  0.00  0.00           C  
ATOM    480  CG1 VAL    79      41.750 -10.950  74.590  0.00  0.00           C  
ATOM    481  CG2 VAL    79      39.760 -10.410  73.180  0.00  0.00           C  
ATOM    482  N   LYS    80      44.260  -9.540  72.550  0.00  0.00           N  
ATOM    483  CA  LYS    80      45.690  -9.390  72.820  0.00  0.00           C  
ATOM    484  C   LYS    80      46.180  -7.940  72.680  0.00  0.00           C  
ATOM    485  O   LYS    80      47.070  -7.530  73.430  0.00  0.00           O  
ATOM    486  CB  LYS    80      46.520 -10.330  71.930  0.00  0.00           C  
ATOM    487  CG  LYS    80      46.320 -11.810  72.230  0.00  0.00           C  
ATOM    488  CD  LYS    80      46.850 -12.710  71.110  0.00  0.00           C  
ATOM    489  CE  LYS    80      46.670 -14.170  71.450  0.00  0.00           C  
ATOM    490  NZ  LYS    80      47.190 -15.050  70.370  0.00  0.00           N1+
ATOM    491  N   LYS    81      45.620  -7.180  71.740  0.00  0.00           N  
ATOM    492  CA  LYS    81      45.890  -5.720  71.640  0.00  0.00           C  
ATOM    493  C   LYS    81      45.400  -5.000  72.900  0.00  0.00           C  
ATOM    494  O   LYS    81      46.160  -4.270  73.550  0.00  0.00           O  
ATOM    495  CB  LYS    81      45.240  -5.100  70.390  0.00  0.00           C  
ATOM    496  CG  LYS    81      45.210  -3.560  70.380  0.00  0.00           C  
ATOM    497  CD  LYS    81      45.140  -2.980  68.970  0.00  0.00           C  
ATOM    498  CE  LYS    81      45.140  -1.450  69.020  0.00  0.00           C  
ATOM    499  NZ  LYS    81      45.080  -0.860  67.660  0.00  0.00           N1+
ATOM    500  N   ILE    82      44.120  -5.210  73.230  0.00  0.00           N  
ATOM    501  CA  ILE    82      43.490  -4.670  74.450  0.00  0.00           C  
ATOM    502  C   ILE    82      44.290  -5.020  75.720  0.00  0.00           C  
ATOM    503  O   ILE    82      44.370  -4.220  76.650  0.00  0.00           O  
ATOM    504  CB  ILE    82      42.000  -5.130  74.570  0.00  0.00           C  
ATOM    505  CG1 ILE    82      41.100  -4.220  73.730  0.00  0.00           C  
ATOM    506  CG2 ILE    82      41.490  -5.110  76.000  0.00  0.00           C  
ATOM    507  CD  ILE    82      41.540  -3.720  72.440  0.00  0.00           C  
ATOM    508  N   ARG    83      44.880  -6.220  75.750  0.00  0.00           N  
ATOM    509  CA  ARG    83      45.740  -6.650  76.860  0.00  0.00           C  
ATOM    510  C   ARG    83      46.980  -5.760  76.970  0.00  0.00           C  
ATOM    511  O   ARG    83      47.390  -5.400  78.070  0.00  0.00           O  
ATOM    512  CB  ARG    83      46.160  -8.110  76.690  0.00  0.00           C  
ATOM    513  CG  ARG    83      46.820  -8.730  77.920  0.00  0.00           C  
ATOM    514  CD  ARG    83      47.040 -10.220  77.750  0.00  0.00           C  
ATOM    515  NE  ARG    83      45.780 -10.950  77.700  0.00  0.00           N  
ATOM    516  CZ  ARG    83      45.670 -12.240  77.390  0.00  0.00           C  
ATOM    517  NH1 ARG    83      46.760 -12.940  77.100  0.00  0.00           N1+
ATOM    518  NH2 ARG    83      44.480 -12.820  77.370  0.00  0.00           N  
ATOM    519  N   GLY    84      47.550  -5.410  75.820  0.00  0.00           N  
ATOM    520  CA  GLY    84      48.690  -4.500  75.770  0.00  0.00           C  
ATOM    521  C   GLY    84      48.410  -3.080  76.230  0.00  0.00           C  
ATOM    522  O   GLY    84      49.310  -2.430  76.760  0.00  0.00           O  
ATOM    523  N   LEU    85      47.190  -2.600  76.020  0.00  0.00           N  
ATOM    524  CA  LEU    85      46.800  -1.240  76.420  0.00  0.00           C  
ATOM    525  C   LEU    85      46.390  -1.170  77.890  0.00  0.00           C  
ATOM    526  O   LEU    85      46.670  -0.180  78.560  0.00  0.00           O  
ATOM    527  CB  LEU    85      45.650  -0.700  75.560  0.00  0.00           C  
ATOM    528  CG  LEU    85      45.780  -0.820  74.030  0.00  0.00           C  
ATOM    529  CD1 LEU    85      44.770   0.100  73.340  0.00  0.00           C  
ATOM    530  CD2 LEU    85      47.200  -0.530  73.540  0.00  0.00           C  
ATOM    531  N   GLN    86      45.730  -2.220  78.370  0.00  0.00           N  
ATOM    532  CA  GLN    86      45.290  -2.290  79.770  0.00  0.00           C  
ATOM    533  C   GLN    86      46.500  -2.270  80.710  0.00  0.00           C  
ATOM    534  O   GLN    86      47.610  -2.630  80.310  0.00  0.00           O  
ATOM    535  CB  GLN    86      44.410  -3.530  80.030  0.00  0.00           C  
ATOM    536  CG  GLN    86      42.930  -3.380  79.590  0.00  0.00           C  
ATOM    537  CD  GLN    86      42.030  -4.560  80.020  0.00  0.00           C  
ATOM    538  NE2 GLN    86      40.860  -4.230  80.570  0.00  0.00           N  
ATOM    539  OE1 GLN    86      42.380  -5.730  79.850  0.00  0.00           O  
ATOM    540  N   MET    87      46.280  -1.820  81.940  0.00  0.00           N  
ATOM    541  CA  MET    87      47.300  -1.880  82.990  0.00  0.00           C  
ATOM    542  C   MET    87      47.700  -3.320  83.260  0.00  0.00           C  
ATOM    543  O   MET    87      46.870  -4.220  83.190  0.00  0.00           O  
ATOM    544  CB  MET    87      46.790  -1.250  84.280  0.00  0.00           C  
ATOM    545  CG  MET    87      47.810  -1.150  85.410  0.00  0.00           C  
ATOM    546  SD  MET    87      47.100  -0.390  86.870  0.00  0.00           S  
ATOM    547  CE  MET    87      47.250   1.370  86.480  0.00  0.00           C  
ATOM    548  N   LYS    88      48.980  -3.520  83.580  0.00  0.00           N  
ATOM    549  CA  LYS    88      49.550  -4.860  83.770  0.00  0.00           C  
ATOM    550  C   LYS    88      50.730  -4.860  84.740  0.00  0.00           C  
ATOM    551  O   LYS    88      51.270  -3.810  85.070  0.00  0.00           O  
ATOM    552  CB  LYS    88      49.950  -5.470  82.420  0.00  0.00           C  
ATOM    553  CG  LYS    88      50.530  -4.490  81.390  0.00  0.00           C  
ATOM    554  CD  LYS    88      50.800  -5.180  80.050  0.00  0.00           C  
ATOM    555  CE  LYS    88      50.840  -4.200  78.890  0.00  0.00           C  
ATOM    556  NZ  LYS    88      51.890  -3.160  79.090  0.00  0.00           N1+
ATOM    557  N   ALA    89      51.120  -6.060  85.180  0.00  0.00           N  
ATOM    558  CA  ALA    89      52.250  -6.250  86.100  0.00  0.00           C  
ATOM    559  C   ALA    89      53.540  -5.590  85.600  0.00  0.00           C  
ATOM    560  O   ALA    89      54.280  -4.980  86.390  0.00  0.00           O  
ATOM    561  CB  ALA    89      52.500  -7.730  86.350  0.00  0.00           C  
ATOM    562  N   GLU    90      53.780  -5.700  84.290  0.00  0.00           N  
ATOM    563  CA  GLU    90      54.970  -5.130  83.650  0.00  0.00           C  
ATOM    564  C   GLU    90      55.090  -3.610  83.850  0.00  0.00           C  
ATOM    565  O   GLU    90      56.210  -3.100  83.960  0.00  0.00           O  
ATOM    566  CB  GLU    90      54.990  -5.470  82.150  0.00  0.00           C  
ATOM    567  CG  GLU    90      55.560  -6.850  81.810  0.00  0.00           C  
ATOM    568  CD  GLU    90      54.750  -8.030  82.370  0.00  0.00           C  
ATOM    569  OE1 GLU    90      53.510  -7.910  82.520  0.00  0.00           O  
ATOM    570  OE2 GLU    90      55.360  -9.090  82.650  0.00  0.00           O1-
ATOM    571  N   ASP    91      53.960  -2.900  83.940  0.00  0.00           N  
ATOM    572  CA  ASP    91      53.940  -1.440  84.180  0.00  0.00           C  
ATOM    573  C   ASP    91      54.570  -1.020  85.510  0.00  0.00           C  
ATOM    574  O   ASP    91      55.030   0.110  85.640  0.00  0.00           O  
ATOM    575  CB  ASP    91      52.500  -0.890  84.140  0.00  0.00           C  
ATOM    576  CG  ASP    91      51.790  -1.150  82.820  0.00  0.00           C  
ATOM    577  OD1 ASP    91      52.410  -1.010  81.750  0.00  0.00           O  
ATOM    578  OD2 ASP    91      50.590  -1.480  82.870  0.00  0.00           O1-
ATOM    579  N   TYR    92      54.550  -1.930  86.490  0.00  0.00           N  
ATOM    580  CA  TYR    92      55.160  -1.740  87.810  0.00  0.00           C  
ATOM    581  C   TYR    92      56.500  -2.480  87.950  0.00  0.00           C  
ATOM    582  O   TYR    92      56.610  -3.650  87.590  0.00  0.00           O  
ATOM    583  CB  TYR    92      54.190  -2.250  88.890  0.00  0.00           C  
ATOM    584  CG  TYR    92      52.870  -1.520  88.880  0.00  0.00           C  
ATOM    585  CD1 TYR    92      52.700  -0.340  89.600  0.00  0.00           C  
ATOM    586  CD2 TYR    92      51.790  -1.990  88.130  0.00  0.00           C  
ATOM    587  CE1 TYR    92      51.500   0.350  89.590  0.00  0.00           C  
ATOM    588  CE2 TYR    92      50.570  -1.310  88.120  0.00  0.00           C  
ATOM    589  CZ  TYR    92      50.440  -0.130  88.850  0.00  0.00           C  
ATOM    590  OH  TYR    92      49.250   0.580  88.850  0.00  0.00           O  
ATOM    591  N   ASP    93      57.520  -1.780  88.450  0.00  0.00           N  
ATOM    592  CA  ASP    93      58.810  -2.390  88.780  0.00  0.00           C  
ATOM    593  C   ASP    93      58.740  -2.880  90.230  0.00  0.00           C  
ATOM    594  O   ASP    93      58.310  -2.130  91.110  0.00  0.00           O  
ATOM    595  CB  ASP    93      59.950  -1.370  88.600  0.00  0.00           C  
ATOM    596  CG  ASP    93      61.330  -2.020  88.580  0.00  0.00           C  
ATOM    597  OD1 ASP    93      61.670  -2.690  87.570  0.00  0.00           O  
ATOM    598  OD2 ASP    93      62.090  -1.840  89.550  0.00  0.00           O1-
ATOM    599  N   VAL    94      59.140  -4.120  90.470  0.00  0.00           N  
ATOM    600  CA  VAL    94      59.070  -4.720  91.820  0.00  0.00           C  
ATOM    601  C   VAL    94      60.320  -4.380  92.620  0.00  0.00           C  
ATOM    602  O   VAL    94      61.410  -4.860  92.290  0.00  0.00           O  
ATOM    603  CB  VAL    94      58.920  -6.240  91.760  0.00  0.00           C  
ATOM    604  CG1 VAL    94      59.000  -6.840  93.160  0.00  0.00           C  
ATOM    605  CG2 VAL    94      57.610  -6.600  91.100  0.00  0.00           C  
ATOM    606  N   VAL    95      60.170  -3.590  93.670  0.00  0.00           N  
ATOM    607  CA  VAL    95      61.300  -3.160  94.510  0.00  0.00           C  
ATOM    608  C   VAL    95      61.690  -4.270  95.480  0.00  0.00           C  
ATOM    609  O   VAL    95      62.860  -4.610  95.600  0.00  0.00           O  
ATOM    610  CB  VAL    95      60.970  -1.880  95.330  0.00  0.00           C  
ATOM    611  CG1 VAL    95      62.190  -1.420  96.110  0.00  0.00           C  
ATOM    612  CG2 VAL    95      60.470  -0.760  94.420  0.00  0.00           C  
ATOM    613  N   LYS    96      60.700  -4.810  96.190  0.00  0.00           N  
ATOM    614  CA  LYS    96      60.910  -5.840  97.210  0.00  0.00           C  
ATOM    615  C   LYS    96      59.580  -6.470  97.620  0.00  0.00           C  
ATOM    616  O   LYS    96      58.540  -5.810  97.590  0.00  0.00           O  
ATOM    617  CB  LYS    96      61.590  -5.230  98.450  0.00  0.00           C  
ATOM    618  CG  LYS    96      62.080  -6.240  99.480  0.00  0.00           C  
ATOM    619  CD  LYS    96      62.970  -5.590 100.530  0.00  0.00           C  
ATOM    620  CE  LYS    96      63.540  -6.610 101.490  0.00  0.00           C  
ATOM    621  NZ  LYS    96      64.420  -5.980 102.520  0.00  0.00           N1+
ATOM    622  N   VAL    97      59.610  -7.750  98.000  0.00  0.00           N  
ATOM    623  CA  VAL    97      58.470  -8.410  98.650  0.00  0.00           C  
ATOM    624  C   VAL    97      58.490  -8.080 100.150  0.00  0.00           C  
ATOM    625  O   VAL    97      59.470  -8.400 100.850  0.00  0.00           O  
ATOM    626  CB  VAL    97      58.500  -9.940  98.480  0.00  0.00           C  
ATOM    627  CG1 VAL    97      57.330 -10.600  99.230  0.00  0.00           C  
ATOM    628  CG2 VAL    97      58.470 -10.310  97.000  0.00  0.00           C  
ATOM    629  N   ILE    98      57.410  -7.460 100.630  0.00  0.00           N  
ATOM    630  CA  ILE    98      57.320  -7.010 102.020  0.00  0.00           C  
ATOM    631  C   ILE    98      56.370  -7.860 102.880  0.00  0.00           C  
ATOM    632  O   ILE    98      56.270  -7.620 104.090  0.00  0.00           O  
ATOM    633  CB  ILE    98      56.890  -5.520 102.100  0.00  0.00           C  
ATOM    634  CG1 ILE    98      55.500  -5.260 101.510  0.00  0.00           C  
ATOM    635  CG2 ILE    98      57.900  -4.650 101.370  0.00  0.00           C  
ATOM    636  CD  ILE    98      54.950  -3.870 101.790  0.00  0.00           C  
ATOM    637  N   GLY    99      55.690  -8.830 102.280  0.00  0.00           N  
ATOM    638  CA  GLY    99      54.680  -9.620 102.990  0.00  0.00           C  
ATOM    639  C   GLY    99      54.160 -10.840 102.230  0.00  0.00           C  
ATOM    640  O   GLY    99      54.140 -10.850 101.000  0.00  0.00           O  
ATOM    641  N   ARG   100      53.730 -11.840 102.990  0.00  0.00           N  
ATOM    642  CA  ARG   100      53.300 -13.140 102.470  0.00  0.00           C  
ATOM    643  C   ARG   100      51.950 -13.430 103.110  0.00  0.00           C  
ATOM    644  O   ARG   100      51.700 -13.000 104.220  0.00  0.00           O  
ATOM    645  CB  ARG   100      54.310 -14.220 102.880  0.00  0.00           C  
ATOM    646  CG  ARG   100      54.070 -15.640 102.330  0.00  0.00           C  
ATOM    647  CD  ARG   100      54.580 -15.770 100.900  0.00  0.00           C  
ATOM    648  NE  ARG   100      56.050 -15.760 100.830  0.00  0.00           N  
ATOM    649  CZ  ARG   100      56.760 -15.640  99.700  0.00  0.00           C  
ATOM    650  NH1 ARG   100      56.170 -15.530  98.510  0.00  0.00           N1+
ATOM    651  NH2 ARG   100      58.090 -15.640  99.770  0.00  0.00           N  
ATOM    652  N   GLY   101      51.100 -14.170 102.400  0.00  0.00           N  
ATOM    653  CA  GLY   101      49.750 -14.460 102.880  0.00  0.00           C  
ATOM    654  C   GLY   101      49.190 -15.800 102.430  0.00  0.00           C  
ATOM    655  O   GLY   101      49.780 -16.480 101.590  0.00  0.00           O  
ATOM    656  N   ALA   102      48.040 -16.140 103.020  0.00  0.00           N  
ATOM    657  CA  ALA   102      47.330 -17.390 102.730  0.00  0.00           C  
ATOM    658  C   ALA   102      47.220 -17.650 101.230  0.00  0.00           C  
ATOM    659  O   ALA   102      47.560 -18.740 100.780  0.00  0.00           O  
ATOM    660  CB  ALA   102      45.950 -17.350 103.350  0.00  0.00           C  
ATOM    661  N   PHE   103      46.770 -16.640 100.490  0.00  0.00           N  
ATOM    662  CA  PHE   103      46.510 -16.750  99.050  0.00  0.00           C  
ATOM    663  C   PHE   103      47.440 -15.910  98.150  0.00  0.00           C  
ATOM    664  O   PHE   103      47.140 -15.730  96.970  0.00  0.00           O  
ATOM    665  CB  PHE   103      45.050 -16.380  98.770  0.00  0.00           C  
ATOM    666  CG  PHE   103      44.060 -17.310  99.390  0.00  0.00           C  
ATOM    667  CD1 PHE   103      43.980 -18.630  98.950  0.00  0.00           C  
ATOM    668  CD2 PHE   103      43.220 -16.900 100.420  0.00  0.00           C  
ATOM    669  CE1 PHE   103      43.080 -19.510  99.520  0.00  0.00           C  
ATOM    670  CE2 PHE   103      42.320 -17.780 100.990  0.00  0.00           C  
ATOM    671  CZ  PHE   103      42.250 -19.090 100.540  0.00  0.00           C  
ATOM    672  N   GLY   104      48.550 -15.410  98.680  0.00  0.00           N  
ATOM    673  CA  GLY   104      49.510 -14.660  97.860  0.00  0.00           C  
ATOM    674  C   GLY   104      50.550 -13.880  98.630  0.00  0.00           C  
ATOM    675  O   GLY   104      50.960 -14.310  99.690  0.00  0.00           O  
ATOM    676  N   GLU   105      50.970 -12.740  98.070  0.00  0.00           N  
ATOM    677  CA  GLU   105      52.030 -11.890  98.660  0.00  0.00           C  
ATOM    678  C   GLU   105      51.800 -10.410  98.370  0.00  0.00           C  
ATOM    679  O   GLU   105      50.990 -10.060  97.520  0.00  0.00           O  
ATOM    680  CB  GLU   105      53.420 -12.310  98.140  0.00  0.00           C  
ATOM    681  CG  GLU   105      53.640 -12.150  96.630  0.00  0.00           C  
ATOM    682  CD  GLU   105      55.020 -12.610  96.170  0.00  0.00           C  
ATOM    683  OE1 GLU   105      55.470 -13.690  96.610  0.00  0.00           O  
ATOM    684  OE2 GLU   105      55.660 -11.890  95.370  0.00  0.00           O1-
ATOM    685  N   VAL   106      52.530  -9.570  99.100  0.00  0.00           N  
ATOM    686  CA  VAL   106      52.490  -8.110  98.930  0.00  0.00           C  
ATOM    687  C   VAL   106      53.860  -7.630  98.480  0.00  0.00           C  
ATOM    688  O   VAL   106      54.880  -8.070  99.040  0.00  0.00           O  
ATOM    689  CB  VAL   106      52.110  -7.370 100.240  0.00  0.00           C  
ATOM    690  CG1 VAL   106      52.050  -5.860 100.020  0.00  0.00           C  
ATOM    691  CG2 VAL   106      50.790  -7.860 100.780  0.00  0.00           C  
ATOM    692  N   GLN   107      53.890  -6.730  97.500  0.00  0.00           N  
ATOM    693  CA  GLN   107      55.140  -6.230  96.930  0.00  0.00           C  
ATOM    694  C   GLN   107      55.200  -4.720  97.070  0.00  0.00           C  
ATOM    695  O   GLN   107      54.210  -4.040  96.830  0.00  0.00           O  
ATOM    696  CB  GLN   107      55.240  -6.610  95.460  0.00  0.00           C  
ATOM    697  CG  GLN   107      55.140  -8.120  95.220  0.00  0.00           C  
ATOM    698  CD  GLN   107      55.180  -8.510  93.750  0.00  0.00           C  
ATOM    699  NE2 GLN   107      55.230  -9.810  93.490  0.00  0.00           N  
ATOM    700  OE1 GLN   107      55.150  -7.650  92.860  0.00  0.00           O  
ATOM    701  N   LEU   108      56.360  -4.220  97.490  0.00  0.00           N  
ATOM    702  CA  LEU   108      56.680  -2.800  97.360  0.00  0.00           C  
ATOM    703  C   LEU   108      57.090  -2.590  95.910  0.00  0.00           C  
ATOM    704  O   LEU   108      57.970  -3.300  95.400  0.00  0.00           O  
ATOM    705  CB  LEU   108      57.810  -2.370  98.300  0.00  0.00           C  
ATOM    706  CG  LEU   108      58.100  -0.860  98.330  0.00  0.00           C  
ATOM    707  CD1 LEU   108      56.930  -0.100  98.930  0.00  0.00           C  
ATOM    708  CD2 LEU   108      59.380  -0.560  99.100  0.00  0.00           C  
ATOM    709  N   VAL   109      56.440  -1.630  95.250  0.00  0.00           N  
ATOM    710  CA  VAL   109      56.610  -1.410  93.820  0.00  0.00           C  
ATOM    711  C   VAL   109      56.600   0.070  93.450  0.00  0.00           C  
ATOM    712  O   VAL   109      56.070   0.900  94.200  0.00  0.00           O  
ATOM    713  CB  VAL   109      55.470  -2.090  93.030  0.00  0.00           C  
ATOM    714  CG1 VAL   109      55.520  -3.590  93.250  0.00  0.00           C  
ATOM    715  CG2 VAL   109      54.110  -1.520  93.440  0.00  0.00           C  
ATOM    716  N   ARG   110      57.180   0.370  92.290  0.00  0.00           N  
ATOM    717  CA  ARG   110      57.170   1.700  91.690  0.00  0.00           C  
ATOM    718  C   ARG   110      56.580   1.580  90.300  0.00  0.00           C  
ATOM    719  O   ARG   110      57.050   0.770  89.500  0.00  0.00           O  
ATOM    720  CB  ARG   110      58.590   2.270  91.600  0.00  0.00           C  
ATOM    721  CG  ARG   110      58.650   3.770  91.320  0.00  0.00           C  
ATOM    722  CD  ARG   110      60.040   4.230  90.960  0.00  0.00           C  
ATOM    723  NE  ARG   110      61.030   4.000  92.010  0.00  0.00           N  
ATOM    724  CZ  ARG   110      61.240   4.780  93.080  0.00  0.00           C  
ATOM    725  NH1 ARG   110      60.510   5.880  93.300  0.00  0.00           N1+
ATOM    726  NH2 ARG   110      62.190   4.450  93.950  0.00  0.00           N  
ATOM    727  N   HIS   111      55.550   2.370  90.020  0.00  0.00           N  
ATOM    728  CA  HIS   111      54.980   2.450  88.670  0.00  0.00           C  
ATOM    729  C   HIS   111      56.000   3.140  87.750  0.00  0.00           C  
ATOM    730  O   HIS   111      56.450   4.250  88.040  0.00  0.00           O  
ATOM    731  CB  HIS   111      53.660   3.220  88.680  0.00  0.00           C  
ATOM    732  CG  HIS   111      52.980   3.290  87.360  0.00  0.00           C  
ATOM    733  CD2 HIS   111      52.150   2.420  86.730  0.00  0.00           C  
ATOM    734  ND1 HIS   111      53.110   4.370  86.510  0.00  0.00           N  
ATOM    735  CE1 HIS   111      52.400   4.160  85.410  0.00  0.00           C  
ATOM    736  NE2 HIS   111      51.810   2.990  85.520  0.00  0.00           N  
ATOM    737  N   LYS   112      56.360   2.460  86.670  0.00  0.00           N  
ATOM    738  CA  LYS   112      57.470   2.850  85.790  0.00  0.00           C  
ATOM    739  C   LYS   112      57.340   4.250  85.180  0.00  0.00           C  
ATOM    740  O   LYS   112      58.270   5.040  85.270  0.00  0.00           O  
ATOM    741  CB  LYS   112      57.670   1.800  84.690  0.00  0.00           C  
ATOM    742  CG  LYS   112      58.240   0.490  85.200  0.00  0.00           C  
ATOM    743  CD  LYS   112      58.380  -0.560  84.110  0.00  0.00           C  
ATOM    744  CE  LYS   112      59.100  -1.790  84.650  0.00  0.00           C  
ATOM    745  NZ  LYS   112      59.130  -2.940  83.720  0.00  0.00           N1+
ATOM    746  N   ALA   113      56.180   4.550  84.590  0.00  0.00           N  
ATOM    747  CA  ALA   113      55.960   5.830  83.900  0.00  0.00           C  
ATOM    748  C   ALA   113      55.850   7.000  84.880  0.00  0.00           C  
ATOM    749  O   ALA   113      56.580   7.990  84.760  0.00  0.00           O  
ATOM    750  CB  ALA   113      54.710   5.760  83.050  0.00  0.00           C  
ATOM    751  N   SER   114      54.940   6.860  85.840  0.00  0.00           N  
ATOM    752  CA  SER   114      54.660   7.920  86.820  0.00  0.00           C  
ATOM    753  C   SER   114      55.710   8.070  87.930  0.00  0.00           C  
ATOM    754  O   SER   114      55.750   9.100  88.590  0.00  0.00           O  
ATOM    755  CB  SER   114      53.270   7.720  87.470  0.00  0.00           C  
ATOM    756  OG  SER   114      53.240   6.600  88.320  0.00  0.00           O  
ATOM    757  N   GLN   115      56.540   7.040  88.120  0.00  0.00           N  
ATOM    758  CA  GLN   115      57.540   6.960  89.210  0.00  0.00           C  
ATOM    759  C   GLN   115      56.950   6.910  90.640  0.00  0.00           C  
ATOM    760  O   GLN   115      57.690   7.050  91.620  0.00  0.00           O  
ATOM    761  CB  GLN   115      58.580   8.090  89.090  0.00  0.00           C  
ATOM    762  CG  GLN   115      59.440   8.000  87.840  0.00  0.00           C  
ATOM    763  CD  GLN   115      60.750   7.290  88.090  0.00  0.00           C  
ATOM    764  NE2 GLN   115      61.840   8.060  88.160  0.00  0.00           N  
ATOM    765  OE1 GLN   115      60.790   6.060  88.250  0.00  0.00           O  
ATOM    766  N   LYS   116      55.650   6.640  90.770  0.00  0.00           N  
ATOM    767  CA  LYS   116      54.960   6.680  92.060  0.00  0.00           C  
ATOM    768  C   LYS   116      55.000   5.310  92.760  0.00  0.00           C  
ATOM    769  O   LYS   116      54.730   4.280  92.130  0.00  0.00           O  
ATOM    770  CB  LYS   116      53.510   7.150  91.870  0.00  0.00           C  
ATOM    771  CG  LYS   116      53.390   8.610  91.450  0.00  0.00           C  
ATOM    772  CD  LYS   116      51.950   9.130  91.480  0.00  0.00           C  
ATOM    773  CE  LYS   116      51.770  10.540  91.400  0.00  0.00           C  
ATOM    774  NZ  LYS   116      50.390  10.940  91.790  0.00  0.00           N1+
ATOM    775  N   VAL   117      55.330   5.320  94.050  0.00  0.00           N  
ATOM    776  CA  VAL   117      55.510   4.090  94.830  0.00  0.00           C  
ATOM    777  C   VAL   117      54.180   3.630  95.420  0.00  0.00           C  
ATOM    778  O   VAL   117      53.440   4.440  95.970  0.00  0.00           O  
ATOM    779  CB  VAL   117      56.530   4.270  95.960  0.00  0.00           C  
ATOM    780  CG1 VAL   117      56.600   3.020  96.840  0.00  0.00           C  
ATOM    781  CG2 VAL   117      57.900   4.590  95.380  0.00  0.00           C  
ATOM    782  N   TYR   118      53.910   2.330  95.300  0.00  0.00           N  
ATOM    783  CA  TYR   118      52.690   1.690  95.810  0.00  0.00           C  
ATOM    784  C   TYR   118      53.020   0.370  96.500  0.00  0.00           C  
ATOM    785  O   TYR   118      54.120  -0.160  96.340  0.00  0.00           O  
ATOM    786  CB  TYR   118      51.700   1.410  94.680  0.00  0.00           C  
ATOM    787  CG  TYR   118      51.220   2.630  93.920  0.00  0.00           C  
ATOM    788  CD1 TYR   118      50.080   3.330  94.350  0.00  0.00           C  
ATOM    789  CD2 TYR   118      51.860   3.060  92.780  0.00  0.00           C  
ATOM    790  CE1 TYR   118      49.620   4.460  93.650  0.00  0.00           C  
ATOM    791  CE2 TYR   118      51.410   4.190  92.070  0.00  0.00           C  
ATOM    792  CZ  TYR   118      50.290   4.880  92.520  0.00  0.00           C  
ATOM    793  OH  TYR   118      49.840   5.980  91.840  0.00  0.00           O  
ATOM    794  N   ALA   119      52.050  -0.140  97.260  0.00  0.00           N  
ATOM    795  CA  ALA   119      52.060  -1.520  97.760  0.00  0.00           C  
ATOM    796  C   ALA   119      51.110  -2.330  96.870  0.00  0.00           C  
ATOM    797  O   ALA   119      49.950  -1.930  96.680  0.00  0.00           O  
ATOM    798  CB  ALA   119      51.620  -1.570  99.220  0.00  0.00           C  
ATOM    799  N   MET   120      51.580  -3.450  96.300  0.00  0.00           N  
ATOM    800  CA  MET   120      50.760  -4.250  95.380  0.00  0.00           C  
ATOM    801  C   MET   120      50.550  -5.670  95.870  0.00  0.00           C  
ATOM    802  O   MET   120      51.510  -6.420  96.040  0.00  0.00           O  
ATOM    803  CB  MET   120      51.390  -4.300  93.990  0.00  0.00           C  
ATOM    804  CG  MET   120      50.430  -4.790  92.910  0.00  0.00           C  
ATOM    805  SD  MET   120      51.100  -4.610  91.260  0.00  0.00           S  
ATOM    806  CE  MET   120      52.320  -5.930  91.260  0.00  0.00           C  
ATOM    807  N   LYS   121      49.290  -6.020  96.060  0.00  0.00           N  
ATOM    808  CA  LYS   121      48.900  -7.300  96.640  0.00  0.00           C  
ATOM    809  C   LYS   121      48.530  -8.250  95.520  0.00  0.00           C  
ATOM    810  O   LYS   121      47.590  -7.990  94.760  0.00  0.00           O  
ATOM    811  CB  LYS   121      47.710  -7.080  97.570  0.00  0.00           C  
ATOM    812  CG  LYS   121      47.230  -8.290  98.330  0.00  0.00           C  
ATOM    813  CD  LYS   121      46.360  -7.840  99.510  0.00  0.00           C  
ATOM    814  CE  LYS   121      45.360  -8.890  99.930  0.00  0.00           C  
ATOM    815  NZ  LYS   121      44.750  -8.570 101.250  0.00  0.00           N1+
ATOM    816  N   LEU   122      49.290  -9.330  95.400  0.00  0.00           N  
ATOM    817  CA  LEU   122      49.030 -10.390  94.430  0.00  0.00           C  
ATOM    818  C   LEU   122      48.260 -11.510  95.120  0.00  0.00           C  
ATOM    819  O   LEU   122      48.730 -12.040  96.120  0.00  0.00           O  
ATOM    820  CB  LEU   122      50.330 -10.950  93.860  0.00  0.00           C  
ATOM    821  CG  LEU   122      51.110 -10.060  92.880  0.00  0.00           C  
ATOM    822  CD1 LEU   122      51.570  -8.760  93.540  0.00  0.00           C  
ATOM    823  CD2 LEU   122      52.290 -10.820  92.330  0.00  0.00           C  
ATOM    824  N   LEU   123      47.070 -11.860  94.600  0.00  0.00           N  
ATOM    825  CA  LEU   123      46.320 -13.040  95.050  0.00  0.00           C  
ATOM    826  C   LEU   123      46.340 -14.090  93.930  0.00  0.00           C  
ATOM    827  O   LEU   123      45.960 -13.780  92.800  0.00  0.00           O  
ATOM    828  CB  LEU   123      44.880 -12.680  95.420  0.00  0.00           C  
ATOM    829  CG  LEU   123      44.680 -11.640  96.540  0.00  0.00           C  
ATOM    830  CD1 LEU   123      43.230 -11.190  96.630  0.00  0.00           C  
ATOM    831  CD2 LEU   123      45.120 -12.190  97.870  0.00  0.00           C  
ATOM    832  N   SER   124      46.780 -15.300  94.260  0.00  0.00           N  
ATOM    833  CA  SER   124      46.910 -16.410  93.290  0.00  0.00           C  
ATOM    834  C   SER   124      45.550 -17.000  92.900  0.00  0.00           C  
ATOM    835  O   SER   124      44.840 -17.500  93.750  0.00  0.00           O  
ATOM    836  CB  SER   124      47.790 -17.530  93.870  0.00  0.00           C  
ATOM    837  OG  SER   124      47.630 -18.750  93.170  0.00  0.00           O  
ATOM    838  N   LYS   125      45.220 -16.960  91.610  0.00  0.00           N  
ATOM    839  CA  LYS   125      43.930 -17.480  91.110  0.00  0.00           C  
ATOM    840  C   LYS   125      43.800 -18.980  91.300  0.00  0.00           C  
ATOM    841  O   LYS   125      42.710 -19.480  91.550  0.00  0.00           O  
ATOM    842  CB  LYS   125      43.710 -17.140  89.630  0.00  0.00           C  
ATOM    843  CG  LYS   125      43.540 -15.660  89.360  0.00  0.00           C  
ATOM    844  CD  LYS   125      43.260 -15.370  87.900  0.00  0.00           C  
ATOM    845  CE  LYS   125      42.570 -14.020  87.720  0.00  0.00           C  
ATOM    846  NZ  LYS   125      42.440 -13.620  86.300  0.00  0.00           N1+
ATOM    847  N   PHE   126      44.930 -19.690  91.200  0.00  0.00           N  
ATOM    848  CA  PHE   126      44.960 -21.130  91.420  0.00  0.00           C  
ATOM    849  C   PHE   126      44.570 -21.500  92.860  0.00  0.00           C  
ATOM    850  O   PHE   126      43.630 -22.270  93.060  0.00  0.00           O  
ATOM    851  CB  PHE   126      46.330 -21.710  91.080  0.00  0.00           C  
ATOM    852  CG  PHE   126      46.400 -23.200  91.210  0.00  0.00           C  
ATOM    853  CD1 PHE   126      45.890 -24.020  90.210  0.00  0.00           C  
ATOM    854  CD2 PHE   126      46.960 -23.790  92.340  0.00  0.00           C  
ATOM    855  CE1 PHE   126      45.950 -25.410  90.330  0.00  0.00           C  
ATOM    856  CE2 PHE   126      47.020 -25.180  92.470  0.00  0.00           C  
ATOM    857  CZ  PHE   126      46.510 -25.990  91.460  0.00  0.00           C  
ATOM    858  N   GLU   127      45.300 -20.960  93.830  0.00  0.00           N  
ATOM    859  CA  GLU   127      45.050 -21.260  95.250  0.00  0.00           C  
ATOM    860  C   GLU   127      43.620 -20.910  95.670  0.00  0.00           C  
ATOM    861  O   GLU   127      43.010 -21.630  96.470  0.00  0.00           O  
ATOM    862  CB  GLU   127      46.060 -20.550  96.160  0.00  0.00           C  
ATOM    863  CG  GLU   127      47.530 -21.020  96.020  0.00  0.00           C  
ATOM    864  CD  GLU   127      47.740 -22.490  96.380  0.00  0.00           C  
ATOM    865  OE1 GLU   127      47.140 -22.970  97.370  0.00  0.00           O  
ATOM    866  OE2 GLU   127      48.520 -23.170  95.660  0.00  0.00           O1-
ATOM    867  N   MET   128      43.090 -19.820  95.130  0.00  0.00           N  
ATOM    868  CA  MET   128      41.710 -19.400  95.420  0.00  0.00           C  
ATOM    869  C   MET   128      40.680 -20.410  94.910  0.00  0.00           C  
ATOM    870  O   MET   128      39.750 -20.760  95.640  0.00  0.00           O  
ATOM    871  CB  MET   128      41.430 -18.010  94.850  0.00  0.00           C  
ATOM    872  CG  MET   128      42.070 -16.890  95.670  0.00  0.00           C  
ATOM    873  SD  MET   128      41.530 -15.240  95.190  0.00  0.00           S  
ATOM    874  CE  MET   128      42.210 -15.150  93.540  0.00  0.00           C  
ATOM    875  N   ILE   129      40.870 -20.880  93.680  0.00  0.00           N  
ATOM    876  CA  ILE   129      40.020 -21.940  93.110  0.00  0.00           C  
ATOM    877  C   ILE   129      40.230 -23.270  93.830  0.00  0.00           C  
ATOM    878  O   ILE   129      39.260 -23.970  94.120  0.00  0.00           O  
ATOM    879  CB  ILE   129      40.250 -22.100  91.580  0.00  0.00           C  
ATOM    880  CG1 ILE   129      39.780 -20.850  90.810  0.00  0.00           C  
ATOM    881  CG2 ILE   129      39.550 -23.360  91.050  0.00  0.00           C  
ATOM    882  CD  ILE   129      38.310 -20.540  90.970  0.00  0.00           C  
ATOM    883  N   LYS   130      41.490 -23.620  94.110  0.00  0.00           N  
ATOM    884  CA  LYS   130      41.850 -24.880  94.790  0.00  0.00           C  
ATOM    885  C   LYS   130      41.290 -24.970  96.210  0.00  0.00           C  
ATOM    886  O   LYS   130      40.640 -25.960  96.570  0.00  0.00           O  
ATOM    887  CB  LYS   130      43.380 -25.070  94.820  0.00  0.00           C  
ATOM    888  CG  LYS   130      43.840 -26.430  95.370  0.00  0.00           C  
ATOM    889  CD  LYS   130      45.350 -26.570  95.380  0.00  0.00           C  
ATOM    890  CE  LYS   130      45.780 -27.820  96.110  0.00  0.00           C  
ATOM    891  NZ  LYS   130      47.260 -27.990  96.100  0.00  0.00           N1+
ATOM    892  N   ARG   131      41.530 -23.930  97.010  0.00  0.00           N  
ATOM    893  CA  ARG   131      41.050 -23.880  98.400  0.00  0.00           C  
ATOM    894  C   ARG   131      39.670 -23.200  98.510  0.00  0.00           C  
ATOM    895  O   ARG   131      39.470 -22.320  99.360  0.00  0.00           O  
ATOM    896  CB  ARG   131      42.070 -23.160  99.290  0.00  0.00           C  
ATOM    897  CG  ARG   131      43.470 -23.780  99.310  0.00  0.00           C  
ATOM    898  CD  ARG   131      44.510 -22.760  99.740  0.00  0.00           C  
ATOM    899  NE  ARG   131      45.800 -23.350 100.070  0.00  0.00           N  
ATOM    900  CZ  ARG   131      46.890 -22.670 100.450  0.00  0.00           C  
ATOM    901  NH1 ARG   131      46.870 -21.350 100.550  0.00  0.00           N1+
ATOM    902  NH2 ARG   131      48.010 -23.330 100.720  0.00  0.00           N  
ATOM    903  N   SER   132      38.770 -23.590  97.610  0.00  0.00           N  
ATOM    904  CA  SER   132      37.310 -23.350  97.680  0.00  0.00           C  
ATOM    905  C   SER   132      36.810 -22.020  98.280  0.00  0.00           C  
ATOM    906  O   SER   132      35.820 -22.000  99.030  0.00  0.00           O  
ATOM    907  CB  SER   132      36.640 -24.540  98.410  0.00  0.00           C  
ATOM    908  OG  SER   132      35.260 -24.520  98.270  0.00  0.00           O  
ATOM    909  N   ASP   133      37.470 -20.910  97.950  0.00  0.00           N  
ATOM    910  CA  ASP   133      37.020 -19.590  98.380  0.00  0.00           C  
ATOM    911  C   ASP   133      36.510 -18.760  97.180  0.00  0.00           C  
ATOM    912  O   ASP   133      35.340 -18.920  96.790  0.00  0.00           O  
ATOM    913  CB  ASP   133      38.110 -18.900  99.220  0.00  0.00           C  
ATOM    914  CG  ASP   133      38.150 -19.410 100.670  0.00  0.00           C  
ATOM    915  OD1 ASP   133      37.670 -20.530 100.940  0.00  0.00           O  
ATOM    916  OD2 ASP   133      38.650 -18.680 101.560  0.00  0.00           O1-
ATOM    917  N   SER   134      37.340 -17.890  96.600  0.00  0.00           N  
ATOM    918  CA  SER   134      37.030 -17.180  95.330  0.00  0.00           C  
ATOM    919  C   SER   134      35.840 -16.180  95.340  0.00  0.00           C  
ATOM    920  O   SER   134      35.300 -15.870  94.270  0.00  0.00           O  
ATOM    921  CB  SER   134      36.880 -18.190  94.180  0.00  0.00           C  
ATOM    922  OG  SER   134      35.590 -18.780  94.160  0.00  0.00           O  
ATOM    923  N   ALA   135      35.430 -15.700  96.510  0.00  0.00           N  
ATOM    924  CA  ALA   135      34.470 -14.590  96.630  0.00  0.00           C  
ATOM    925  C   ALA   135      34.740 -13.590  97.780  0.00  0.00           C  
ATOM    926  O   ALA   135      33.920 -12.700  98.040  0.00  0.00           O  
ATOM    927  CB  ALA   135      33.060 -15.150  96.740  0.00  0.00           C  
ATOM    928  N   PHE   136      35.890 -13.720  98.440  0.00  0.00           N  
ATOM    929  CA  PHE   136      36.270 -12.880  99.580  0.00  0.00           C  
ATOM    930  C   PHE   136      36.870 -11.540  99.190  0.00  0.00           C  
ATOM    931  O   PHE   136      36.990 -10.640 100.030  0.00  0.00           O  
ATOM    932  CB  PHE   136      37.280 -13.600 100.480  0.00  0.00           C  
ATOM    933  CG  PHE   136      38.560 -14.000  99.790  0.00  0.00           C  
ATOM    934  CD1 PHE   136      39.600 -13.090  99.620  0.00  0.00           C  
ATOM    935  CD2 PHE   136      38.720 -15.280  99.320  0.00  0.00           C  
ATOM    936  CE1 PHE   136      40.760 -13.460  98.970  0.00  0.00           C  
ATOM    937  CE2 PHE   136      39.890 -15.660  98.680  0.00  0.00           C  
ATOM    938  CZ  PHE   136      40.910 -14.750  98.520  0.00  0.00           C  
ATOM    939  N   PHE   137      37.310 -11.440  97.940  0.00  0.00           N  
ATOM    940  CA  PHE   137      37.980 -10.240  97.430  0.00  0.00           C  
ATOM    941  C   PHE   137      37.000  -9.190  96.940  0.00  0.00           C  
ATOM    942  O   PHE   137      37.390  -8.060  96.720  0.00  0.00           O  
ATOM    943  CB  PHE   137      38.990 -10.570  96.310  0.00  0.00           C  
ATOM    944  CG  PHE   137      38.480 -11.540  95.280  0.00  0.00           C  
ATOM    945  CD1 PHE   137      37.620 -11.120  94.280  0.00  0.00           C  
ATOM    946  CD2 PHE   137      38.840 -12.880  95.330  0.00  0.00           C  
ATOM    947  CE1 PHE   137      37.120 -12.020  93.330  0.00  0.00           C  
ATOM    948  CE2 PHE   137      38.360 -13.780  94.390  0.00  0.00           C  
ATOM    949  CZ  PHE   137      37.500 -13.360  93.390  0.00  0.00           C  
ATOM    950  N   TRP   138      35.720  -9.560  96.790  0.00  0.00           N  
ATOM    951  CA  TRP   138      34.730  -8.600  96.310  0.00  0.00           C  
ATOM    952  C   TRP   138      34.520  -7.500  97.340  0.00  0.00           C  
ATOM    953  O   TRP   138      34.650  -6.320  97.030  0.00  0.00           O  
ATOM    954  CB  TRP   138      33.400  -9.280  95.950  0.00  0.00           C  
ATOM    955  CG  TRP   138      33.530 -10.170  94.750  0.00  0.00           C  
ATOM    956  CD1 TRP   138      33.310 -11.510  94.700  0.00  0.00           C  
ATOM    957  CD2 TRP   138      33.930  -9.780  93.430  0.00  0.00           C  
ATOM    958  CE2 TRP   138      33.920 -10.940  92.630  0.00  0.00           C  
ATOM    959  CE3 TRP   138      34.280  -8.550  92.850  0.00  0.00           C  
ATOM    960  NE1 TRP   138      33.550 -11.980  93.430  0.00  0.00           N  
ATOM    961  CZ2 TRP   138      34.260 -10.910  91.270  0.00  0.00           C  
ATOM    962  CZ3 TRP   138      34.620  -8.530  91.510  0.00  0.00           C  
ATOM    963  CH2 TRP   138      34.610  -9.700  90.740  0.00  0.00           C  
ATOM    964  N   GLU   139      34.230  -7.900  98.580  0.00  0.00           N  
ATOM    965  CA  GLU   139      34.090  -6.930  99.680  0.00  0.00           C  
ATOM    966  C   GLU   139      35.410  -6.230  99.990  0.00  0.00           C  
ATOM    967  O   GLU   139      35.410  -5.060 100.350  0.00  0.00           O  
ATOM    968  CB  GLU   139      33.520  -7.570 100.950  0.00  0.00           C  
ATOM    969  CG  GLU   139      32.020  -7.880 100.890  0.00  0.00           C  
ATOM    970  CD  GLU   139      31.140  -6.650 100.740  0.00  0.00           C  
ATOM    971  OE1 GLU   139      31.630  -5.510 100.940  0.00  0.00           O  
ATOM    972  OE2 GLU   139      29.940  -6.820 100.430  0.00  0.00           O1-
ATOM    973  N   GLU   140      36.530  -6.960  99.850  0.00  0.00           N  
ATOM    974  CA  GLU   140      37.840  -6.370 100.090  0.00  0.00           C  
ATOM    975  C   GLU   140      38.090  -5.250  99.100  0.00  0.00           C  
ATOM    976  O   GLU   140      38.460  -4.140  99.500  0.00  0.00           O  
ATOM    977  CB  GLU   140      38.960  -7.410  99.980  0.00  0.00           C  
ATOM    978  CG  GLU   140      40.340  -6.870 100.400  0.00  0.00           C  
ATOM    979  CD  GLU   140      41.440  -7.930 100.420  0.00  0.00           C  
ATOM    980  OE1 GLU   140      41.170  -9.120 100.140  0.00  0.00           O  
ATOM    981  OE2 GLU   140      42.590  -7.560 100.720  0.00  0.00           O1-
ATOM    982  N   ARG   141      37.850  -5.550  97.830  0.00  0.00           N  
ATOM    983  CA  ARG   141      38.020  -4.580  96.740  0.00  0.00           C  
ATOM    984  C   ARG   141      37.100  -3.360  96.890  0.00  0.00           C  
ATOM    985  O   ARG   141      37.530  -2.230  96.680  0.00  0.00           O  
ATOM    986  CB  ARG   141      37.780  -5.240  95.380  0.00  0.00           C  
ATOM    987  CG  ARG   141      38.250  -4.400  94.220  0.00  0.00           C  
ATOM    988  CD  ARG   141      37.650  -4.830  92.910  0.00  0.00           C  
ATOM    989  NE  ARG   141      36.240  -4.440  92.780  0.00  0.00           N  
ATOM    990  CZ  ARG   141      35.640  -4.060  91.650  0.00  0.00           C  
ATOM    991  NH1 ARG   141      36.290  -3.970  90.490  0.00  0.00           N1+
ATOM    992  NH2 ARG   141      34.350  -3.740  91.690  0.00  0.00           N  
ATOM    993  N   ASP   142      35.840  -3.610  97.250  0.00  0.00           N  
ATOM    994  CA  ASP   142      34.880  -2.530  97.470  0.00  0.00           C  
ATOM    995  C   ASP   142      35.250  -1.640  98.650  0.00  0.00           C  
ATOM    996  O   ASP   142      35.050  -0.430  98.590  0.00  0.00           O  
ATOM    997  CB  ASP   142      33.450  -3.080  97.660  0.00  0.00           C  
ATOM    998  CG  ASP   142      32.730  -3.320  96.340  0.00  0.00           C  
ATOM    999  OD1 ASP   142      33.250  -4.080  95.490  0.00  0.00           O  
ATOM   1000  OD2 ASP   142      31.630  -2.750  96.160  0.00  0.00           O1-
ATOM   1001  N   ILE   143      35.770  -2.230  99.730  0.00  0.00           N  
ATOM   1002  CA  ILE   143      36.150  -1.460 100.920  0.00  0.00           C  
ATOM   1003  C   ILE   143      37.310  -0.540 100.560  0.00  0.00           C  
ATOM   1004  O   ILE   143      37.230   0.680 100.710  0.00  0.00           O  
ATOM   1005  CB  ILE   143      36.550  -2.350 102.120  0.00  0.00           C  
ATOM   1006  CG1 ILE   143      35.320  -2.970 102.780  0.00  0.00           C  
ATOM   1007  CG2 ILE   143      37.310  -1.550 103.160  0.00  0.00           C  
ATOM   1008  CD  ILE   143      35.650  -4.150 103.680  0.00  0.00           C  
ATOM   1009  N   MET   144      38.390  -1.130 100.050  0.00  0.00           N  
ATOM   1010  CA  MET   144      39.590  -0.360  99.730  0.00  0.00           C  
ATOM   1011  C   MET   144      39.350   0.700  98.640  0.00  0.00           C  
ATOM   1012  O   MET   144      39.980   1.760  98.680  0.00  0.00           O  
ATOM   1013  CB  MET   144      40.750  -1.280  99.350  0.00  0.00           C  
ATOM   1014  CG  MET   144      41.170  -2.240 100.440  0.00  0.00           C  
ATOM   1015  SD  MET   144      42.870  -2.810 100.240  0.00  0.00           S  
ATOM   1016  CE  MET   144      42.680  -4.030  98.950  0.00  0.00           C  
ATOM   1017  N   ALA   145      38.440   0.440  97.700  0.00  0.00           N  
ATOM   1018  CA  ALA   145      38.190   1.370  96.590  0.00  0.00           C  
ATOM   1019  C   ALA   145      37.270   2.540  96.950  0.00  0.00           C  
ATOM   1020  O   ALA   145      37.540   3.680  96.550  0.00  0.00           O  
ATOM   1021  CB  ALA   145      37.610   0.610  95.380  0.00  0.00           C  
ATOM   1022  N   PHE   146      36.200   2.260  97.700  0.00  0.00           N  
ATOM   1023  CA  PHE   146      35.080   3.190  97.890  0.00  0.00           C  
ATOM   1024  C   PHE   146      34.810   3.650  99.320  0.00  0.00           C  
ATOM   1025  O   PHE   146      34.000   4.560  99.520  0.00  0.00           O  
ATOM   1026  CB  PHE   146      33.790   2.560  97.360  0.00  0.00           C  
ATOM   1027  CG  PHE   146      33.900   2.020  95.960  0.00  0.00           C  
ATOM   1028  CD1 PHE   146      34.080   2.880  94.880  0.00  0.00           C  
ATOM   1029  CD2 PHE   146      33.820   0.650  95.720  0.00  0.00           C  
ATOM   1030  CE1 PHE   146      34.180   2.380  93.590  0.00  0.00           C  
ATOM   1031  CE2 PHE   146      33.920   0.140  94.430  0.00  0.00           C  
ATOM   1032  CZ  PHE   146      34.100   1.010  93.360  0.00  0.00           C  
ATOM   1033  N   ALA   147      35.450   3.030 100.320  0.00  0.00           N  
ATOM   1034  CA  ALA   147      35.270   3.420 101.740  0.00  0.00           C  
ATOM   1035  C   ALA   147      35.470   4.910 101.930  0.00  0.00           C  
ATOM   1036  O   ALA   147      34.660   5.570 102.570  0.00  0.00           O  
ATOM   1037  CB  ALA   147      36.230   2.670 102.630  0.00  0.00           C  
ATOM   1038  N   ASN   148      36.560   5.420 101.340  0.00  0.00           N  
ATOM   1039  CA  ASN   148      36.950   6.820 101.430  0.00  0.00           C  
ATOM   1040  C   ASN   148      37.030   7.240 102.900  0.00  0.00           C  
ATOM   1041  O   ASN   148      36.200   8.010 103.400  0.00  0.00           O  
ATOM   1042  CB  ASN   148      35.990   7.710 100.630  0.00  0.00           C  
ATOM   1043  CG  ASN   148      36.500   9.140 100.480  0.00  0.00           C  
ATOM   1044  ND2 ASN   148      35.630  10.110 100.730  0.00  0.00           N  
ATOM   1045  OD1 ASN   148      37.670   9.360 100.140  0.00  0.00           O  
ATOM   1046  N   SER   149      38.020   6.660 103.580  0.00  0.00           N  
ATOM   1047  CA  SER   149      38.140   6.780 105.030  0.00  0.00           C  
ATOM   1048  C   SER   149      39.610   6.720 105.460  0.00  0.00           C  
ATOM   1049  O   SER   149      40.350   5.840 105.000  0.00  0.00           O  
ATOM   1050  CB  SER   149      37.370   5.660 105.710  0.00  0.00           C  
ATOM   1051  OG  SER   149      37.330   5.850 107.110  0.00  0.00           O  
ATOM   1052  N   PRO   150      40.030   7.620 106.370  0.00  0.00           N  
ATOM   1053  CA  PRO   150      41.430   7.630 106.750  0.00  0.00           C  
ATOM   1054  C   PRO   150      41.860   6.400 107.580  0.00  0.00           C  
ATOM   1055  O   PRO   150      43.060   6.250 107.830  0.00  0.00           O  
ATOM   1056  CB  PRO   150      41.570   8.920 107.550  0.00  0.00           C  
ATOM   1057  CG  PRO   150      40.250   9.100 108.170  0.00  0.00           C  
ATOM   1058  CD  PRO   150      39.250   8.560 107.200  0.00  0.00           C  
ATOM   1059  N   TRP   151      40.900   5.570 108.000  0.00  0.00           N  
ATOM   1060  CA  TRP   151      41.170   4.320 108.740  0.00  0.00           C  
ATOM   1061  C   TRP   151      41.350   3.060 107.870  0.00  0.00           C  
ATOM   1062  O   TRP   151      41.550   1.970 108.410  0.00  0.00           O  
ATOM   1063  CB  TRP   151      40.030   4.050 109.720  0.00  0.00           C  
ATOM   1064  CG  TRP   151      39.790   5.130 110.720  0.00  0.00           C  
ATOM   1065  CD1 TRP   151      38.640   5.840 110.900  0.00  0.00           C  
ATOM   1066  CD2 TRP   151      40.720   5.620 111.690  0.00  0.00           C  
ATOM   1067  CE2 TRP   151      40.060   6.640 112.420  0.00  0.00           C  
ATOM   1068  CE3 TRP   151      42.050   5.310 112.010  0.00  0.00           C  
ATOM   1069  NE1 TRP   151      38.790   6.750 111.920  0.00  0.00           N  
ATOM   1070  CZ2 TRP   151      40.690   7.340 113.450  0.00  0.00           C  
ATOM   1071  CZ3 TRP   151      42.670   6.010 113.030  0.00  0.00           C  
ATOM   1072  CH2 TRP   151      41.990   7.010 113.740  0.00  0.00           C  
ATOM   1073  N   VAL   152      41.280   3.190 106.550  0.00  0.00           N  
ATOM   1074  CA  VAL   152      41.270   2.050 105.640  0.00  0.00           C  
ATOM   1075  C   VAL   152      42.210   2.310 104.470  0.00  0.00           C  
ATOM   1076  O   VAL   152      42.060   3.310 103.760  0.00  0.00           O  
ATOM   1077  CB  VAL   152      39.840   1.780 105.110  0.00  0.00           C  
ATOM   1078  CG1 VAL   152      39.840   0.730 103.990  0.00  0.00           C  
ATOM   1079  CG2 VAL   152      38.920   1.360 106.260  0.00  0.00           C  
ATOM   1080  N   VAL   153      43.160   1.400 104.260  0.00  0.00           N  
ATOM   1081  CA  VAL   153      44.130   1.490 103.160  0.00  0.00           C  
ATOM   1082  C   VAL   153      43.400   1.630 101.810  0.00  0.00           C  
ATOM   1083  O   VAL   153      42.520   0.830 101.490  0.00  0.00           O  
ATOM   1084  CB  VAL   153      45.080   0.280 103.110  0.00  0.00           C  
ATOM   1085  CG1 VAL   153      46.070   0.420 102.000  0.00  0.00           C  
ATOM   1086  CG2 VAL   153      45.820   0.160 104.410  0.00  0.00           C  
ATOM   1087  N   GLN   154      43.740   2.660 101.040  0.00  0.00           N  
ATOM   1088  CA  GLN   154      43.010   2.990  99.820  0.00  0.00           C  
ATOM   1089  C   GLN   154      43.530   2.180  98.660  0.00  0.00           C  
ATOM   1090  O   GLN   154      44.740   1.930  98.570  0.00  0.00           O  
ATOM   1091  CB  GLN   154      43.140   4.480  99.470  0.00  0.00           C  
ATOM   1092  CG  GLN   154      42.100   4.970  98.470  0.00  0.00           C  
ATOM   1093  CD  GLN   154      42.330   6.400  98.020  0.00  0.00           C  
ATOM   1094  NE2 GLN   154      41.940   6.710  96.790  0.00  0.00           N  
ATOM   1095  OE1 GLN   154      42.860   7.230  98.780  0.00  0.00           O  
ATOM   1096  N   LEU   155      42.600   1.780  97.770  0.00  0.00           N  
ATOM   1097  CA  LEU   155      42.920   1.080  96.520  0.00  0.00           C  
ATOM   1098  C   LEU   155      42.790   2.080  95.370  0.00  0.00           C  
ATOM   1099  O   LEU   155      41.870   2.900  95.330  0.00  0.00           O  
ATOM   1100  CB  LEU   155      41.960  -0.090  96.300  0.00  0.00           C  
ATOM   1101  CG  LEU   155      42.100  -0.920  95.030  0.00  0.00           C  
ATOM   1102  CD1 LEU   155      43.490  -1.490  94.930  0.00  0.00           C  
ATOM   1103  CD2 LEU   155      41.080  -2.040  95.030  0.00  0.00           C  
ATOM   1104  N   PHE   156      43.750   1.990  94.450  0.00  0.00           N  
ATOM   1105  CA  PHE   156      43.830   2.910  93.310  0.00  0.00           C  
ATOM   1106  C   PHE   156      43.450   2.180  92.030  0.00  0.00           C  
ATOM   1107  O   PHE   156      42.570   2.630  91.290  0.00  0.00           O  
ATOM   1108  CB  PHE   156      45.250   3.460  93.190  0.00  0.00           C  
ATOM   1109  CG  PHE   156      45.680   4.270  94.380  0.00  0.00           C  
ATOM   1110  CD1 PHE   156      45.050   5.480  94.670  0.00  0.00           C  
ATOM   1111  CD2 PHE   156      46.710   3.830  95.210  0.00  0.00           C  
ATOM   1112  CE1 PHE   156      45.440   6.240  95.770  0.00  0.00           C  
ATOM   1113  CE2 PHE   156      47.100   4.590  96.310  0.00  0.00           C  
ATOM   1114  CZ  PHE   156      46.470   5.790  96.590  0.00  0.00           C  
ATOM   1115  N   TYR   157      44.150   1.080  91.770  0.00  0.00           N  
ATOM   1116  CA  TYR   157      43.890   0.220  90.610  0.00  0.00           C  
ATOM   1117  C   TYR   157      43.850  -1.240  91.060  0.00  0.00           C  
ATOM   1118  O   TYR   157      44.650  -1.660  91.890  0.00  0.00           O  
ATOM   1119  CB  TYR   157      44.950   0.410  89.520  0.00  0.00           C  
ATOM   1120  CG  TYR   157      45.400   1.840  89.340  0.00  0.00           C  
ATOM   1121  CD1 TYR   157      44.630   2.740  88.610  0.00  0.00           C  
ATOM   1122  CD2 TYR   157      46.590   2.300  89.910  0.00  0.00           C  
ATOM   1123  CE1 TYR   157      45.040   4.070  88.450  0.00  0.00           C  
ATOM   1124  CE2 TYR   157      47.010   3.630  89.750  0.00  0.00           C  
ATOM   1125  CZ  TYR   157      46.230   4.510  89.020  0.00  0.00           C  
ATOM   1126  OH  TYR   157      46.630   5.820  88.850  0.00  0.00           O  
ATOM   1127  N   ALA   158      42.880  -1.990  90.540  0.00  0.00           N  
ATOM   1128  CA  ALA   158      42.820  -3.430  90.640  0.00  0.00           C  
ATOM   1129  C   ALA   158      42.840  -3.980  89.220  0.00  0.00           C  
ATOM   1130  O   ALA   158      42.080  -3.510  88.370  0.00  0.00           O  
ATOM   1131  CB  ALA   158      41.550  -3.850  91.340  0.00  0.00           C  
ATOM   1132  N   PHE   159      43.700  -4.950  88.940  0.00  0.00           N  
ATOM   1133  CA  PHE   159      43.720  -5.620  87.640  0.00  0.00           C  
ATOM   1134  C   PHE   159      44.020  -7.120  87.770  0.00  0.00           C  
ATOM   1135  O   PHE   159      44.190  -7.630  88.880  0.00  0.00           O  
ATOM   1136  CB  PHE   159      44.700  -4.920  86.680  0.00  0.00           C  
ATOM   1137  CG  PHE   159      46.090  -4.720  87.230  0.00  0.00           C  
ATOM   1138  CD1 PHE   159      46.410  -3.590  87.970  0.00  0.00           C  
ATOM   1139  CD2 PHE   159      47.100  -5.640  86.960  0.00  0.00           C  
ATOM   1140  CE1 PHE   159      47.700  -3.390  88.440  0.00  0.00           C  
ATOM   1141  CE2 PHE   159      48.400  -5.450  87.430  0.00  0.00           C  
ATOM   1142  CZ  PHE   159      48.700  -4.330  88.180  0.00  0.00           C  
ATOM   1143  N   GLN   160      44.000  -7.840  86.640  0.00  0.00           N  
ATOM   1144  CA  GLN   160      44.260  -9.280  86.620  0.00  0.00           C  
ATOM   1145  C   GLN   160      44.940  -9.720  85.350  0.00  0.00           C  
ATOM   1146  O   GLN   160      44.740  -9.120  84.290  0.00  0.00           O  
ATOM   1147  CB  GLN   160      42.970 -10.090  86.810  0.00  0.00           C  
ATOM   1148  CG  GLN   160      41.910  -9.920  85.720  0.00  0.00           C  
ATOM   1149  CD  GLN   160      40.540 -10.500  86.110  0.00  0.00           C  
ATOM   1150  NE2 GLN   160      39.550  -9.620  86.260  0.00  0.00           N  
ATOM   1151  OE1 GLN   160      40.380 -11.710  86.270  0.00  0.00           O  
ATOM   1152  N   ASP   161      45.770 -10.750  85.470  0.00  0.00           N  
ATOM   1153  CA  ASP   161      46.210 -11.570  84.350  0.00  0.00           C  
ATOM   1154  C   ASP   161      45.690 -13.010  84.560  0.00  0.00           C  
ATOM   1155  O   ASP   161      44.880 -13.260  85.460  0.00  0.00           O  
ATOM   1156  CB  ASP   161      47.730 -11.470  84.170  0.00  0.00           C  
ATOM   1157  CG  ASP   161      48.530 -11.960  85.390  0.00  0.00           C  
ATOM   1158  OD1 ASP   161      47.960 -12.580  86.310  0.00  0.00           O  
ATOM   1159  OD2 ASP   161      49.760 -11.700  85.420  0.00  0.00           O1-
ATOM   1160  N   ASP   162      46.120 -13.950  83.720  0.00  0.00           N  
ATOM   1161  CA  ASP   162      45.640 -15.340  83.790  0.00  0.00           C  
ATOM   1162  C   ASP   162      46.000 -16.090  85.090  0.00  0.00           C  
ATOM   1163  O   ASP   162      45.250 -16.980  85.520  0.00  0.00           O  
ATOM   1164  CB  ASP   162      46.070 -16.150  82.560  0.00  0.00           C  
ATOM   1165  CG  ASP   162      47.590 -16.220  82.370  0.00  0.00           C  
ATOM   1166  OD1 ASP   162      48.320 -15.420  82.990  0.00  0.00           O  
ATOM   1167  OD2 ASP   162      48.030 -17.080  81.580  0.00  0.00           O1-
ATOM   1168  N   ARG   163      47.120 -15.720  85.720  0.00  0.00           N  
ATOM   1169  CA  ARG   163      47.580 -16.350  86.980  0.00  0.00           C  
ATOM   1170  C   ARG   163      47.140 -15.620  88.270  0.00  0.00           C  
ATOM   1171  O   ARG   163      46.950 -16.280  89.290  0.00  0.00           O  
ATOM   1172  CB  ARG   163      49.100 -16.510  86.990  0.00  0.00           C  
ATOM   1173  CG  ARG   163      49.610 -17.570  86.020  0.00  0.00           C  
ATOM   1174  CD  ARG   163      51.140 -17.680  86.040  0.00  0.00           C  
ATOM   1175  NE  ARG   163      51.650 -18.530  84.990  0.00  0.00           N  
ATOM   1176  CZ  ARG   163      52.940 -18.730  84.730  0.00  0.00           C  
ATOM   1177  NH1 ARG   163      53.900 -18.140  85.430  0.00  0.00           N1+
ATOM   1178  NH2 ARG   163      53.280 -19.560  83.750  0.00  0.00           N  
ATOM   1179  N   TYR   164      46.990 -14.300  88.220  0.00  0.00           N  
ATOM   1180  CA  TYR   164      46.840 -13.480  89.430  0.00  0.00           C  
ATOM   1181  C   TYR   164      45.760 -12.400  89.370  0.00  0.00           C  
ATOM   1182  O   TYR   164      45.420 -11.910  88.300  0.00  0.00           O  
ATOM   1183  CB  TYR   164      48.160 -12.770  89.740  0.00  0.00           C  
ATOM   1184  CG  TYR   164      49.270 -13.680  90.160  0.00  0.00           C  
ATOM   1185  CD1 TYR   164      49.290 -14.250  91.440  0.00  0.00           C  
ATOM   1186  CD2 TYR   164      50.320 -13.980  89.300  0.00  0.00           C  
ATOM   1187  CE1 TYR   164      50.320 -15.100  91.840  0.00  0.00           C  
ATOM   1188  CE2 TYR   164      51.360 -14.840  89.690  0.00  0.00           C  
ATOM   1189  CZ  TYR   164      51.360 -15.390  90.960  0.00  0.00           C  
ATOM   1190  OH  TYR   164      52.380 -16.220  91.350  0.00  0.00           O  
ATOM   1191  N   LEU   165      45.230 -12.050  90.540  0.00  0.00           N  
ATOM   1192  CA  LEU   165      44.590 -10.750  90.780  0.00  0.00           C  
ATOM   1193  C   LEU   165      45.630  -9.810  91.380  0.00  0.00           C  
ATOM   1194  O   LEU   165      46.460 -10.230  92.180  0.00  0.00           O  
ATOM   1195  CB  LEU   165      43.430 -10.890  91.770  0.00  0.00           C  
ATOM   1196  CG  LEU   165      42.200 -11.710  91.380  0.00  0.00           C  
ATOM   1197  CD1 LEU   165      41.170 -11.630  92.490  0.00  0.00           C  
ATOM   1198  CD2 LEU   165      41.610 -11.220  90.070  0.00  0.00           C  
ATOM   1199  N   TYR   166      45.570  -8.540  90.990  0.00  0.00           N  
ATOM   1200  CA  TYR   166      46.460  -7.480  91.500  0.00  0.00           C  
ATOM   1201  C   TYR   166      45.640  -6.350  92.120  0.00  0.00           C  
ATOM   1202  O   TYR   166      44.600  -5.980  91.570  0.00  0.00           O  
ATOM   1203  CB  TYR   166      47.280  -6.890  90.360  0.00  0.00           C  
ATOM   1204  CG  TYR   166      48.220  -7.860  89.690  0.00  0.00           C  
ATOM   1205  CD1 TYR   166      47.770  -8.700  88.690  0.00  0.00           C  
ATOM   1206  CD2 TYR   166      49.560  -7.900  90.030  0.00  0.00           C  
ATOM   1207  CE1 TYR   166      48.630  -9.580  88.050  0.00  0.00           C  
ATOM   1208  CE2 TYR   166      50.430  -8.780  89.400  0.00  0.00           C  
ATOM   1209  CZ  TYR   166      49.960  -9.610  88.410  0.00  0.00           C  
ATOM   1210  OH  TYR   166      50.810 -10.480  87.770  0.00  0.00           O  
ATOM   1211  N   MET   167      46.120  -5.800  93.230  0.00  0.00           N  
ATOM   1212  CA  MET   167      45.450  -4.670  93.890  0.00  0.00           C  
ATOM   1213  C   MET   167      46.500  -3.660  94.270  0.00  0.00           C  
ATOM   1214  O   MET   167      47.310  -3.930  95.160  0.00  0.00           O  
ATOM   1215  CB  MET   167      44.710  -5.130  95.150  0.00  0.00           C  
ATOM   1216  CG  MET   167      43.700  -6.230  94.910  0.00  0.00           C  
ATOM   1217  SD  MET   167      42.490  -6.350  96.240  0.00  0.00           S  
ATOM   1218  CE  MET   167      43.520  -6.890  97.590  0.00  0.00           C  
ATOM   1219  N   VAL   168      46.510  -2.510  93.600  0.00  0.00           N  
ATOM   1220  CA  VAL   168      47.520  -1.470  93.850  0.00  0.00           C  
ATOM   1221  C   VAL   168      47.020  -0.490  94.930  0.00  0.00           C  
ATOM   1222  O   VAL   168      46.130   0.330  94.670  0.00  0.00           O  
ATOM   1223  CB  VAL   168      47.880  -0.720  92.560  0.00  0.00           C  
ATOM   1224  CG1 VAL   168      49.000   0.290  92.820  0.00  0.00           C  
ATOM   1225  CG2 VAL   168      48.300  -1.730  91.500  0.00  0.00           C  
ATOM   1226  N   MET   169      47.600  -0.600  96.120  0.00  0.00           N  
ATOM   1227  CA  MET   169      47.160   0.110  97.330  0.00  0.00           C  
ATOM   1228  C   MET   169      48.150   1.200  97.710  0.00  0.00           C  
ATOM   1229  O   MET   169      49.250   1.260  97.150  0.00  0.00           O  
ATOM   1230  CB  MET   169      47.050  -0.860  98.500  0.00  0.00           C  
ATOM   1231  CG  MET   169      46.250  -2.120  98.200  0.00  0.00           C  
ATOM   1232  SD  MET   169      46.460  -3.370  99.470  0.00  0.00           S  
ATOM   1233  CE  MET   169      48.200  -3.750  99.310  0.00  0.00           C  
ATOM   1234  N   GLU   170      47.780   2.040  98.680  0.00  0.00           N  
ATOM   1235  CA  GLU   170      48.730   3.010  99.240  0.00  0.00           C  
ATOM   1236  C   GLU   170      49.710   2.300 100.190  0.00  0.00           C  
ATOM   1237  O   GLU   170      49.300   1.520 101.040  0.00  0.00           O  
ATOM   1238  CB  GLU   170      48.020   4.190  99.930  0.00  0.00           C  
ATOM   1239  CG  GLU   170      47.320   3.920 101.260  0.00  0.00           C  
ATOM   1240  CD  GLU   170      46.490   5.120 101.750  0.00  0.00           C  
ATOM   1241  OE1 GLU   170      46.740   6.260 101.290  0.00  0.00           O  
ATOM   1242  OE2 GLU   170      45.580   4.920 102.590  0.00  0.00           O1-
ATOM   1243  N   TYR   171      51.000   2.550  99.990  0.00  0.00           N  
ATOM   1244  CA  TYR   171      52.050   1.900 100.770  0.00  0.00           C  
ATOM   1245  C   TYR   171      52.090   2.500 102.160  0.00  0.00           C  
ATOM   1246  O   TYR   171      52.110   3.720 102.310  0.00  0.00           O  
ATOM   1247  CB  TYR   171      53.400   2.070 100.080  0.00  0.00           C  
ATOM   1248  CG  TYR   171      54.580   1.580 100.900  0.00  0.00           C  
ATOM   1249  CD1 TYR   171      54.590   0.300 101.450  0.00  0.00           C  
ATOM   1250  CD2 TYR   171      55.700   2.390 101.110  0.00  0.00           C  
ATOM   1251  CE1 TYR   171      55.670  -0.160 102.190  0.00  0.00           C  
ATOM   1252  CE2 TYR   171      56.790   1.940 101.850  0.00  0.00           C  
ATOM   1253  CZ  TYR   171      56.770   0.670 102.380  0.00  0.00           C  
ATOM   1254  OH  TYR   171      57.840   0.230 103.120  0.00  0.00           O  
ATOM   1255  N   MET   172      52.110   1.620 103.170  0.00  0.00           N  
ATOM   1256  CA  MET   172      52.170   2.020 104.580  0.00  0.00           C  
ATOM   1257  C   MET   172      53.590   1.740 105.090  0.00  0.00           C  
ATOM   1258  O   MET   172      53.910   0.600 105.420  0.00  0.00           O  
ATOM   1259  CB  MET   172      51.140   1.230 105.380  0.00  0.00           C  
ATOM   1260  CG  MET   172      49.720   1.430 104.900  0.00  0.00           C  
ATOM   1261  SD  MET   172      49.040   3.030 105.330  0.00  0.00           S  
ATOM   1262  CE  MET   172      48.790   2.740 107.080  0.00  0.00           C  
ATOM   1263  N   PRO   173      54.450   2.780 105.130  0.00  0.00           N  
ATOM   1264  CA  PRO   173      55.870   2.530 105.400  0.00  0.00           C  
ATOM   1265  C   PRO   173      56.200   2.230 106.870  0.00  0.00           C  
ATOM   1266  O   PRO   173      57.280   1.720 107.140  0.00  0.00           O  
ATOM   1267  CB  PRO   173      56.530   3.830 104.940  0.00  0.00           C  
ATOM   1268  CG  PRO   173      55.510   4.870 105.170  0.00  0.00           C  
ATOM   1269  CD  PRO   173      54.170   4.220 105.020  0.00  0.00           C  
ATOM   1270  N   GLY   174      55.280   2.520 107.790  0.00  0.00           N  
ATOM   1271  CA  GLY   174      55.490   2.230 109.210  0.00  0.00           C  
ATOM   1272  C   GLY   174      55.450   0.760 109.650  0.00  0.00           C  
ATOM   1273  O   GLY   174      55.750   0.470 110.820  0.00  0.00           O  
ATOM   1274  N   GLY   175      55.080  -0.150 108.750  0.00  0.00           N  
ATOM   1275  CA  GLY   175      54.940  -1.570 109.080  0.00  0.00           C  
ATOM   1276  C   GLY   175      53.700  -1.860 109.900  0.00  0.00           C  
ATOM   1277  O   GLY   175      52.830  -0.990 110.060  0.00  0.00           O  
ATOM   1278  N   ASP   176      53.600  -3.080 110.440  0.00  0.00           N  
ATOM   1279  CA  ASP   176      52.430  -3.490 111.240  0.00  0.00           C  
ATOM   1280  C   ASP   176      52.730  -3.560 112.750  0.00  0.00           C  
ATOM   1281  O   ASP   176      53.870  -3.370 113.160  0.00  0.00           O  
ATOM   1282  CB  ASP   176      51.770  -4.780 110.690  0.00  0.00           C  
ATOM   1283  CG  ASP   176      52.680  -6.000 110.740  0.00  0.00           C  
ATOM   1284  OD1 ASP   176      53.450  -6.160 111.710  0.00  0.00           O  
ATOM   1285  OD2 ASP   176      52.600  -6.830 109.810  0.00  0.00           O1-
ATOM   1286  N   LEU   177      51.700  -3.810 113.560  0.00  0.00           N  
ATOM   1287  CA  LEU   177      51.870  -3.810 115.020  0.00  0.00           C  
ATOM   1288  C   LEU   177      52.510  -5.070 115.580  0.00  0.00           C  
ATOM   1289  O   LEU   177      52.860  -5.090 116.750  0.00  0.00           O  
ATOM   1290  CB  LEU   177      50.550  -3.500 115.750  0.00  0.00           C  
ATOM   1291  CG  LEU   177      50.240  -2.010 115.780  0.00  0.00           C  
ATOM   1292  CD1 LEU   177      49.830  -1.510 114.400  0.00  0.00           C  
ATOM   1293  CD2 LEU   177      49.170  -1.690 116.780  0.00  0.00           C  
ATOM   1294  N   VAL   178      52.650  -6.130 114.780  0.00  0.00           N  
ATOM   1295  CA  VAL   178      53.480  -7.280 115.170  0.00  0.00           C  
ATOM   1296  C   VAL   178      54.920  -6.790 115.310  0.00  0.00           C  
ATOM   1297  O   VAL   178      55.590  -7.090 116.300  0.00  0.00           O  
ATOM   1298  CB  VAL   178      53.400  -8.440 114.140  0.00  0.00           C  
ATOM   1299  CG1 VAL   178      54.400  -9.540 114.470  0.00  0.00           C  
ATOM   1300  CG2 VAL   178      51.980  -8.990 114.080  0.00  0.00           C  
ATOM   1301  N   ASN   179      55.360  -6.020 114.320  0.00  0.00           N  
ATOM   1302  CA  ASN   179      56.700  -5.430 114.300  0.00  0.00           C  
ATOM   1303  C   ASN   179      56.920  -4.350 115.380  0.00  0.00           C  
ATOM   1304  O   ASN   179      58.040  -4.210 115.890  0.00  0.00           O  
ATOM   1305  CB  ASN   179      56.980  -4.860 112.910  0.00  0.00           C  
ATOM   1306  CG  ASN   179      58.360  -4.260 112.790  0.00  0.00           C  
ATOM   1307  ND2 ASN   179      59.380  -5.110 112.830  0.00  0.00           N  
ATOM   1308  OD1 ASN   179      58.500  -3.050 112.670  0.00  0.00           O  
ATOM   1309  N   LEU   180      55.870  -3.590 115.700  0.00  0.00           N  
ATOM   1310  CA  LEU   180      55.950  -2.570 116.750  0.00  0.00           C  
ATOM   1311  C   LEU   180      56.080  -3.240 118.110  0.00  0.00           C  
ATOM   1312  O   LEU   180      57.020  -2.950 118.840  0.00  0.00           O  
ATOM   1313  CB  LEU   180      54.730  -1.640 116.740  0.00  0.00           C  
ATOM   1314  CG  LEU   180      54.730  -0.520 117.790  0.00  0.00           C  
ATOM   1315  CD1 LEU   180      54.200   0.780 117.240  0.00  0.00           C  
ATOM   1316  CD2 LEU   180      53.950  -0.910 119.030  0.00  0.00           C  
ATOM   1317  N   MET   181      55.150  -4.140 118.410  0.00  0.00           N  
ATOM   1318  CA  MET   181      55.170  -4.890 119.680  0.00  0.00           C  
ATOM   1319  C   MET   181      56.460  -5.680 119.900  0.00  0.00           C  
ATOM   1320  O   MET   181      56.920  -5.820 121.040  0.00  0.00           O  
ATOM   1321  CB  MET   181      53.950  -5.830 119.770  0.00  0.00           C  
ATOM   1322  CG  MET   181      52.610  -5.090 119.950  0.00  0.00           C  
ATOM   1323  SD  MET   181      51.140  -6.150 120.090  0.00  0.00           S  
ATOM   1324  CE  MET   181      51.410  -7.400 118.840  0.00  0.00           C  
ATOM   1325  N   SER   182      57.060  -6.190 118.820  0.00  0.00           N  
ATOM   1326  CA  SER   182      58.330  -6.920 118.910  0.00  0.00           C  
ATOM   1327  C   SER   182      59.540  -6.000 119.160  0.00  0.00           C  
ATOM   1328  O   SER   182      60.430  -6.370 119.930  0.00  0.00           O  
ATOM   1329  CB  SER   182      58.560  -7.760 117.650  0.00  0.00           C  
ATOM   1330  OG  SER   182      58.880  -6.960 116.530  0.00  0.00           O  
ATOM   1331  N   ASN   183      59.580  -4.840 118.510  0.00  0.00           N  
ATOM   1332  CA  ASN   183      60.700  -3.880 118.660  0.00  0.00           C  
ATOM   1333  C   ASN   183      60.580  -2.940 119.860  0.00  0.00           C  
ATOM   1334  O   ASN   183      61.610  -2.470 120.370  0.00  0.00           O  
ATOM   1335  CB  ASN   183      60.850  -3.020 117.390  0.00  0.00           C  
ATOM   1336  CG  ASN   183      61.280  -3.820 116.180  0.00  0.00           C  
ATOM   1337  ND2 ASN   183      61.100  -3.230 115.010  0.00  0.00           N  
ATOM   1338  OD1 ASN   183      61.770  -4.950 116.290  0.00  0.00           O  
ATOM   1339  N   TYR   184      59.350  -2.650 120.280  0.00  0.00           N  
ATOM   1340  CA  TYR   184      59.080  -1.720 121.380  0.00  0.00           C  
ATOM   1341  C   TYR   184      58.290  -2.390 122.500  0.00  0.00           C  
ATOM   1342  O   TYR   184      57.460  -3.260 122.240  0.00  0.00           O  
ATOM   1343  CB  TYR   184      58.340  -0.480 120.870  0.00  0.00           C  
ATOM   1344  CG  TYR   184      59.200   0.420 120.030  0.00  0.00           C  
ATOM   1345  CD1 TYR   184      59.510   0.090 118.710  0.00  0.00           C  
ATOM   1346  CD2 TYR   184      59.740   1.600 120.550  0.00  0.00           C  
ATOM   1347  CE1 TYR   184      60.320   0.910 117.920  0.00  0.00           C  
ATOM   1348  CE2 TYR   184      60.560   2.430 119.770  0.00  0.00           C  
ATOM   1349  CZ  TYR   184      60.850   2.070 118.460  0.00  0.00           C  
ATOM   1350  OH  TYR   184      61.650   2.880 117.690  0.00  0.00           O  
ATOM   1351  N   ASP   185      58.570  -1.970 123.730  0.00  0.00           N  
ATOM   1352  CA  ASP   185      57.910  -2.480 124.920  0.00  0.00           C  
ATOM   1353  C   ASP   185      56.790  -1.480 125.250  0.00  0.00           C  
ATOM   1354  O   ASP   185      57.020  -0.480 125.920  0.00  0.00           O  
ATOM   1355  CB  ASP   185      58.930  -2.590 126.060  0.00  0.00           C  
ATOM   1356  CG  ASP   185      58.440  -3.410 127.230  0.00  0.00           C  
ATOM   1357  OD1 ASP   185      57.280  -3.890 127.220  0.00  0.00           O  
ATOM   1358  OD2 ASP   185      59.240  -3.590 128.170  0.00  0.00           O1-
ATOM   1359  N   VAL   186      55.590  -1.780 124.750  0.00  0.00           N  
ATOM   1360  CA  VAL   186      54.490  -0.810 124.690  0.00  0.00           C  
ATOM   1361  C   VAL   186      53.960  -0.410 126.070  0.00  0.00           C  
ATOM   1362  O   VAL   186      53.330  -1.240 126.740  0.00  0.00           O  
ATOM   1363  CB  VAL   186      53.320  -1.350 123.810  0.00  0.00           C  
ATOM   1364  CG1 VAL   186      52.110  -0.430 123.880  0.00  0.00           C  
ATOM   1365  CG2 VAL   186      53.790  -1.490 122.370  0.00  0.00           C  
ATOM   1366  N   PRO   187      54.190   0.850 126.500  0.00  0.00           N  
ATOM   1367  CA  PRO   187      53.630   1.330 127.750  0.00  0.00           C  
ATOM   1368  C   PRO   187      52.160   1.670 127.590  0.00  0.00           C  
ATOM   1369  O   PRO   187      51.630   1.640 126.480  0.00  0.00           O  
ATOM   1370  CB  PRO   187      54.460   2.580 128.050  0.00  0.00           C  
ATOM   1371  CG  PRO   187      54.800   3.110 126.740  0.00  0.00           C  
ATOM   1372  CD  PRO   187      54.850   1.950 125.770  0.00  0.00           C  
ATOM   1373  N   GLU   188      51.520   2.020 128.700  0.00  0.00           N  
ATOM   1374  CA  GLU   188      50.060   2.140 128.730  0.00  0.00           C  
ATOM   1375  C   GLU   188      49.510   3.400 128.050  0.00  0.00           C  
ATOM   1376  O   GLU   188      48.360   3.420 127.640  0.00  0.00           O  
ATOM   1377  CB  GLU   188      49.550   2.030 130.170  0.00  0.00           C  
ATOM   1378  CG  GLU   188      48.100   1.630 130.230  0.00  0.00           C  
ATOM   1379  CD  GLU   188      47.670   1.060 131.560  0.00  0.00           C  
ATOM   1380  OE1 GLU   188      46.670   1.580 132.100  0.00  0.00           O  
ATOM   1381  OE2 GLU   188      48.320   0.110 132.060  0.00  0.00           O1-
ATOM   1382  N   LYS   189      50.320   4.450 127.950  0.00  0.00           N  
ATOM   1383  CA  LYS   189      49.960   5.660 127.190  0.00  0.00           C  
ATOM   1384  C   LYS   189      49.790   5.330 125.700  0.00  0.00           C  
ATOM   1385  O   LYS   189      48.880   5.850 125.030  0.00  0.00           O  
ATOM   1386  CB  LYS   189      51.040   6.740 127.360  0.00  0.00           C  
ATOM   1387  CG  LYS   189      50.650   8.130 126.850  0.00  0.00           C  
ATOM   1388  CD  LYS   189      51.630   9.210 127.220  0.00  0.00           C  
ATOM   1389  CE  LYS   189      52.940   9.070 126.460  0.00  0.00           C  
ATOM   1390  NZ  LYS   189      53.870  10.200 126.730  0.00  0.00           N1+
ATOM   1391  N   TRP   190      50.670   4.450 125.210  0.00  0.00           N  
ATOM   1392  CA  TRP   190      50.640   3.980 123.810  0.00  0.00           C  
ATOM   1393  C   TRP   190      49.480   3.010 123.580  0.00  0.00           C  
ATOM   1394  O   TRP   190      48.800   3.100 122.550  0.00  0.00           O  
ATOM   1395  CB  TRP   190      51.990   3.320 123.450  0.00  0.00           C  
ATOM   1396  CG  TRP   190      53.200   4.240 123.470  0.00  0.00           C  
ATOM   1397  CD1 TRP   190      53.280   5.510 124.000  0.00  0.00           C  
ATOM   1398  CD2 TRP   190      54.510   3.950 122.970  0.00  0.00           C  
ATOM   1399  CE2 TRP   190      55.320   5.080 123.220  0.00  0.00           C  
ATOM   1400  CE3 TRP   190      55.080   2.830 122.340  0.00  0.00           C  
ATOM   1401  NE1 TRP   190      54.540   6.020 123.840  0.00  0.00           N  
ATOM   1402  CZ2 TRP   190      56.670   5.140 122.850  0.00  0.00           C  
ATOM   1403  CZ3 TRP   190      56.430   2.890 121.970  0.00  0.00           C  
ATOM   1404  CH2 TRP   190      57.200   4.040 122.230  0.00  0.00           C  
ATOM   1405  N   ALA   191      49.250   2.100 124.520  0.00  0.00           N  
ATOM   1406  CA  ALA   191      48.140   1.140 124.430  0.00  0.00           C  
ATOM   1407  C   ALA   191      46.760   1.800 124.250  0.00  0.00           C  
ATOM   1408  O   ALA   191      45.940   1.290 123.500  0.00  0.00           O  
ATOM   1409  CB  ALA   191      48.120   0.230 125.650  0.00  0.00           C  
ATOM   1410  N   LYS   192      46.530   2.920 124.940  0.00  0.00           N  
ATOM   1411  CA  LYS   192      45.310   3.740 124.770  0.00  0.00           C  
ATOM   1412  C   LYS   192      45.150   4.220 123.320  0.00  0.00           C  
ATOM   1413  O   LYS   192      44.060   4.140 122.750  0.00  0.00           O  
ATOM   1414  CB  LYS   192      45.340   4.990 125.650  0.00  0.00           C  
ATOM   1415  CG  LYS   192      45.200   4.740 127.130  0.00  0.00           C  
ATOM   1416  CD  LYS   192      45.300   6.050 127.930  0.00  0.00           C  
ATOM   1417  CE  LYS   192      45.680   5.790 129.380  0.00  0.00           C  
ATOM   1418  NZ  LYS   192      45.190   6.860 130.280  0.00  0.00           N1+
ATOM   1419  N   PHE   193      46.250   4.740 122.770  0.00  0.00           N  
ATOM   1420  CA  PHE   193      46.280   5.320 121.430  0.00  0.00           C  
ATOM   1421  C   PHE   193      45.920   4.290 120.360  0.00  0.00           C  
ATOM   1422  O   PHE   193      44.950   4.470 119.610  0.00  0.00           O  
ATOM   1423  CB  PHE   193      47.680   5.900 121.170  0.00  0.00           C  
ATOM   1424  CG  PHE   193      47.860   6.490 119.790  0.00  0.00           C  
ATOM   1425  CD1 PHE   193      47.550   7.830 119.530  0.00  0.00           C  
ATOM   1426  CD2 PHE   193      48.360   5.710 118.750  0.00  0.00           C  
ATOM   1427  CE1 PHE   193      47.720   8.370 118.270  0.00  0.00           C  
ATOM   1428  CE2 PHE   193      48.530   6.250 117.480  0.00  0.00           C  
ATOM   1429  CZ  PHE   193      48.210   7.580 117.240  0.00  0.00           C  
ATOM   1430  N   TYR   194      46.690   3.200 120.300  0.00  0.00           N  
ATOM   1431  CA  TYR   194      46.470   2.180 119.290  0.00  0.00           C  
ATOM   1432  C   TYR   194      45.080   1.520 119.420  0.00  0.00           C  
ATOM   1433  O   TYR   194      44.400   1.310 118.410  0.00  0.00           O  
ATOM   1434  CB  TYR   194      47.580   1.130 119.320  0.00  0.00           C  
ATOM   1435  CG  TYR   194      48.950   1.710 118.990  0.00  0.00           C  
ATOM   1436  CD1 TYR   194      49.190   2.340 117.780  0.00  0.00           C  
ATOM   1437  CD2 TYR   194      50.000   1.620 119.900  0.00  0.00           C  
ATOM   1438  CE1 TYR   194      50.440   2.880 117.470  0.00  0.00           C  
ATOM   1439  CE2 TYR   194      51.260   2.140 119.600  0.00  0.00           C  
ATOM   1440  CZ  TYR   194      51.480   2.770 118.400  0.00  0.00           C  
ATOM   1441  OH  TYR   194      52.720   3.290 118.110  0.00  0.00           O  
ATOM   1442  N   THR   195      44.660   1.230 120.640  0.00  0.00           N  
ATOM   1443  CA  THR   195      43.310   0.700 120.900  0.00  0.00           C  
ATOM   1444  C   THR   195      42.200   1.660 120.450  0.00  0.00           C  
ATOM   1445  O   THR   195      41.200   1.230 119.870  0.00  0.00           O  
ATOM   1446  CB  THR   195      43.130   0.350 122.390  0.00  0.00           C  
ATOM   1447  CG2 THR   195      41.740  -0.240 122.670  0.00  0.00           C  
ATOM   1448  OG1 THR   195      44.140  -0.600 122.760  0.00  0.00           O  
ATOM   1449  N   ALA   196      42.400   2.960 120.690  0.00  0.00           N  
ATOM   1450  CA  ALA   196      41.440   3.980 120.260  0.00  0.00           C  
ATOM   1451  C   ALA   196      41.390   4.100 118.740  0.00  0.00           C  
ATOM   1452  O   ALA   196      40.310   4.240 118.170  0.00  0.00           O  
ATOM   1453  CB  ALA   196      41.780   5.330 120.880  0.00  0.00           C  
ATOM   1454  N   GLU   197      42.550   4.020 118.080  0.00  0.00           N  
ATOM   1455  CA  GLU   197      42.580   4.060 116.610  0.00  0.00           C  
ATOM   1456  C   GLU   197      41.950   2.800 116.010  0.00  0.00           C  
ATOM   1457  O   GLU   197      41.340   2.880 114.950  0.00  0.00           O  
ATOM   1458  CB  GLU   197      44.000   4.320 116.060  0.00  0.00           C  
ATOM   1459  CG  GLU   197      44.610   5.660 116.520  0.00  0.00           C  
ATOM   1460  CD  GLU   197      45.370   6.430 115.440  0.00  0.00           C  
ATOM   1461  OE1 GLU   197      46.070   5.810 114.610  0.00  0.00           O  
ATOM   1462  OE2 GLU   197      45.280   7.670 115.430  0.00  0.00           O1-
ATOM   1463  N   VAL   198      42.080   1.650 116.690  0.00  0.00           N  
ATOM   1464  CA  VAL   198      41.430   0.410 116.240  0.00  0.00           C  
ATOM   1465  C   VAL   198      39.910   0.460 116.410  0.00  0.00           C  
ATOM   1466  O   VAL   198      39.170   0.000 115.540  0.00  0.00           O  
ATOM   1467  CB  VAL   198      42.000  -0.850 116.950  0.00  0.00           C  
ATOM   1468  CG1 VAL   198      41.150  -2.080 116.660  0.00  0.00           C  
ATOM   1469  CG2 VAL   198      43.430  -1.100 116.500  0.00  0.00           C  
ATOM   1470  N   VAL   199      39.450   1.020 117.530  0.00  0.00           N  
ATOM   1471  CA  VAL   199      38.020   1.130 117.800  0.00  0.00           C  
ATOM   1472  C   VAL   199      37.330   1.980 116.740  0.00  0.00           C  
ATOM   1473  O   VAL   199      36.250   1.630 116.260  0.00  0.00           O  
ATOM   1474  CB  VAL   199      37.720   1.740 119.200  0.00  0.00           C  
ATOM   1475  CG1 VAL   199      36.230   2.020 119.380  0.00  0.00           C  
ATOM   1476  CG2 VAL   199      38.220   0.810 120.300  0.00  0.00           C  
ATOM   1477  N   LEU   200      37.950   3.110 116.400  0.00  0.00           N  
ATOM   1478  CA  LEU   200      37.410   4.040 115.400  0.00  0.00           C  
ATOM   1479  C   LEU   200      37.460   3.430 114.010  0.00  0.00           C  
ATOM   1480  O   LEU   200      36.520   3.590 113.240  0.00  0.00           O  
ATOM   1481  CB  LEU   200      38.170   5.380 115.430  0.00  0.00           C  
ATOM   1482  CG  LEU   200      37.970   6.250 116.680  0.00  0.00           C  
ATOM   1483  CD1 LEU   200      38.890   7.480 116.650  0.00  0.00           C  
ATOM   1484  CD2 LEU   200      36.510   6.680 116.830  0.00  0.00           C  
ATOM   1485  N   ALA   201      38.550   2.720 113.700  0.00  0.00           N  
ATOM   1486  CA  ALA   201      38.690   1.990 112.430  0.00  0.00           C  
ATOM   1487  C   ALA   201      37.630   0.900 112.290  0.00  0.00           C  
ATOM   1488  O   ALA   201      37.030   0.760 111.230  0.00  0.00           O  
ATOM   1489  CB  ALA   201      40.080   1.400 112.310  0.00  0.00           C  
ATOM   1490  N   LEU   202      37.410   0.140 113.360  0.00  0.00           N  
ATOM   1491  CA  LEU   202      36.370  -0.890 113.370  0.00  0.00           C  
ATOM   1492  C   LEU   202      34.970  -0.270 113.270  0.00  0.00           C  
ATOM   1493  O   LEU   202      34.120  -0.790 112.550  0.00  0.00           O  
ATOM   1494  CB  LEU   202      36.480  -1.790 114.610  0.00  0.00           C  
ATOM   1495  CG  LEU   202      37.550  -2.880 114.450  0.00  0.00           C  
ATOM   1496  CD1 LEU   202      38.000  -3.430 115.790  0.00  0.00           C  
ATOM   1497  CD2 LEU   202      37.020  -4.000 113.570  0.00  0.00           C  
ATOM   1498  N   ASP   203      34.740   0.830 113.960  0.00  0.00           N  
ATOM   1499  CA  ASP   203      33.440   1.500 113.890  0.00  0.00           C  
ATOM   1500  C   ASP   203      33.130   2.030 112.470  0.00  0.00           C  
ATOM   1501  O   ASP   203      31.960   2.100 112.060  0.00  0.00           O  
ATOM   1502  CB  ASP   203      33.380   2.630 114.910  0.00  0.00           C  
ATOM   1503  CG  ASP   203      32.030   3.340 114.920  0.00  0.00           C  
ATOM   1504  OD1 ASP   203      30.990   2.640 114.900  0.00  0.00           O  
ATOM   1505  OD2 ASP   203      32.020   4.600 114.920  0.00  0.00           O1-
ATOM   1506  N   ALA   204      34.180   2.390 111.730  0.00  0.00           N  
ATOM   1507  CA  ALA   204      34.080   2.830 110.340  0.00  0.00           C  
ATOM   1508  C   ALA   204      33.510   1.700 109.490  0.00  0.00           C  
ATOM   1509  O   ALA   204      32.510   1.890 108.770  0.00  0.00           O  
ATOM   1510  CB  ALA   204      35.450   3.240 109.810  0.00  0.00           C  
ATOM   1511  N   ILE   205      34.150   0.540 109.600  0.00  0.00           N  
ATOM   1512  CA  ILE   205      33.760  -0.670 108.880  0.00  0.00           C  
ATOM   1513  C   ILE   205      32.360  -1.150 109.260  0.00  0.00           C  
ATOM   1514  O   ILE   205      31.580  -1.530 108.400  0.00  0.00           O  
ATOM   1515  CB  ILE   205      34.790  -1.790 109.110  0.00  0.00           C  
ATOM   1516  CG1 ILE   205      36.070  -1.460 108.340  0.00  0.00           C  
ATOM   1517  CG2 ILE   205      34.260  -3.150 108.690  0.00  0.00           C  
ATOM   1518  CD  ILE   205      37.170  -2.410 108.630  0.00  0.00           C  
ATOM   1519  N   HIS   206      32.050  -1.120 110.550  0.00  0.00           N  
ATOM   1520  CA  HIS   206      30.730  -1.500 111.040  0.00  0.00           C  
ATOM   1521  C   HIS   206      29.660  -0.580 110.470  0.00  0.00           C  
ATOM   1522  O   HIS   206      28.610  -1.040 110.040  0.00  0.00           O  
ATOM   1523  CB  HIS   206      30.690  -1.490 112.560  0.00  0.00           C  
ATOM   1524  CG  HIS   206      31.570  -2.520 113.200  0.00  0.00           C  
ATOM   1525  CD2 HIS   206      32.440  -3.420 112.660  0.00  0.00           C  
ATOM   1526  ND1 HIS   206      31.610  -2.730 114.560  0.00  0.00           N  
ATOM   1527  CE1 HIS   206      32.470  -3.690 114.830  0.00  0.00           C  
ATOM   1528  NE2 HIS   206      32.980  -4.130 113.700  0.00  0.00           N  
ATOM   1529  N   SER   207      29.940   0.730 110.440  0.00  0.00           N  
ATOM   1530  CA  SER   207      29.050   1.710 109.780  0.00  0.00           C  
ATOM   1531  C   SER   207      28.860   1.470 108.280  0.00  0.00           C  
ATOM   1532  O   SER   207      27.850   1.900 107.740  0.00  0.00           O  
ATOM   1533  CB  SER   207      29.540   3.140 110.010  0.00  0.00           C  
ATOM   1534  OG  SER   207      29.170   3.590 111.310  0.00  0.00           O  
ATOM   1535  N   MET   208      29.810   0.810 107.630  0.00  0.00           N  
ATOM   1536  CA  MET   208      29.660   0.340 106.240  0.00  0.00           C  
ATOM   1537  C   MET   208      28.850  -0.960 106.120  0.00  0.00           C  
ATOM   1538  O   MET   208      28.600  -1.430 105.010  0.00  0.00           O  
ATOM   1539  CB  MET   208      31.030   0.180 105.560  0.00  0.00           C  
ATOM   1540  CG  MET   208      31.720   1.510 105.260  0.00  0.00           C  
ATOM   1541  SD  MET   208      33.510   1.360 105.080  0.00  0.00           S  
ATOM   1542  CE  MET   208      33.610   0.190 103.720  0.00  0.00           C  
ATOM   1543  N   GLY   209      28.440  -1.540 107.250  0.00  0.00           N  
ATOM   1544  CA  GLY   209      27.620  -2.750 107.270  0.00  0.00           C  
ATOM   1545  C   GLY   209      28.430  -4.020 107.150  0.00  0.00           C  
ATOM   1546  O   GLY   209      27.910  -5.020 106.680  0.00  0.00           O  
ATOM   1547  N   LEU   210      29.690  -3.980 107.590  0.00  0.00           N  
ATOM   1548  CA  LEU   210      30.610  -5.110 107.490  0.00  0.00           C  
ATOM   1549  C   LEU   210      31.170  -5.470 108.870  0.00  0.00           C  
ATOM   1550  O   LEU   210      31.580  -4.580 109.630  0.00  0.00           O  
ATOM   1551  CB  LEU   210      31.750  -4.740 106.550  0.00  0.00           C  
ATOM   1552  CG  LEU   210      31.340  -4.490 105.090  0.00  0.00           C  
ATOM   1553  CD1 LEU   210      32.400  -3.660 104.360  0.00  0.00           C  
ATOM   1554  CD2 LEU   210      31.060  -5.800 104.340  0.00  0.00           C  
ATOM   1555  N   ILE   211      31.160  -6.760 109.200  0.00  0.00           N  
ATOM   1556  CA  ILE   211      31.880  -7.290 110.380  0.00  0.00           C  
ATOM   1557  C   ILE   211      33.270  -7.700 109.900  0.00  0.00           C  
ATOM   1558  O   ILE   211      33.380  -8.400 108.890  0.00  0.00           O  
ATOM   1559  CB  ILE   211      31.180  -8.520 110.990  0.00  0.00           C  
ATOM   1560  CG1 ILE   211      29.770  -8.170 111.460  0.00  0.00           C  
ATOM   1561  CG2 ILE   211      31.950  -9.070 112.170  0.00  0.00           C  
ATOM   1562  CD  ILE   211      29.020  -9.360 112.030  0.00  0.00           C  
ATOM   1563  N   HIS   212      34.310  -7.300 110.610  0.00  0.00           N  
ATOM   1564  CA  HIS   212      35.690  -7.590 110.170  0.00  0.00           C  
ATOM   1565  C   HIS   212      36.040  -9.060 110.300  0.00  0.00           C  
ATOM   1566  O   HIS   212      36.630  -9.640 109.390  0.00  0.00           O  
ATOM   1567  CB  HIS   212      36.730  -6.780 110.920  0.00  0.00           C  
ATOM   1568  CG  HIS   212      38.060  -6.790 110.250  0.00  0.00           C  
ATOM   1569  CD2 HIS   212      38.630  -5.910 109.400  0.00  0.00           C  
ATOM   1570  ND1 HIS   212      38.950  -7.820 110.390  0.00  0.00           N  
ATOM   1571  CE1 HIS   212      40.030  -7.570 109.670  0.00  0.00           C  
ATOM   1572  NE2 HIS   212      39.860  -6.420 109.050  0.00  0.00           N  
ATOM   1573  N   ARG   213      35.710  -9.620 111.460  0.00  0.00           N  
ATOM   1574  CA  ARG   213      35.820 -11.060 111.740  0.00  0.00           C  
ATOM   1575  C   ARG   213      37.250 -11.610 111.850  0.00  0.00           C  
ATOM   1576  O   ARG   213      37.410 -12.820 112.030  0.00  0.00           O  
ATOM   1577  CB  ARG   213      35.010 -11.870 110.710  0.00  0.00           C  
ATOM   1578  CG  ARG   213      34.360 -13.140 111.260  0.00  0.00           C  
ATOM   1579  CD  ARG   213      34.790 -14.420 110.510  0.00  0.00           C  
ATOM   1580  NE  ARG   213      36.040 -14.980 111.020  0.00  0.00           N  
ATOM   1581  CZ  ARG   213      36.700 -16.000 110.470  0.00  0.00           C  
ATOM   1582  NH1 ARG   213      36.250 -16.610 109.380  0.00  0.00           N1+
ATOM   1583  NH2 ARG   213      37.840 -16.420 111.030  0.00  0.00           N  
ATOM   1584  N   ASP   214      38.270 -10.760 111.750  0.00  0.00           N  
ATOM   1585  CA  ASP   214      39.670 -11.200 111.780  0.00  0.00           C  
ATOM   1586  C   ASP   214      40.610 -10.030 112.130  0.00  0.00           C  
ATOM   1587  O   ASP   214      41.590  -9.760 111.440  0.00  0.00           O  
ATOM   1588  CB  ASP   214      40.070 -11.840 110.430  0.00  0.00           C  
ATOM   1589  CG  ASP   214      41.410 -12.590 110.490  0.00  0.00           C  
ATOM   1590  OD1 ASP   214      41.670 -13.320 111.490  0.00  0.00           O  
ATOM   1591  OD2 ASP   214      42.210 -12.430 109.540  0.00  0.00           O1-
ATOM   1592  N   VAL   215      40.300  -9.380 113.250  0.00  0.00           N  
ATOM   1593  CA  VAL   215      41.050  -8.210 113.700  0.00  0.00           C  
ATOM   1594  C   VAL   215      42.280  -8.720 114.450  0.00  0.00           C  
ATOM   1595  O   VAL   215      42.150  -9.500 115.390  0.00  0.00           O  
ATOM   1596  CB  VAL   215      40.210  -7.350 114.650  0.00  0.00           C  
ATOM   1597  CG1 VAL   215      40.940  -6.060 115.000  0.00  0.00           C  
ATOM   1598  CG2 VAL   215      38.850  -7.030 114.020  0.00  0.00           C  
ATOM   1599  N   LYS   216      43.460  -8.290 114.020  0.00  0.00           N  
ATOM   1600  CA  LYS   216      44.720  -8.690 114.650  0.00  0.00           C  
ATOM   1601  C   LYS   216      45.880  -7.800 114.180  0.00  0.00           C  
ATOM   1602  O   LYS   216      45.780  -7.170 113.140  0.00  0.00           O  
ATOM   1603  CB  LYS   216      45.010 -10.160 114.350  0.00  0.00           C  
ATOM   1604  CG  LYS   216      44.720 -10.620 112.940  0.00  0.00           C  
ATOM   1605  CD  LYS   216      45.250 -12.040 112.730  0.00  0.00           C  
ATOM   1606  CE  LYS   216      45.240 -12.420 111.270  0.00  0.00           C  
ATOM   1607  NZ  LYS   216      46.060 -13.640 111.020  0.00  0.00           N1+
ATOM   1608  N   PRO   217      46.980  -7.750 114.960  0.00  0.00           N  
ATOM   1609  CA  PRO   217      48.100  -6.850 114.620  0.00  0.00           C  
ATOM   1610  C   PRO   217      48.710  -7.040 113.240  0.00  0.00           C  
ATOM   1611  O   PRO   217      49.230  -6.080 112.680  0.00  0.00           O  
ATOM   1612  CB  PRO   217      49.140  -7.160 115.700  0.00  0.00           C  
ATOM   1613  CG  PRO   217      48.740  -8.460 116.250  0.00  0.00           C  
ATOM   1614  CD  PRO   217      47.260  -8.470 116.210  0.00  0.00           C  
ATOM   1615  N   ASP   218      48.640  -8.250 112.690  0.00  0.00           N  
ATOM   1616  CA  ASP   218      49.110  -8.520 111.320  0.00  0.00           C  
ATOM   1617  C   ASP   218      48.390  -7.650 110.280  0.00  0.00           C  
ATOM   1618  O   ASP   218      48.970  -7.300 109.260  0.00  0.00           O  
ATOM   1619  CB  ASP   218      48.920  -9.990 110.940  0.00  0.00           C  
ATOM   1620  CG  ASP   218      49.660 -10.950 111.880  0.00  0.00           C  
ATOM   1621  OD1 ASP   218      49.480 -10.850 113.120  0.00  0.00           O  
ATOM   1622  OD2 ASP   218      50.420 -11.800 111.370  0.00  0.00           O1-
ATOM   1623  N   ASN   219      47.120  -7.320 110.570  0.00  0.00           N  
ATOM   1624  CA  ASN   219      46.240  -6.540 109.710  0.00  0.00           C  
ATOM   1625  C   ASN   219      46.110  -5.070 110.120  0.00  0.00           C  
ATOM   1626  O   ASN   219      45.280  -4.330 109.580  0.00  0.00           O  
ATOM   1627  CB  ASN   219      44.850  -7.190 109.700  0.00  0.00           C  
ATOM   1628  CG  ASN   219      44.880  -8.670 109.300  0.00  0.00           C  
ATOM   1629  ND2 ASN   219      43.860  -9.420 109.710  0.00  0.00           N  
ATOM   1630  OD1 ASN   219      45.810  -9.130 108.630  0.00  0.00           O  
ATOM   1631  N   MET   220      46.910  -4.630 111.080  0.00  0.00           N  
ATOM   1632  CA  MET   220      46.910  -3.240 111.540  0.00  0.00           C  
ATOM   1633  C   MET   220      48.200  -2.640 111.050  0.00  0.00           C  
ATOM   1634  O   MET   220      49.270  -3.070 111.470  0.00  0.00           O  
ATOM   1635  CB  MET   220      46.840  -3.180 113.070  0.00  0.00           C  
ATOM   1636  CG  MET   220      45.540  -3.670 113.650  0.00  0.00           C  
ATOM   1637  SD  MET   220      45.640  -3.860 115.440  0.00  0.00           S  
ATOM   1638  CE  MET   220      44.210  -4.880 115.760  0.00  0.00           C  
ATOM   1639  N   LEU   221      48.100  -1.660 110.150  0.00  0.00           N  
ATOM   1640  CA  LEU   221      49.270  -1.080 109.480  0.00  0.00           C  
ATOM   1641  C   LEU   221      49.460   0.360 109.940  0.00  0.00           C  
ATOM   1642  O   LEU   221      48.490   1.040 110.300  0.00  0.00           O  
ATOM   1643  CB  LEU   221      49.100  -1.140 107.960  0.00  0.00           C  
ATOM   1644  CG  LEU   221      49.550  -2.420 107.250  0.00  0.00           C  
ATOM   1645  CD1 LEU   221      51.070  -2.460 107.110  0.00  0.00           C  
ATOM   1646  CD2 LEU   221      49.050  -3.670 107.950  0.00  0.00           C  
ATOM   1647  N   LEU   222      50.720   0.830 109.910  0.00  0.00           N  
ATOM   1648  CA  LEU   222      51.090   2.180 110.330  0.00  0.00           C  
ATOM   1649  C   LEU   222      51.530   3.040 109.150  0.00  0.00           C  
ATOM   1650  O   LEU   222      52.420   2.630 108.400  0.00  0.00           O  
ATOM   1651  CB  LEU   222      52.210   2.120 111.370  0.00  0.00           C  
ATOM   1652  CG  LEU   222      51.830   1.530 112.740  0.00  0.00           C  
ATOM   1653  CD1 LEU   222      53.060   1.300 113.570  0.00  0.00           C  
ATOM   1654  CD2 LEU   222      50.860   2.430 113.480  0.00  0.00           C  
ATOM   1655  N   ASP   223      50.930   4.220 109.000  0.00  0.00           N  
ATOM   1656  CA  ASP   223      51.220   5.120 107.860  0.00  0.00           C  
ATOM   1657  C   ASP   223      52.530   5.920 108.010  0.00  0.00           C  
ATOM   1658  O   ASP   223      53.360   5.620 108.880  0.00  0.00           O  
ATOM   1659  CB  ASP   223      49.980   6.000 107.530  0.00  0.00           C  
ATOM   1660  CG  ASP   223      49.700   7.090 108.560  0.00  0.00           C  
ATOM   1661  OD1 ASP   223      50.610   7.510 109.320  0.00  0.00           O  
ATOM   1662  OD2 ASP   223      48.540   7.550 108.590  0.00  0.00           O1-
ATOM   1663  N   LYS   224      52.730   6.920 107.150  0.00  0.00           N  
ATOM   1664  CA  LYS   224      53.890   7.840 107.210  0.00  0.00           C  
ATOM   1665  C   LYS   224      54.070   8.460 108.590  0.00  0.00           C  
ATOM   1666  O   LYS   224      55.180   8.540 109.110  0.00  0.00           O  
ATOM   1667  CB  LYS   224      53.740   8.980 106.180  0.00  0.00           C  
ATOM   1668  CG  LYS   224      53.800   8.560 104.710  0.00  0.00           C  
ATOM   1669  CD  LYS   224      55.230   8.460 104.230  0.00  0.00           C  
ATOM   1670  CE  LYS   224      55.290   7.890 102.820  0.00  0.00           C  
ATOM   1671  NZ  LYS   224      56.690   7.670 102.370  0.00  0.00           N1+
ATOM   1672  N   HIS   225      52.950   8.900 109.170  0.00  0.00           N  
ATOM   1673  CA  HIS   225      52.930   9.570 110.470  0.00  0.00           C  
ATOM   1674  C   HIS   225      52.620   8.660 111.660  0.00  0.00           C  
ATOM   1675  O   HIS   225      52.320   9.150 112.750  0.00  0.00           O  
ATOM   1676  CB  HIS   225      51.920  10.720 110.410  0.00  0.00           C  
ATOM   1677  CG  HIS   225      52.170  11.670 109.290  0.00  0.00           C  
ATOM   1678  CD2 HIS   225      51.500  11.900 108.140  0.00  0.00           C  
ATOM   1679  ND1 HIS   225      53.260  12.510 109.270  0.00  0.00           N  
ATOM   1680  CE1 HIS   225      53.240  13.230 108.160  0.00  0.00           C  
ATOM   1681  NE2 HIS   225      52.180  12.880 107.460  0.00  0.00           N  
ATOM   1682  N   GLY   226      52.710   7.340 111.470  0.00  0.00           N  
ATOM   1683  CA  GLY   226      52.510   6.370 112.550  0.00  0.00           C  
ATOM   1684  C   GLY   226      51.070   6.150 113.000  0.00  0.00           C  
ATOM   1685  O   GLY   226      50.850   5.570 114.070  0.00  0.00           O  
ATOM   1686  N   HIS   227      50.100   6.600 112.210  0.00  0.00           N  
ATOM   1687  CA  HIS   227      48.680   6.380 112.500  0.00  0.00           C  
ATOM   1688  C   HIS   227      48.160   5.110 111.810  0.00  0.00           C  
ATOM   1689  O   HIS   227      48.680   4.670 110.770  0.00  0.00           O  
ATOM   1690  CB  HIS   227      47.850   7.610 112.090  0.00  0.00           C  
ATOM   1691  CG  HIS   227      48.040   8.790 112.990  0.00  0.00           C  
ATOM   1692  CD2 HIS   227      48.950   9.790 112.960  0.00  0.00           C  
ATOM   1693  ND1 HIS   227      47.240   9.020 114.080  0.00  0.00           N  
ATOM   1694  CE1 HIS   227      47.640  10.130 114.690  0.00  0.00           C  
ATOM   1695  NE2 HIS   227      48.680  10.610 114.030  0.00  0.00           N  
ATOM   1696  N   LEU   228      47.120   4.530 112.410  0.00  0.00           N  
ATOM   1697  CA  LEU   228      46.600   3.220 112.030  0.00  0.00           C  
ATOM   1698  C   LEU   228      45.770   3.290 110.760  0.00  0.00           C  
ATOM   1699  O   LEU   228      45.050   4.280 110.550  0.00  0.00           O  
ATOM   1700  CB  LEU   228      45.710   2.670 113.140  0.00  0.00           C  
ATOM   1701  CG  LEU   228      45.290   1.200 113.100  0.00  0.00           C  
ATOM   1702  CD1 LEU   228      46.310   0.360 113.830  0.00  0.00           C  
ATOM   1703  CD2 LEU   228      43.920   1.000 113.740  0.00  0.00           C  
ATOM   1704  N   LYS   229      45.890   2.260 109.930  0.00  0.00           N  
ATOM   1705  CA  LYS   229      44.900   1.940 108.880  0.00  0.00           C  
ATOM   1706  C   LYS   229      44.760   0.420 108.810  0.00  0.00           C  
ATOM   1707  O   LYS   229      45.770  -0.280 108.770  0.00  0.00           O  
ATOM   1708  CB  LYS   229      45.340   2.470 107.510  0.00  0.00           C  
ATOM   1709  CG  LYS   229      45.370   3.980 107.390  0.00  0.00           C  
ATOM   1710  CD  LYS   229      45.890   4.470 106.020  0.00  0.00           C  
ATOM   1711  CE  LYS   229      45.300   5.820 105.620  0.00  0.00           C  
ATOM   1712  NZ  LYS   229      43.920   5.700 105.140  0.00  0.00           N1+
ATOM   1713  N   LEU   230      43.530  -0.090 108.800  0.00  0.00           N  
ATOM   1714  CA  LEU   230      43.290  -1.540 108.600  0.00  0.00           C  
ATOM   1715  C   LEU   230      43.600  -1.960 107.160  0.00  0.00           C  
ATOM   1716  O   LEU   230      43.310  -1.220 106.230  0.00  0.00           O  
ATOM   1717  CB  LEU   230      41.840  -1.900 108.950  0.00  0.00           C  
ATOM   1718  CG  LEU   230      41.470  -1.720 110.430  0.00  0.00           C  
ATOM   1719  CD1 LEU   230      39.960  -1.760 110.590  0.00  0.00           C  
ATOM   1720  CD2 LEU   230      42.120  -2.790 111.300  0.00  0.00           C  
ATOM   1721  N   ALA   231      44.170  -3.160 106.980  0.00  0.00           N  
ATOM   1722  CA  ALA   231      44.760  -3.560 105.690  0.00  0.00           C  
ATOM   1723  C   ALA   231      44.160  -4.790 104.990  0.00  0.00           C  
ATOM   1724  O   ALA   231      44.130  -4.800 103.740  0.00  0.00           O  
ATOM   1725  CB  ALA   231      46.260  -3.740 105.830  0.00  0.00           C  
ATOM   1726  N   ASP   232      43.710  -5.810 105.720  0.00  0.00           N  
ATOM   1727  CA  ASP   232      43.320  -7.090 105.070  0.00  0.00           C  
ATOM   1728  C   ASP   232      41.870  -7.500 105.330  0.00  0.00           C  
ATOM   1729  O   ASP   232      41.550  -8.060 106.380  0.00  0.00           O  
ATOM   1730  CB  ASP   232      44.300  -8.200 105.500  0.00  0.00           C  
ATOM   1731  CG  ASP   232      44.000  -9.550 104.860  0.00  0.00           C  
ATOM   1732  OD1 ASP   232      43.390  -9.610 103.770  0.00  0.00           O  
ATOM   1733  OD2 ASP   232      44.380 -10.570 105.470  0.00  0.00           O1-
ATOM   1734  N   PHE   233      41.000  -7.270 104.350  0.00  0.00           N  
ATOM   1735  CA  PHE   233      39.560  -7.480 104.530  0.00  0.00           C  
ATOM   1736  C   PHE   233      39.050  -8.770 103.860  0.00  0.00           C  
ATOM   1737  O   PHE   233      37.910  -8.820 103.400  0.00  0.00           O  
ATOM   1738  CB  PHE   233      38.800  -6.250 104.020  0.00  0.00           C  
ATOM   1739  CG  PHE   233      39.330  -4.950 104.570  0.00  0.00           C  
ATOM   1740  CD1 PHE   233      38.910  -4.460 105.800  0.00  0.00           C  
ATOM   1741  CD2 PHE   233      40.240  -4.200 103.850  0.00  0.00           C  
ATOM   1742  CE1 PHE   233      39.390  -3.260 106.280  0.00  0.00           C  
ATOM   1743  CE2 PHE   233      40.730  -3.000 104.340  0.00  0.00           C  
ATOM   1744  CZ  PHE   233      40.310  -2.540 105.550  0.00  0.00           C  
ATOM   1745  N   GLY   234      39.890  -9.810 103.830  0.00  0.00           N  
ATOM   1746  CA  GLY   234      39.510 -11.100 103.250  0.00  0.00           C  
ATOM   1747  C   GLY   234      38.470 -11.870 104.050  0.00  0.00           C  
ATOM   1748  O   GLY   234      37.700 -12.660 103.490  0.00  0.00           O  
ATOM   1749  N   THR   235      38.450 -11.650 105.360  0.00  0.00           N  
ATOM   1750  CA  THR   235      37.510 -12.300 106.260  0.00  0.00           C  
ATOM   1751  C   THR   235      36.220 -11.500 106.440  0.00  0.00           C  
ATOM   1752  O   THR   235      35.240 -12.030 106.970  0.00  0.00           O  
ATOM   1753  CB  THR   235      38.140 -12.510 107.660  0.00  0.00           C  
ATOM   1754  CG2 THR   235      37.430 -13.620 108.400  0.00  0.00           C  
ATOM   1755  OG1 THR   235      39.530 -12.860 107.520  0.00  0.00           O  
ATOM   1756  N   CYS   236      36.220 -10.230 106.000  0.00  0.00           N  
ATOM   1757  CA  CYS   236      35.050  -9.350 106.120  0.00  0.00           C  
ATOM   1758  C   CYS   236      33.800  -9.880 105.430  0.00  0.00           C  
ATOM   1759  O   CYS   236      33.870 -10.410 104.320  0.00  0.00           O  
ATOM   1760  CB  CYS   236      35.350  -7.950 105.580  0.00  0.00           C  
ATOM   1761  SG  CYS   236      36.400  -6.960 106.650  0.00  0.00           S  
ATOM   1762  N   MET   237      32.660  -9.730 106.100  0.00  0.00           N  
ATOM   1763  CA  MET   237      31.360 -10.170 105.610  0.00  0.00           C  
ATOM   1764  C   MET   237      30.300  -9.130 105.940  0.00  0.00           C  
ATOM   1765  O   MET   237      30.370  -8.480 106.970  0.00  0.00           O  
ATOM   1766  CB  MET   237      30.990 -11.510 106.260  0.00  0.00           C  
ATOM   1767  CG  MET   237      31.860 -12.700 105.820  0.00  0.00           C  
ATOM   1768  SD  MET   237      31.760 -14.110 106.950  0.00  0.00           S  
ATOM   1769  CE  MET   237      32.480 -13.400 108.440  0.00  0.00           C  
ATOM   1770  N   LYS   238      29.320  -8.990 105.050  0.00  0.00           N  
ATOM   1771  CA  LYS   238      28.260  -7.980 105.200  0.00  0.00           C  
ATOM   1772  C   LYS   238      27.260  -8.400 106.280  0.00  0.00           C  
ATOM   1773  O   LYS   238      27.070  -9.590 106.530  0.00  0.00           O  
ATOM   1774  CB  LYS   238      27.550  -7.760 103.860  0.00  0.00           C  
ATOM   1775  CG  LYS   238      26.860  -6.400 103.740  0.00  0.00           C  
ATOM   1776  CD  LYS   238      27.780  -5.290 103.370  0.00  0.00           C  
ATOM   1777  CE  LYS   238      27.040  -3.990 103.150  0.00  0.00           C  
ATOM   1778  NZ  LYS   238      27.960  -2.880 102.750  0.00  0.00           N1+
ATOM   1779  N   MET   239      26.650  -7.410 106.930  0.00  0.00           N  
ATOM   1780  CA  MET   239      25.620  -7.650 107.940  0.00  0.00           C  
ATOM   1781  C   MET   239      24.240  -7.870 107.320  0.00  0.00           C  
ATOM   1782  O   MET   239      24.030  -7.620 106.130  0.00  0.00           O  
ATOM   1783  CB  MET   239      25.550  -6.470 108.920  0.00  0.00           C  
ATOM   1784  CG  MET   239      26.800  -6.270 109.740  0.00  0.00           C  
ATOM   1785  SD  MET   239      26.650  -4.880 110.870  0.00  0.00           S  
ATOM   1786  CE  MET   239      28.370  -4.660 111.340  0.00  0.00           C  
ATOM   1787  N   ASP   240      23.310  -8.330 108.150  0.00  0.00           N  
ATOM   1788  CA  ASP   240      21.910  -8.540 107.760  0.00  0.00           C  
ATOM   1789  C   ASP   240      21.120  -7.250 108.030  0.00  0.00           C  
ATOM   1790  O   ASP   240      21.690  -6.220 108.390  0.00  0.00           O  
ATOM   1791  CB  ASP   240      21.330  -9.720 108.570  0.00  0.00           C  
ATOM   1792  CG  ASP   240      20.460 -10.640 107.740  0.00  0.00           C  
ATOM   1793  OD1 ASP   240      19.550 -10.140 107.030  0.00  0.00           O  
ATOM   1794  OD2 ASP   240      20.670 -11.870 107.790  0.00  0.00           O1-
ATOM   1795  N   GLU   241      19.800  -7.310 107.830  0.00  0.00           N  
ATOM   1796  CA  GLU   241      18.900  -6.240 108.290  0.00  0.00           C  
ATOM   1797  C   GLU   241      18.920  -6.140 109.830  0.00  0.00           C  
ATOM   1798  O   GLU   241      18.760  -5.060 110.390  0.00  0.00           O  
ATOM   1799  CB  GLU   241      17.470  -6.490 107.810  0.00  0.00           C  
ATOM   1800  CG  GLU   241      17.300  -6.380 106.290  0.00  0.00           C  
ATOM   1801  CD  GLU   241      15.850  -6.470 105.840  0.00  0.00           C  
ATOM   1802  OE1 GLU   241      15.070  -7.250 106.440  0.00  0.00           O  
ATOM   1803  OE2 GLU   241      15.490  -5.770 104.870  0.00  0.00           O1-
ATOM   1804  N   THR   242      19.110  -7.290 110.480  0.00  0.00           N  
ATOM   1805  CA  THR   242      19.350  -7.370 111.930  0.00  0.00           C  
ATOM   1806  C   THR   242      20.670  -6.700 112.330  0.00  0.00           C  
ATOM   1807  O   THR   242      20.680  -5.780 113.140  0.00  0.00           O  
ATOM   1808  CB  THR   242      19.400  -8.860 112.400  0.00  0.00           C  
ATOM   1809  CG2 THR   242      19.460  -8.940 113.920  0.00  0.00           C  
ATOM   1810  OG1 THR   242      18.240  -9.560 111.930  0.00  0.00           O  
ATOM   1811  N   GLY   243      21.760  -7.170 111.720  0.00  0.00           N  
ATOM   1812  CA  GLY   243      23.130  -6.830 112.150  0.00  0.00           C  
ATOM   1813  C   GLY   243      24.060  -8.030 112.240  0.00  0.00           C  
ATOM   1814  O   GLY   243      25.290  -7.880 112.190  0.00  0.00           O  
ATOM   1815  N   MET   244      23.490  -9.230 112.380  0.00  0.00           N  
ATOM   1816  CA  MET   244      24.250 -10.490 112.440  0.00  0.00           C  
ATOM   1817  C   MET   244      24.670 -10.940 111.040  0.00  0.00           C  
ATOM   1818  O   MET   244      24.290 -10.330 110.040  0.00  0.00           O  
ATOM   1819  CB  MET   244      23.420 -11.600 113.110  0.00  0.00           C  
ATOM   1820  CG  MET   244      22.860 -11.240 114.490  0.00  0.00           C  
ATOM   1821  SD  MET   244      23.900 -10.730 115.770  0.00  0.00           S  
ATOM   1822  CE  MET   244      23.890  -8.960 115.530  0.00  0.00           C  
ATOM   1823  N   VAL   245      25.480 -12.000 110.980  0.00  0.00           N  
ATOM   1824  CA  VAL   245      25.980 -12.540 109.710  0.00  0.00           C  
ATOM   1825  C   VAL   245      25.990 -14.080 109.720  0.00  0.00           C  
ATOM   1826  O   VAL   245      26.880 -14.710 110.300  0.00  0.00           O  
ATOM   1827  CB  VAL   245      27.380 -11.960 109.360  0.00  0.00           C  
ATOM   1828  CG1 VAL   245      28.410 -12.250 110.450  0.00  0.00           C  
ATOM   1829  CG2 VAL   245      27.860 -12.470 108.000  0.00  0.00           C  
ATOM   1830  N   HIS   246      24.980 -14.670 109.080  0.00  0.00           N  
ATOM   1831  CA  HIS   246      24.880 -16.120 108.930  0.00  0.00           C  
ATOM   1832  C   HIS   246      25.840 -16.570 107.830  0.00  0.00           C  
ATOM   1833  O   HIS   246      25.620 -16.290 106.650  0.00  0.00           O  
ATOM   1834  CB  HIS   246      23.440 -16.540 108.600  0.00  0.00           C  
ATOM   1835  CG  HIS   246      22.440 -16.200 109.660  0.00  0.00           C  
ATOM   1836  CD2 HIS   246      21.870 -16.960 110.620  0.00  0.00           C  
ATOM   1837  ND1 HIS   246      21.920 -14.930 109.810  0.00  0.00           N  
ATOM   1838  CE1 HIS   246      21.060 -14.930 110.820  0.00  0.00           C  
ATOM   1839  NE2 HIS   246      21.020 -16.140 111.330  0.00  0.00           N  
ATOM   1840  N   CYS   247      26.920 -17.240 108.230  0.00  0.00           N  
ATOM   1841  CA  CYS   247      27.940 -17.730 107.280  0.00  0.00           C  
ATOM   1842  C   CYS   247      27.480 -19.030 106.610  0.00  0.00           C  
ATOM   1843  O   CYS   247      26.550 -19.030 105.800  0.00  0.00           O  
ATOM   1844  CB  CYS   247      29.270 -17.960 108.000  0.00  0.00           C  
ATOM   1845  SG  CYS   247      30.650 -18.430 106.920  0.00  0.00           S  
ATOM   1846  N   ALA   250      35.110 -19.160 105.720  0.00  0.00           N  
ATOM   1847  CA  ALA   250      35.660 -18.910 107.050  0.00  0.00           C  
ATOM   1848  C   ALA   250      36.810 -19.870 107.390  0.00  0.00           C  
ATOM   1849  O   ALA   250      36.670 -21.100 107.280  0.00  0.00           O  
ATOM   1850  CB  ALA   250      34.560 -19.020 108.100  0.00  0.00           C  
ATOM   1851  N   VAL   251      37.950 -19.310 107.790  0.00  0.00           N  
ATOM   1852  CA  VAL   251      39.120 -20.080 108.210  0.00  0.00           C  
ATOM   1853  C   VAL   251      40.080 -19.210 109.030  0.00  0.00           C  
ATOM   1854  O   VAL   251      40.020 -17.980 108.930  0.00  0.00           O  
ATOM   1855  CB  VAL   251      39.870 -20.660 106.990  0.00  0.00           C  
ATOM   1856  CG1 VAL   251      41.290 -21.260 107.290  0.00  0.00           C  
ATOM   1857  CG2 VAL   251      39.140 -21.630 106.090  0.00  0.00           C  
ATOM   1858  N   GLY   252      40.940 -19.840 109.840  0.00  0.00           N  
ATOM   1859  CA  GLY   252      42.030 -19.110 110.500  0.00  0.00           C  
ATOM   1860  C   GLY   252      42.800 -19.850 111.590  0.00  0.00           C  
ATOM   1861  O   GLY   252      42.500 -21.000 111.900  0.00  0.00           O  
ATOM   1862  N   THR   253      43.810 -19.160 112.140  0.00  0.00           N  
ATOM   1863  CA  THR   253      44.480 -19.550 113.390  0.00  0.00           C  
ATOM   1864  C   THR   253      43.840 -18.750 114.540  0.00  0.00           C  
ATOM   1865  O   THR   253      43.700 -17.530 114.450  0.00  0.00           O  
ATOM   1866  CB  THR   253      46.010 -19.310 113.350  0.00  0.00           C  
ATOM   1867  CG2 THR   253      46.650 -20.070 112.180  0.00  0.00           C  
ATOM   1868  OG1 THR   253      46.290 -17.910 113.230  0.00  0.00           O  
ATOM   1869  N   PRO   254      43.470 -19.440 115.640  0.00  0.00           N  
ATOM   1870  CA  PRO   254      42.380 -18.950 116.480  0.00  0.00           C  
ATOM   1871  C   PRO   254      42.730 -17.960 117.580  0.00  0.00           C  
ATOM   1872  O   PRO   254      41.830 -17.560 118.320  0.00  0.00           O  
ATOM   1873  CB  PRO   254      41.860 -20.250 117.100  0.00  0.00           C  
ATOM   1874  CG  PRO   254      43.060 -21.160 117.150  0.00  0.00           C  
ATOM   1875  CD  PRO   254      44.150 -20.570 116.280  0.00  0.00           C  
ATOM   1876  N   ASP   255      43.990 -17.530 117.680  0.00  0.00           N  
ATOM   1877  CA  ASP   255      44.480 -16.680 118.780  0.00  0.00           C  
ATOM   1878  C   ASP   255      43.590 -15.470 119.110  0.00  0.00           C  
ATOM   1879  O   ASP   255      43.260 -15.250 120.280  0.00  0.00           O  
ATOM   1880  CB  ASP   255      45.920 -16.220 118.480  0.00  0.00           C  
ATOM   1881  CG  ASP   255      46.930 -17.380 118.510  0.00  0.00           C  
ATOM   1882  OD1 ASP   255      47.260 -17.910 117.430  0.00  0.00           O  
ATOM   1883  OD2 ASP   255      47.360 -17.770 119.620  0.00  0.00           O1-
ATOM   1884  N   TYR   256      43.170 -14.740 118.080  0.00  0.00           N  
ATOM   1885  CA  TYR   256      42.320 -13.520 118.240  0.00  0.00           C  
ATOM   1886  C   TYR   256      40.810 -13.710 117.980  0.00  0.00           C  
ATOM   1887  O   TYR   256      40.040 -12.750 118.090  0.00  0.00           O  
ATOM   1888  CB  TYR   256      42.860 -12.370 117.360  0.00  0.00           C  
ATOM   1889  CG  TYR   256      44.320 -12.090 117.580  0.00  0.00           C  
ATOM   1890  CD1 TYR   256      45.300 -12.820 116.890  0.00  0.00           C  
ATOM   1891  CD2 TYR   256      44.750 -11.090 118.470  0.00  0.00           C  
ATOM   1892  CE1 TYR   256      46.660 -12.580 117.080  0.00  0.00           C  
ATOM   1893  CE2 TYR   256      46.120 -10.840 118.670  0.00  0.00           C  
ATOM   1894  CZ  TYR   256      47.070 -11.590 117.970  0.00  0.00           C  
ATOM   1895  OH  TYR   256      48.430 -11.380 118.130  0.00  0.00           O  
ATOM   1896  N   ILE   257      40.380 -14.930 117.660  0.00  0.00           N  
ATOM   1897  CA  ILE   257      38.980 -15.210 117.310  0.00  0.00           C  
ATOM   1898  C   ILE   257      38.150 -15.400 118.570  0.00  0.00           C  
ATOM   1899  O   ILE   257      38.630 -15.960 119.550  0.00  0.00           O  
ATOM   1900  CB  ILE   257      38.860 -16.450 116.370  0.00  0.00           C  
ATOM   1901  CG1 ILE   257      39.290 -16.070 114.950  0.00  0.00           C  
ATOM   1902  CG2 ILE   257      37.450 -16.990 116.330  0.00  0.00           C  
ATOM   1903  CD  ILE   257      39.440 -17.240 114.030  0.00  0.00           C  
ATOM   1904  N   SER   258      36.910 -14.910 118.550  0.00  0.00           N  
ATOM   1905  CA  SER   258      36.010 -14.980 119.700  0.00  0.00           C  
ATOM   1906  C   SER   258      35.440 -16.390 119.850  0.00  0.00           C  
ATOM   1907  O   SER   258      35.420 -17.140 118.880  0.00  0.00           O  
ATOM   1908  CB  SER   258      34.870 -13.980 119.540  0.00  0.00           C  
ATOM   1909  OG  SER   258      34.150 -14.230 118.340  0.00  0.00           O  
ATOM   1910  N   PRO   259      34.970 -16.750 121.060  0.00  0.00           N  
ATOM   1911  CA  PRO   259      34.350 -18.070 121.220  0.00  0.00           C  
ATOM   1912  C   PRO   259      33.100 -18.310 120.350  0.00  0.00           C  
ATOM   1913  O   PRO   259      32.950 -19.400 119.810  0.00  0.00           O  
ATOM   1914  CB  PRO   259      34.030 -18.150 122.720  0.00  0.00           C  
ATOM   1915  CG  PRO   259      34.230 -16.780 123.260  0.00  0.00           C  
ATOM   1916  CD  PRO   259      35.180 -16.090 122.360  0.00  0.00           C  
ATOM   1917  N   GLU   260      32.250 -17.300 120.190  0.00  0.00           N  
ATOM   1918  CA  GLU   260      31.030 -17.440 119.370  0.00  0.00           C  
ATOM   1919  C   GLU   260      31.320 -17.760 117.890  0.00  0.00           C  
ATOM   1920  O   GLU   260      30.560 -18.480 117.240  0.00  0.00           O  
ATOM   1921  CB  GLU   260      30.100 -16.220 119.490  0.00  0.00           C  
ATOM   1922  CG  GLU   260      30.600 -14.880 118.880  0.00  0.00           C  
ATOM   1923  CD  GLU   260      31.230 -13.920 119.880  0.00  0.00           C  
ATOM   1924  OE1 GLU   260      31.710 -14.360 120.960  0.00  0.00           O  
ATOM   1925  OE2 GLU   260      31.260 -12.710 119.580  0.00  0.00           O1-
ATOM   1926  N   VAL   261      32.430 -17.210 117.390  0.00  0.00           N  
ATOM   1927  CA  VAL   261      32.920 -17.490 116.040  0.00  0.00           C  
ATOM   1928  C   VAL   261      33.450 -18.920 115.950  0.00  0.00           C  
ATOM   1929  O   VAL   261      33.190 -19.610 114.980  0.00  0.00           O  
ATOM   1930  CB  VAL   261      34.010 -16.460 115.610  0.00  0.00           C  
ATOM   1931  CG1 VAL   261      34.710 -16.890 114.330  0.00  0.00           C  
ATOM   1932  CG2 VAL   261      33.390 -15.070 115.430  0.00  0.00           C  
ATOM   1933  N   LEU   262      34.190 -19.360 116.970  0.00  0.00           N  
ATOM   1934  CA  LEU   262      34.680 -20.750 117.030  0.00  0.00           C  
ATOM   1935  C   LEU   262      33.530 -21.770 117.070  0.00  0.00           C  
ATOM   1936  O   LEU   262      33.610 -22.810 116.420  0.00  0.00           O  
ATOM   1937  CB  LEU   262      35.600 -20.980 118.240  0.00  0.00           C  
ATOM   1938  CG  LEU   262      36.930 -20.210 118.340  0.00  0.00           C  
ATOM   1939  CD1 LEU   262      37.750 -20.780 119.500  0.00  0.00           C  
ATOM   1940  CD2 LEU   262      37.730 -20.230 117.040  0.00  0.00           C  
ATOM   1941  N   LYS   263      32.480 -21.460 117.830  0.00  0.00           N  
ATOM   1942  CA  LYS   263      31.290 -22.320 117.870  0.00  0.00           C  
ATOM   1943  C   LYS   263      30.580 -22.370 116.520  0.00  0.00           C  
ATOM   1944  O   LYS   263      30.270 -23.460 116.030  0.00  0.00           O  
ATOM   1945  CB  LYS   263      30.310 -21.860 118.960  0.00  0.00           C  
ATOM   1946  CG  LYS   263      30.670 -22.350 120.350  0.00  0.00           C  
ATOM   1947  CD  LYS   263      29.540 -22.030 121.320  0.00  0.00           C  
ATOM   1948  CE  LYS   263      29.860 -22.520 122.730  0.00  0.00           C  
ATOM   1949  NZ  LYS   263      28.690 -22.390 123.640  0.00  0.00           N1+
ATOM   1950  N   SER   264      30.330 -21.200 115.930  0.00  0.00           N  
ATOM   1951  CA  SER   264      29.550 -21.090 114.690  0.00  0.00           C  
ATOM   1952  C   SER   264      30.160 -21.840 113.490  0.00  0.00           C  
ATOM   1953  O   SER   264      29.420 -22.330 112.640  0.00  0.00           O  
ATOM   1954  CB  SER   264      29.310 -19.630 114.300  0.00  0.00           C  
ATOM   1955  OG  SER   264      30.470 -19.060 113.720  0.00  0.00           O  
ATOM   1956  N   GLN   265      31.490 -21.910 113.440  0.00  0.00           N  
ATOM   1957  CA  GLN   265      32.190 -22.680 112.400  0.00  0.00           C  
ATOM   1958  C   GLN   265      31.950 -24.190 112.520  0.00  0.00           C  
ATOM   1959  O   GLN   265      32.100 -24.930 111.550  0.00  0.00           O  
ATOM   1960  CB  GLN   265      33.690 -22.360 112.390  0.00  0.00           C  
ATOM   1961  CG  GLN   265      34.010 -20.970 111.820  0.00  0.00           C  
ATOM   1962  CD  GLN   265      35.480 -20.790 111.470  0.00  0.00           C  
ATOM   1963  NE2 GLN   265      36.040 -19.630 111.840  0.00  0.00           N  
ATOM   1964  OE1 GLN   265      36.110 -21.660 110.860  0.00  0.00           O  
ATOM   1965  N   GLY   266      31.570 -24.630 113.720  0.00  0.00           N  
ATOM   1966  CA  GLY   266      30.950 -25.940 113.910  0.00  0.00           C  
ATOM   1967  C   GLY   266      29.500 -25.920 113.440  0.00  0.00           C  
ATOM   1968  O   GLY   266      28.580 -25.800 114.250  0.00  0.00           O  
ATOM   1969  N   GLY   267      29.320 -26.010 112.120  0.00  0.00           N  
ATOM   1970  CA  GLY   267      27.990 -25.990 111.490  0.00  0.00           C  
ATOM   1971  C   GLY   267      27.410 -24.590 111.350  0.00  0.00           C  
ATOM   1972  O   GLY   267      27.920 -23.780 110.560  0.00  0.00           O  
ATOM   1973  N   ASP   268      26.360 -24.300 112.120  0.00  0.00           N  
ATOM   1974  CA  ASP   268      25.590 -23.050 112.030  0.00  0.00           C  
ATOM   1975  C   ASP   268      25.800 -22.170 113.270  0.00  0.00           C  
ATOM   1976  O   ASP   268      26.080 -22.680 114.360  0.00  0.00           O  
ATOM   1977  CB  ASP   268      24.100 -23.370 111.860  0.00  0.00           C  
ATOM   1978  CG  ASP   268      23.250 -22.140 111.520  0.00  0.00           C  
ATOM   1979  OD1 ASP   268      23.780 -21.140 110.990  0.00  0.00           O  
ATOM   1980  OD2 ASP   268      22.030 -22.190 111.790  0.00  0.00           O1-
ATOM   1981  N   GLY   269      25.670 -20.860 113.100  0.00  0.00           N  
ATOM   1982  CA  GLY   269      25.750 -19.910 114.210  0.00  0.00           C  
ATOM   1983  C   GLY   269      25.800 -18.450 113.790  0.00  0.00           C  
ATOM   1984  O   GLY   269      26.780 -18.020 113.170  0.00  0.00           O  
ATOM   1985  N   PHE   270      24.760 -17.700 114.120  0.00  0.00           N  
ATOM   1986  CA  PHE   270      24.760 -16.250 113.910  0.00  0.00           C  
ATOM   1987  C   PHE   270      25.660 -15.560 114.940  0.00  0.00           C  
ATOM   1988  O   PHE   270      25.800 -16.040 116.060  0.00  0.00           O  
ATOM   1989  CB  PHE   270      23.340 -15.680 114.000  0.00  0.00           C  
ATOM   1990  CG  PHE   270      22.510 -16.010 115.150  0.00  0.00           C  
ATOM   1991  CD1 PHE   270      22.680 -15.350 116.360  0.00  0.00           C  
ATOM   1992  CD2 PHE   270      21.550 -17.010 115.070  0.00  0.00           C  
ATOM   1993  CE1 PHE   270      21.920 -15.690 117.460  0.00  0.00           C  
ATOM   1994  CE2 PHE   270      20.790 -17.350 116.170  0.00  0.00           C  
ATOM   1995  CZ  PHE   270      20.970 -16.690 117.370  0.00  0.00           C  
ATOM   1996  N   TYR   271      26.280 -14.460 114.530  0.00  0.00           N  
ATOM   1997  CA  TYR   271      27.070 -13.620 115.430  0.00  0.00           C  
ATOM   1998  C   TYR   271      27.230 -12.200 114.870  0.00  0.00           C  
ATOM   1999  O   TYR   271      27.360 -12.020 113.660  0.00  0.00           O  
ATOM   2000  CB  TYR   271      28.440 -14.240 115.730  0.00  0.00           C  
ATOM   2001  CG  TYR   271      29.300 -14.490 114.510  0.00  0.00           C  
ATOM   2002  CD1 TYR   271      30.100 -13.470 113.990  0.00  0.00           C  
ATOM   2003  CD2 TYR   271      29.320 -15.740 113.890  0.00  0.00           C  
ATOM   2004  CE1 TYR   271      30.900 -13.700 112.860  0.00  0.00           C  
ATOM   2005  CE2 TYR   271      30.110 -15.970 112.760  0.00  0.00           C  
ATOM   2006  CZ  TYR   271      30.890 -14.940 112.260  0.00  0.00           C  
ATOM   2007  OH  TYR   271      31.670 -15.160 111.160  0.00  0.00           O  
ATOM   2008  N   GLY   272      27.240 -11.220 115.760  0.00  0.00           N  
ATOM   2009  CA  GLY   272      27.190  -9.810 115.380  0.00  0.00           C  
ATOM   2010  C   GLY   272      28.530  -9.110 115.360  0.00  0.00           C  
ATOM   2011  O   GLY   272      29.590  -9.740 115.470  0.00  0.00           O  
ATOM   2012  N   ARG   273      28.470  -7.790 115.240  0.00  0.00           N  
ATOM   2013  CA  ARG   273      29.670  -6.940 115.220  0.00  0.00           C  
ATOM   2014  C   ARG   273      30.480  -7.010 116.520  0.00  0.00           C  
ATOM   2015  O   ARG   273      31.670  -6.660 116.540  0.00  0.00           O  
ATOM   2016  CB  ARG   273      29.280  -5.490 114.910  0.00  0.00           C  
ATOM   2017  CG  ARG   273      28.470  -4.780 115.990  0.00  0.00           C  
ATOM   2018  CD  ARG   273      27.920  -3.460 115.480  0.00  0.00           C  
ATOM   2019  NE  ARG   273      26.740  -3.610 114.630  0.00  0.00           N  
ATOM   2020  CZ  ARG   273      26.160  -2.630 113.940  0.00  0.00           C  
ATOM   2021  NH1 ARG   273      26.640  -1.380 113.960  0.00  0.00           N1+
ATOM   2022  NH2 ARG   273      25.080  -2.900 113.210  0.00  0.00           N  
ATOM   2023  N   GLU   274      29.830  -7.460 117.600  0.00  0.00           N  
ATOM   2024  CA  GLU   274      30.490  -7.680 118.900  0.00  0.00           C  
ATOM   2025  C   GLU   274      31.670  -8.670 118.870  0.00  0.00           C  
ATOM   2026  O   GLU   274      32.520  -8.600 119.760  0.00  0.00           O  
ATOM   2027  CB  GLU   274      29.490  -8.030 120.030  0.00  0.00           C  
ATOM   2028  CG  GLU   274      28.310  -8.970 119.660  0.00  0.00           C  
ATOM   2029  CD  GLU   274      27.010  -8.250 119.240  0.00  0.00           C  
ATOM   2030  OE1 GLU   274      27.070  -7.060 118.820  0.00  0.00           O  
ATOM   2031  OE2 GLU   274      25.940  -8.890 119.310  0.00  0.00           O1-
ATOM   2032  N   CYS   275      31.720  -9.560 117.880  0.00  0.00           N  
ATOM   2033  CA  CYS   275      32.890 -10.440 117.730  0.00  0.00           C  
ATOM   2034  C   CYS   275      34.180  -9.670 117.470  0.00  0.00           C  
ATOM   2035  O   CYS   275      35.240 -10.100 117.910  0.00  0.00           O  
ATOM   2036  CB  CYS   275      32.650 -11.500 116.640  0.00  0.00           C  
ATOM   2037  SG  CYS   275      32.800 -10.880 114.950  0.00  0.00           S  
ATOM   2038  N   ASP   276      34.110  -8.550 116.750  0.00  0.00           N  
ATOM   2039  CA  ASP   276      35.280  -7.690 116.560  0.00  0.00           C  
ATOM   2040  C   ASP   276      35.820  -7.050 117.850  0.00  0.00           C  
ATOM   2041  O   ASP   276      37.020  -6.760 117.930  0.00  0.00           O  
ATOM   2042  CB  ASP   276      35.000  -6.590 115.530  0.00  0.00           C  
ATOM   2043  CG  ASP   276      34.920  -7.110 114.110  0.00  0.00           C  
ATOM   2044  OD1 ASP   276      35.460  -8.200 113.810  0.00  0.00           O  
ATOM   2045  OD2 ASP   276      34.310  -6.410 113.280  0.00  0.00           O1-
ATOM   2046  N   TRP   277      34.950  -6.820 118.830  0.00  0.00           N  
ATOM   2047  CA  TRP   277      35.360  -6.180 120.090  0.00  0.00           C  
ATOM   2048  C   TRP   277      36.110  -7.160 121.000  0.00  0.00           C  
ATOM   2049  O   TRP   277      36.990  -6.750 121.760  0.00  0.00           O  
ATOM   2050  CB  TRP   277      34.170  -5.550 120.810  0.00  0.00           C  
ATOM   2051  CG  TRP   277      33.410  -4.530 120.010  0.00  0.00           C  
ATOM   2052  CD1 TRP   277      32.070  -4.510 119.780  0.00  0.00           C  
ATOM   2053  CD2 TRP   277      33.950  -3.400 119.320  0.00  0.00           C  
ATOM   2054  CE2 TRP   277      32.860  -2.740 118.700  0.00  0.00           C  
ATOM   2055  CE3 TRP   277      35.230  -2.870 119.170  0.00  0.00           C  
ATOM   2056  NE1 TRP   277      31.730  -3.440 119.000  0.00  0.00           N  
ATOM   2057  CZ2 TRP   277      33.030  -1.580 117.940  0.00  0.00           C  
ATOM   2058  CZ3 TRP   277      35.400  -1.710 118.410  0.00  0.00           C  
ATOM   2059  CH2 TRP   277      34.300  -1.080 117.810  0.00  0.00           C  
ATOM   2060  N   TRP   278      35.790  -8.450 120.920  0.00  0.00           N  
ATOM   2061  CA  TRP   278      36.610  -9.500 121.550  0.00  0.00           C  
ATOM   2062  C   TRP   278      38.080  -9.290 121.180  0.00  0.00           C  
ATOM   2063  O   TRP   278      38.930  -9.110 122.040  0.00  0.00           O  
ATOM   2064  CB  TRP   278      36.160 -10.900 121.110  0.00  0.00           C  
ATOM   2065  CG  TRP   278      36.980 -12.010 121.680  0.00  0.00           C  
ATOM   2066  CD1 TRP   278      38.140 -12.530 121.160  0.00  0.00           C  
ATOM   2067  CD2 TRP   278      36.710 -12.750 122.870  0.00  0.00           C  
ATOM   2068  CE2 TRP   278      37.750 -13.700 123.020  0.00  0.00           C  
ATOM   2069  CE3 TRP   278      35.690 -12.710 123.830  0.00  0.00           C  
ATOM   2070  NE1 TRP   278      38.600 -13.540 121.960  0.00  0.00           N  
ATOM   2071  CZ2 TRP   278      37.790 -14.590 124.090  0.00  0.00           C  
ATOM   2072  CZ3 TRP   278      35.740 -13.610 124.900  0.00  0.00           C  
ATOM   2073  CH2 TRP   278      36.780 -14.530 125.010  0.00  0.00           C  
ATOM   2074  N   SER   279      38.350  -9.280 119.880  0.00  0.00           N  
ATOM   2075  CA  SER   279      39.700  -9.200 119.350  0.00  0.00           C  
ATOM   2076  C   SER   279      40.480  -7.960 119.800  0.00  0.00           C  
ATOM   2077  O   SER   279      41.710  -8.020 119.920  0.00  0.00           O  
ATOM   2078  CB  SER   279      39.630  -9.220 117.840  0.00  0.00           C  
ATOM   2079  OG  SER   279      38.910 -10.370 117.410  0.00  0.00           O  
ATOM   2080  N   VAL   280      39.770  -6.860 120.040  0.00  0.00           N  
ATOM   2081  CA  VAL   280      40.400  -5.640 120.550  0.00  0.00           C  
ATOM   2082  C   VAL   280      40.950  -5.870 121.970  0.00  0.00           C  
ATOM   2083  O   VAL   280      42.100  -5.550 122.260  0.00  0.00           O  
ATOM   2084  CB  VAL   280      39.420  -4.430 120.550  0.00  0.00           C  
ATOM   2085  CG1 VAL   280      40.110  -3.170 121.060  0.00  0.00           C  
ATOM   2086  CG2 VAL   280      38.850  -4.190 119.160  0.00  0.00           C  
ATOM   2087  N   GLY   281      40.110  -6.440 122.840  0.00  0.00           N  
ATOM   2088  CA  GLY   281      40.540  -6.910 124.160  0.00  0.00           C  
ATOM   2089  C   GLY   281      41.760  -7.810 124.130  0.00  0.00           C  
ATOM   2090  O   GLY   281      42.690  -7.620 124.910  0.00  0.00           O  
ATOM   2091  N   VAL   282      41.780  -8.770 123.200  0.00  0.00           N  
ATOM   2092  CA  VAL   282      42.970  -9.610 123.000  0.00  0.00           C  
ATOM   2093  C   VAL   282      44.200  -8.770 122.620  0.00  0.00           C  
ATOM   2094  O   VAL   282      45.300  -8.980 123.110  0.00  0.00           O  
ATOM   2095  CB  VAL   282      42.740 -10.690 121.910  0.00  0.00           C  
ATOM   2096  CG1 VAL   282      43.980 -11.560 121.760  0.00  0.00           C  
ATOM   2097  CG2 VAL   282      41.540 -11.560 122.270  0.00  0.00           C  
ATOM   2098  N   PHE   283      43.980  -7.800 121.730  0.00  0.00           N  
ATOM   2099  CA  PHE   283      45.030  -6.920 121.230  0.00  0.00           C  
ATOM   2100  C   PHE   283      45.570  -6.010 122.330  0.00  0.00           C  
ATOM   2101  O   PHE   283      46.790  -5.800 122.420  0.00  0.00           O  
ATOM   2102  CB  PHE   283      44.510  -6.160 119.980  0.00  0.00           C  
ATOM   2103  CG  PHE   283      45.300  -4.940 119.610  0.00  0.00           C  
ATOM   2104  CD1 PHE   283      46.580  -5.050 119.090  0.00  0.00           C  
ATOM   2105  CD2 PHE   283      44.740  -3.670 119.740  0.00  0.00           C  
ATOM   2106  CE1 PHE   283      47.290  -3.910 118.720  0.00  0.00           C  
ATOM   2107  CE2 PHE   283      45.440  -2.530 119.380  0.00  0.00           C  
ATOM   2108  CZ  PHE   283      46.720  -2.650 118.870  0.00  0.00           C  
ATOM   2109  N   LEU   284      44.680  -5.490 123.190  0.00  0.00           N  
ATOM   2110  CA  LEU   284      45.100  -4.670 124.340  0.00  0.00           C  
ATOM   2111  C   LEU   284      45.910  -5.490 125.350  0.00  0.00           C  
ATOM   2112  O   LEU   284      46.920  -5.020 125.850  0.00  0.00           O  
ATOM   2113  CB  LEU   284      43.910  -4.030 125.060  0.00  0.00           C  
ATOM   2114  CG  LEU   284      44.190  -3.040 126.200  0.00  0.00           C  
ATOM   2115  CD1 LEU   284      45.240  -1.970 125.850  0.00  0.00           C  
ATOM   2116  CD2 LEU   284      42.890  -2.370 126.670  0.00  0.00           C  
ATOM   2117  N   TYR   285      45.460  -6.720 125.610  0.00  0.00           N  
ATOM   2118  CA  TYR   285      46.180  -7.670 126.470  0.00  0.00           C  
ATOM   2119  C   TYR   285      47.600  -7.930 125.970  0.00  0.00           C  
ATOM   2120  O   TYR   285      48.550  -7.790 126.710  0.00  0.00           O  
ATOM   2121  CB  TYR   285      45.420  -9.000 126.560  0.00  0.00           C  
ATOM   2122  CG  TYR   285      45.980  -9.980 127.590  0.00  0.00           C  
ATOM   2123  CD1 TYR   285      47.090 -10.770 127.310  0.00  0.00           C  
ATOM   2124  CD2 TYR   285      45.370 -10.120 128.840  0.00  0.00           C  
ATOM   2125  CE1 TYR   285      47.610 -11.650 128.250  0.00  0.00           C  
ATOM   2126  CE2 TYR   285      45.880 -11.010 129.780  0.00  0.00           C  
ATOM   2127  CZ  TYR   285      47.000 -11.770 129.480  0.00  0.00           C  
ATOM   2128  OH  TYR   285      47.510 -12.660 130.400  0.00  0.00           O  
ATOM   2129  N   GLU   286      47.730  -8.310 124.700  0.00  0.00           N  
ATOM   2130  CA  GLU   286      49.030  -8.600 124.100  0.00  0.00           C  
ATOM   2131  C   GLU   286      50.000  -7.430 124.280  0.00  0.00           C  
ATOM   2132  O   GLU   286      51.130  -7.620 124.740  0.00  0.00           O  
ATOM   2133  CB  GLU   286      48.900  -8.960 122.600  0.00  0.00           C  
ATOM   2134  CG  GLU   286      50.140  -9.640 122.020  0.00  0.00           C  
ATOM   2135  CD  GLU   286      50.030  -9.980 120.520  0.00  0.00           C  
ATOM   2136  OE1 GLU   286      48.960  -9.780 119.910  0.00  0.00           O  
ATOM   2137  OE2 GLU   286      51.050 -10.450 119.950  0.00  0.00           O1-
ATOM   2138  N   MET   287      49.540  -6.240 123.920  0.00  0.00           N  
ATOM   2139  CA  MET   287      50.340  -5.010 124.040  0.00  0.00           C  
ATOM   2140  C   MET   287      50.860  -4.740 125.450  0.00  0.00           C  
ATOM   2141  O   MET   287      52.020  -4.360 125.620  0.00  0.00           O  
ATOM   2142  CB  MET   287      49.520  -3.790 123.600  0.00  0.00           C  
ATOM   2143  CG  MET   287      49.530  -3.540 122.120  0.00  0.00           C  
ATOM   2144  SD  MET   287      48.660  -2.020 121.750  0.00  0.00           S  
ATOM   2145  CE  MET   287      49.520  -1.570 120.260  0.00  0.00           C  
ATOM   2146  N   LEU   288      49.990  -4.930 126.440  0.00  0.00           N  
ATOM   2147  CA  LEU   288      50.350  -4.660 127.830  0.00  0.00           C  
ATOM   2148  C   LEU   288      51.110  -5.830 128.480  0.00  0.00           C  
ATOM   2149  O   LEU   288      52.110  -5.600 129.160  0.00  0.00           O  
ATOM   2150  CB  LEU   288      49.110  -4.260 128.630  0.00  0.00           C  
ATOM   2151  CG  LEU   288      48.430  -2.940 128.220  0.00  0.00           C  
ATOM   2152  CD1 LEU   288      47.310  -2.600 129.180  0.00  0.00           C  
ATOM   2153  CD2 LEU   288      49.410  -1.770 128.130  0.00  0.00           C  
ATOM   2154  N   VAL   289      50.660  -7.060 128.260  0.00  0.00           N  
ATOM   2155  CA  VAL   289      51.220  -8.260 128.920  0.00  0.00           C  
ATOM   2156  C   VAL   289      52.410  -8.900 128.170  0.00  0.00           C  
ATOM   2157  O   VAL   289      53.250  -9.560 128.790  0.00  0.00           O  
ATOM   2158  CB  VAL   289      50.130  -9.330 129.150  0.00  0.00           C  
ATOM   2159  CG1 VAL   289      50.680 -10.540 129.910  0.00  0.00           C  
ATOM   2160  CG2 VAL   289      48.960  -8.720 129.910  0.00  0.00           C  
ATOM   2161  N   GLY   290      52.480  -8.730 126.840  0.00  0.00           N  
ATOM   2162  CA  GLY   290      53.600  -9.250 126.030  0.00  0.00           C  
ATOM   2163  C   GLY   290      53.380 -10.610 125.360  0.00  0.00           C  
ATOM   2164  O   GLY   290      54.090 -10.960 124.410  0.00  0.00           O  
ATOM   2165  N   ASP   291      52.420 -11.390 125.880  0.00  0.00           N  
ATOM   2166  CA  ASP   291      51.920 -12.610 125.240  0.00  0.00           C  
ATOM   2167  C   ASP   291      50.420 -12.430 125.020  0.00  0.00           C  
ATOM   2168  O   ASP   291      49.790 -11.590 125.660  0.00  0.00           O  
ATOM   2169  CB  ASP   291      52.120 -13.840 126.130  0.00  0.00           C  
ATOM   2170  CG  ASP   291      53.520 -13.940 126.710  0.00  0.00           C  
ATOM   2171  OD1 ASP   291      54.500 -13.830 125.940  0.00  0.00           O  
ATOM   2172  OD2 ASP   291      53.640 -14.160 127.940  0.00  0.00           O1-
ATOM   2173  N   THR   292      49.850 -13.240 124.140  0.00  0.00           N  
ATOM   2174  CA  THR   292      48.400 -13.240 123.940  0.00  0.00           C  
ATOM   2175  C   THR   292      47.750 -14.010 125.100  0.00  0.00           C  
ATOM   2176  O   THR   292      48.360 -14.950 125.620  0.00  0.00           O  
ATOM   2177  CB  THR   292      48.000 -13.830 122.570  0.00  0.00           C  
ATOM   2178  CG2 THR   292      48.420 -12.890 121.450  0.00  0.00           C  
ATOM   2179  OG1 THR   292      48.630 -15.110 122.390  0.00  0.00           O  
ATOM   2180  N   PRO   293      46.540 -13.610 125.510  0.00  0.00           N  
ATOM   2181  CA  PRO   293      45.940 -14.170 126.730  0.00  0.00           C  
ATOM   2182  C   PRO   293      45.550 -15.630 126.680  0.00  0.00           C  
ATOM   2183  O   PRO   293      45.400 -16.220 127.750  0.00  0.00           O  
ATOM   2184  CB  PRO   293      44.690 -13.300 126.950  0.00  0.00           C  
ATOM   2185  CG  PRO   293      44.390 -12.680 125.680  0.00  0.00           C  
ATOM   2186  CD  PRO   293      45.650 -12.620 124.870  0.00  0.00           C  
ATOM   2187  N   PHE   294      45.370 -16.210 125.500  0.00  0.00           N  
ATOM   2188  CA  PHE   294      45.060 -17.650 125.370  0.00  0.00           C  
ATOM   2189  C   PHE   294      46.140 -18.440 124.610  0.00  0.00           C  
ATOM   2190  O   PHE   294      45.860 -19.490 124.010  0.00  0.00           O  
ATOM   2191  CB  PHE   294      43.680 -17.810 124.740  0.00  0.00           C  
ATOM   2192  CG  PHE   294      42.630 -17.020 125.430  0.00  0.00           C  
ATOM   2193  CD1 PHE   294      42.220 -17.370 126.710  0.00  0.00           C  
ATOM   2194  CD2 PHE   294      42.070 -15.890 124.840  0.00  0.00           C  
ATOM   2195  CE1 PHE   294      41.250 -16.620 127.380  0.00  0.00           C  
ATOM   2196  CE2 PHE   294      41.100 -15.140 125.500  0.00  0.00           C  
ATOM   2197  CZ  PHE   294      40.690 -15.500 126.770  0.00  0.00           C  
ATOM   2198  N   TYR   295      47.370 -17.940 124.680  0.00  0.00           N  
ATOM   2199  CA  TYR   295      48.510 -18.570 124.030  0.00  0.00           C  
ATOM   2200  C   TYR   295      48.690 -20.020 124.500  0.00  0.00           C  
ATOM   2201  O   TYR   295      48.550 -20.320 125.680  0.00  0.00           O  
ATOM   2202  CB  TYR   295      49.800 -17.780 124.300  0.00  0.00           C  
ATOM   2203  CG  TYR   295      51.040 -18.460 123.740  0.00  0.00           C  
ATOM   2204  CD1 TYR   295      51.350 -18.390 122.380  0.00  0.00           C  
ATOM   2205  CD2 TYR   295      51.880 -19.200 124.570  0.00  0.00           C  
ATOM   2206  CE1 TYR   295      52.480 -19.020 121.850  0.00  0.00           C  
ATOM   2207  CE2 TYR   295      53.020 -19.840 124.060  0.00  0.00           C  
ATOM   2208  CZ  TYR   295      53.310 -19.750 122.700  0.00  0.00           C  
ATOM   2209  OH  TYR   295      54.420 -20.370 122.190  0.00  0.00           O  
ATOM   2210  N   ALA   296      48.980 -20.910 123.550  0.00  0.00           N  
ATOM   2211  CA  ALA   296      49.330 -22.290 123.840  0.00  0.00           C  
ATOM   2212  C   ALA   296      50.280 -22.830 122.780  0.00  0.00           C  
ATOM   2213  O   ALA   296      50.480 -22.220 121.740  0.00  0.00           O  
ATOM   2214  CB  ALA   296      48.080 -23.150 123.920  0.00  0.00           C  
ATOM   2215  N   ASP   297      50.850 -24.000 123.060  0.00  0.00           N  
ATOM   2216  CA  ASP   297      51.830 -24.630 122.160  0.00  0.00           C  
ATOM   2217  C   ASP   297      51.200 -25.300 120.930  0.00  0.00           C  
ATOM   2218  O   ASP   297      51.920 -25.710 120.020  0.00  0.00           O  
ATOM   2219  CB  ASP   297      52.680 -25.650 122.930  0.00  0.00           C  
ATOM   2220  CG  ASP   297      53.410 -25.030 124.130  0.00  0.00           C  
ATOM   2221  OD1 ASP   297      52.800 -24.210 124.860  0.00  0.00           O  
ATOM   2222  OD2 ASP   297      54.600 -25.360 124.330  0.00  0.00           O1-
ATOM   2223  N   SER   298      49.870 -25.430 120.920  0.00  0.00           N  
ATOM   2224  CA  SER   298      49.120 -25.990 119.790  0.00  0.00           C  
ATOM   2225  C   SER   298      47.820 -25.220 119.550  0.00  0.00           C  
ATOM   2226  O   SER   298      47.450 -24.350 120.350  0.00  0.00           O  
ATOM   2227  CB  SER   298      48.800 -27.450 120.090  0.00  0.00           C  
ATOM   2228  OG  SER   298      48.070 -27.550 121.290  0.00  0.00           O  
ATOM   2229  N   LEU   299      47.140 -25.540 118.440  0.00  0.00           N  
ATOM   2230  CA  LEU   299      45.830 -24.950 118.140  0.00  0.00           C  
ATOM   2231  C   LEU   299      44.760 -25.470 119.100  0.00  0.00           C  
ATOM   2232  O   LEU   299      43.950 -24.680 119.570  0.00  0.00           O  
ATOM   2233  CB  LEU   299      45.390 -25.210 116.690  0.00  0.00           C  
ATOM   2234  CG  LEU   299      46.160 -24.490 115.580  0.00  0.00           C  
ATOM   2235  CD1 LEU   299      45.500 -24.860 114.220  0.00  0.00           C  
ATOM   2236  CD2 LEU   299      46.480 -23.120 115.730  0.00  0.00           C  
ATOM   2237  N   VAL   300      44.770 -26.770 119.390  0.00  0.00           N  
ATOM   2238  CA  VAL   300      43.850 -27.340 120.390  0.00  0.00           C  
ATOM   2239  C   VAL   300      43.990 -26.680 121.760  0.00  0.00           C  
ATOM   2240  O   VAL   300      43.000 -26.490 122.470  0.00  0.00           O  
ATOM   2241  CB  VAL   300      44.010 -28.880 120.590  0.00  0.00           C  
ATOM   2242  CG1 VAL   300      43.630 -29.630 119.350  0.00  0.00           C  
ATOM   2243  CG2 VAL   300      45.430 -29.250 121.000  0.00  0.00           C  
ATOM   2244  N   GLY   301      45.230 -26.320 122.120  0.00  0.00           N  
ATOM   2245  CA  GLY   301      45.510 -25.630 123.370  0.00  0.00           C  
ATOM   2246  C   GLY   301      44.890 -24.250 123.420  0.00  0.00           C  
ATOM   2247  O   GLY   301      44.240 -23.890 124.390  0.00  0.00           O  
ATOM   2248  N   THR   302      45.100 -23.490 122.340  0.00  0.00           N  
ATOM   2249  CA  THR   302      44.590 -22.110 122.260  0.00  0.00           C  
ATOM   2250  C   THR   302      43.070 -22.110 122.110  0.00  0.00           C  
ATOM   2251  O   THR   302      42.380 -21.380 122.820  0.00  0.00           O  
ATOM   2252  CB  THR   302      45.270 -21.330 121.100  0.00  0.00           C  
ATOM   2253  CG2 THR   302      44.780 -19.900 121.040  0.00  0.00           C  
ATOM   2254  OG1 THR   302      46.690 -21.330 121.300  0.00  0.00           O  
ATOM   2255  N   TYR   303      42.570 -22.960 121.210  0.00  0.00           N  
ATOM   2256  CA  TYR   303      41.130 -23.190 121.050  0.00  0.00           C  
ATOM   2257  C   TYR   303      40.470 -23.520 122.390  0.00  0.00           C  
ATOM   2258  O   TYR   303      39.490 -22.890 122.780  0.00  0.00           O  
ATOM   2259  CB  TYR   303      40.890 -24.340 120.060  0.00  0.00           C  
ATOM   2260  CG  TYR   303      39.440 -24.750 119.930  0.00  0.00           C  
ATOM   2261  CD1 TYR   303      38.580 -24.090 119.070  0.00  0.00           C  
ATOM   2262  CD2 TYR   303      38.920 -25.820 120.680  0.00  0.00           C  
ATOM   2263  CE1 TYR   303      37.240 -24.460 118.950  0.00  0.00           C  
ATOM   2264  CE2 TYR   303      37.580 -26.210 120.570  0.00  0.00           C  
ATOM   2265  CZ  TYR   303      36.750 -25.520 119.710  0.00  0.00           C  
ATOM   2266  OH  TYR   303      35.430 -25.870 119.580  0.00  0.00           O  
ATOM   2267  N   SER   304      41.020 -24.500 123.100  0.00  0.00           N  
ATOM   2268  CA  SER   304      40.440 -24.940 124.370  0.00  0.00           C  
ATOM   2269  C   SER   304      40.410 -23.840 125.420  0.00  0.00           C  
ATOM   2270  O   SER   304      39.440 -23.720 126.170  0.00  0.00           O  
ATOM   2271  CB  SER   304      41.180 -26.160 124.920  0.00  0.00           C  
ATOM   2272  OG  SER   304      40.690 -26.510 126.200  0.00  0.00           O  
ATOM   2273  N   LYS   305      41.480 -23.030 125.470  0.00  0.00           N  
ATOM   2274  CA  LYS   305      41.560 -21.900 126.410  0.00  0.00           C  
ATOM   2275  C   LYS   305      40.570 -20.770 126.090  0.00  0.00           C  
ATOM   2276  O   LYS   305      40.050 -20.130 127.010  0.00  0.00           O  
ATOM   2277  CB  LYS   305      42.990 -21.340 126.450  0.00  0.00           C  
ATOM   2278  CG  LYS   305      43.960 -22.200 127.210  0.00  0.00           C  
ATOM   2279  CD  LYS   305      45.380 -21.720 127.010  0.00  0.00           C  
ATOM   2280  CE  LYS   305      46.350 -22.460 127.920  0.00  0.00           C  
ATOM   2281  NZ  LYS   305      47.750 -21.970 127.740  0.00  0.00           N1+
ATOM   2282  N   ILE   306      40.320 -20.520 124.800  0.00  0.00           N  
ATOM   2283  CA  ILE   306      39.350 -19.510 124.380  0.00  0.00           C  
ATOM   2284  C   ILE   306      37.940 -19.880 124.810  0.00  0.00           C  
ATOM   2285  O   ILE   306      37.240 -19.050 125.400  0.00  0.00           O  
ATOM   2286  CB  ILE   306      39.370 -19.260 122.850  0.00  0.00           C  
ATOM   2287  CG1 ILE   306      40.690 -18.620 122.420  0.00  0.00           C  
ATOM   2288  CG2 ILE   306      38.220 -18.330 122.430  0.00  0.00           C  
ATOM   2289  CD  ILE   306      41.000 -18.830 120.960  0.00  0.00           C  
ATOM   2290  N   MET   307      37.510 -21.120 124.560  0.00  0.00           N  
ATOM   2291  CA  MET   307      36.180 -21.560 124.970  0.00  0.00           C  
ATOM   2292  C   MET   307      36.000 -21.490 126.490  0.00  0.00           C  
ATOM   2293  O   MET   307      34.960 -21.040 126.970  0.00  0.00           O  
ATOM   2294  CB  MET   307      35.860 -22.980 124.470  0.00  0.00           C  
ATOM   2295  CG  MET   307      35.870 -23.150 122.950  0.00  0.00           C  
ATOM   2296  SD  MET   307      34.980 -21.870 122.010  0.00  0.00           S  
ATOM   2297  CE  MET   307      33.380 -21.900 122.810  0.00  0.00           C  
ATOM   2298  N   ASP   308      37.040 -21.880 127.220  0.00  0.00           N  
ATOM   2299  CA  ASP   308      37.070 -21.820 128.690  0.00  0.00           C  
ATOM   2300  C   ASP   308      37.720 -20.500 129.150  0.00  0.00           C  
ATOM   2301  O   ASP   308      38.670 -20.510 129.940  0.00  0.00           O  
ATOM   2302  CB  ASP   308      37.810 -23.050 129.250  0.00  0.00           C  
ATOM   2303  CG  ASP   308      37.770 -23.130 130.770  0.00  0.00           C  
ATOM   2304  OD1 ASP   308      36.770 -22.720 131.390  0.00  0.00           O  
ATOM   2305  OD2 ASP   308      38.770 -23.620 131.340  0.00  0.00           O1-
ATOM   2306  N   HIS   309      37.200 -19.370 128.670  0.00  0.00           N  
ATOM   2307  CA  HIS   309      37.800 -18.060 128.980  0.00  0.00           C  
ATOM   2308  C   HIS   309      37.550 -17.580 130.420  0.00  0.00           C  
ATOM   2309  O   HIS   309      38.400 -16.870 130.980  0.00  0.00           O  
ATOM   2310  CB  HIS   309      37.400 -16.970 127.960  0.00  0.00           C  
ATOM   2311  CG  HIS   309      35.920 -16.730 127.850  0.00  0.00           C  
ATOM   2312  CD2 HIS   309      35.000 -17.220 126.980  0.00  0.00           C  
ATOM   2313  ND1 HIS   309      35.240 -15.870 128.680  0.00  0.00           N  
ATOM   2314  CE1 HIS   309      33.970 -15.840 128.340  0.00  0.00           C  
ATOM   2315  NE2 HIS   309      33.790 -16.650 127.310  0.00  0.00           N  
ATOM   2316  N   LYS   310      36.420 -17.960 131.020  0.00  0.00           N  
ATOM   2317  CA  LYS   310      36.100 -17.620 132.420  0.00  0.00           C  
ATOM   2318  C   LYS   310      37.180 -18.070 133.430  0.00  0.00           C  
ATOM   2319  O   LYS   310      37.420 -17.380 134.430  0.00  0.00           O  
ATOM   2320  CB  LYS   310      34.750 -18.240 132.840  0.00  0.00           C  
ATOM   2321  CG  LYS   310      33.530 -17.640 132.160  0.00  0.00           C  
ATOM   2322  CD  LYS   310      32.250 -18.250 132.650  0.00  0.00           C  
ATOM   2323  CE  LYS   310      31.040 -17.650 131.950  0.00  0.00           C  
ATOM   2324  NZ  LYS   310      29.760 -18.240 132.430  0.00  0.00           N1+
ATOM   2325  N   ASN   311      37.820 -19.200 133.140  0.00  0.00           N  
ATOM   2326  CA  ASN   311      38.850 -19.800 134.010  0.00  0.00           C  
ATOM   2327  C   ASN   311      40.300 -19.680 133.490  0.00  0.00           C  
ATOM   2328  O   ASN   311      41.230 -19.690 134.300  0.00  0.00           O  
ATOM   2329  CB  ASN   311      38.490 -21.270 134.280  0.00  0.00           C  
ATOM   2330  CG  ASN   311      37.190 -21.440 135.070  0.00  0.00           C  
ATOM   2331  ND2 ASN   311      36.810 -22.690 135.310  0.00  0.00           N  
ATOM   2332  OD1 ASN   311      36.540 -20.470 135.470  0.00  0.00           O  
ATOM   2333  N   SER   312      40.480 -19.560 132.180  0.00  0.00           N  
ATOM   2334  CA  SER   312      41.830 -19.490 131.580  0.00  0.00           C  
ATOM   2335  C   SER   312      42.420 -18.070 131.550  0.00  0.00           C  
ATOM   2336  O   SER   312      43.640 -17.920 131.520  0.00  0.00           O  
ATOM   2337  CB  SER   312      41.820 -20.070 130.160  0.00  0.00           C  
ATOM   2338  OG  SER   312      41.030 -19.290 129.280  0.00  0.00           O  
ATOM   2339  N   LEU   313      41.570 -17.040 131.540  0.00  0.00           N  
ATOM   2340  CA  LEU   313      42.050 -15.660 131.550  0.00  0.00           C  
ATOM   2341  C   LEU   313      42.570 -15.290 132.950  0.00  0.00           C  
ATOM   2342  O   LEU   313      41.780 -15.090 133.870  0.00  0.00           O  
ATOM   2343  CB  LEU   313      40.940 -14.680 131.110  0.00  0.00           C  
ATOM   2344  CG  LEU   313      41.280 -13.190 130.970  0.00  0.00           C  
ATOM   2345  CD1 LEU   313      42.370 -12.960 129.940  0.00  0.00           C  
ATOM   2346  CD2 LEU   313      40.030 -12.400 130.610  0.00  0.00           C  
ATOM   2347  N   CYS   314      43.890 -15.240 133.080  0.00  0.00           N  
ATOM   2348  CA  CYS   314      44.540 -14.750 134.300  0.00  0.00           C  
ATOM   2349  C   CYS   314      45.820 -13.980 133.940  0.00  0.00           C  
ATOM   2350  O   CYS   314      46.610 -14.430 133.100  0.00  0.00           O  
ATOM   2351  CB  CYS   314      44.870 -15.910 135.250  0.00  0.00           C  
ATOM   2352  SG  CYS   314      46.120 -17.060 134.630  0.00  0.00           S  
ATOM   2353  N   PHE   315      46.010 -12.830 134.570  0.00  0.00           N  
ATOM   2354  CA  PHE   315      47.180 -11.990 134.300  0.00  0.00           C  
ATOM   2355  C   PHE   315      48.390 -12.560 135.050  0.00  0.00           C  
ATOM   2356  O   PHE   315      48.210 -13.170 136.110  0.00  0.00           O  
ATOM   2357  CB  PHE   315      46.920 -10.550 134.740  0.00  0.00           C  
ATOM   2358  CG  PHE   315      45.840  -9.860 133.960  0.00  0.00           C  
ATOM   2359  CD1 PHE   315      44.500 -10.010 134.310  0.00  0.00           C  
ATOM   2360  CD2 PHE   315      46.150  -9.050 132.870  0.00  0.00           C  
ATOM   2361  CE1 PHE   315      43.480  -9.370 133.590  0.00  0.00           C  
ATOM   2362  CE2 PHE   315      45.150  -8.410 132.140  0.00  0.00           C  
ATOM   2363  CZ  PHE   315      43.810  -8.570 132.500  0.00  0.00           C  
ATOM   2364  N   PRO   316      49.610 -12.390 134.500  0.00  0.00           N  
ATOM   2365  CA  PRO   316      50.780 -12.730 135.310  0.00  0.00           C  
ATOM   2366  C   PRO   316      50.940 -11.740 136.460  0.00  0.00           C  
ATOM   2367  O   PRO   316      50.580 -10.560 136.310  0.00  0.00           O  
ATOM   2368  CB  PRO   316      51.960 -12.640 134.320  0.00  0.00           C  
ATOM   2369  CG  PRO   316      51.380 -12.300 133.000  0.00  0.00           C  
ATOM   2370  CD  PRO   316      50.000 -11.780 133.220  0.00  0.00           C  
ATOM   2371  N   GLU   317      51.450 -12.210 137.600  0.00  0.00           N  
ATOM   2372  CA  GLU   317      51.700 -11.340 138.750  0.00  0.00           C  
ATOM   2373  C   GLU   317      52.780 -10.320 138.400  0.00  0.00           C  
ATOM   2374  O   GLU   317      52.580  -9.110 138.530  0.00  0.00           O  
ATOM   2375  CB  GLU   317      52.120 -12.170 139.980  0.00  0.00           C  
ATOM   2376  CG  GLU   317      51.010 -13.080 140.500  0.00  0.00           C  
ATOM   2377  CD  GLU   317      51.370 -13.760 141.810  0.00  0.00           C  
ATOM   2378  OE1 GLU   317      52.550 -14.140 141.990  0.00  0.00           O  
ATOM   2379  OE2 GLU   317      50.480 -13.920 142.660  0.00  0.00           O1-
ATOM   2380  N   ASP   318      53.920 -10.830 137.920  0.00  0.00           N  
ATOM   2381  CA  ASP   318      55.030 -10.020 137.390  0.00  0.00           C  
ATOM   2382  C   ASP   318      54.640  -8.930 136.370  0.00  0.00           C  
ATOM   2383  O   ASP   318      55.290  -7.890 136.300  0.00  0.00           O  
ATOM   2384  CB  ASP   318      56.140 -10.920 136.790  0.00  0.00           C  
ATOM   2385  CG  ASP   318      55.600 -11.900 135.750  0.00  0.00           C  
ATOM   2386  OD1 ASP   318      54.930 -12.880 136.150  0.00  0.00           O  
ATOM   2387  OD2 ASP   318      55.850 -11.690 134.540  0.00  0.00           O1-
ATOM   2388  N   ALA   319      53.590  -9.190 135.590  0.00  0.00           N  
ATOM   2389  CA  ALA   319      53.060  -8.210 134.640  0.00  0.00           C  
ATOM   2390  C   ALA   319      52.260  -7.120 135.360  0.00  0.00           C  
ATOM   2391  O   ALA   319      51.070  -7.290 135.630  0.00  0.00           O  
ATOM   2392  CB  ALA   319      52.180  -8.900 133.580  0.00  0.00           C  
ATOM   2393  N   GLU   320      52.950  -6.020 135.690  0.00  0.00           N  
ATOM   2394  CA  GLU   320      52.320  -4.860 136.330  0.00  0.00           C  
ATOM   2395  C   GLU   320      51.470  -4.120 135.300  0.00  0.00           C  
ATOM   2396  O   GLU   320      52.010  -3.530 134.360  0.00  0.00           O  
ATOM   2397  CB  GLU   320      53.380  -3.930 136.940  0.00  0.00           C  
ATOM   2398  CG  GLU   320      54.210  -4.530 138.030  0.00  0.00           C  
ATOM   2399  CD  GLU   320      55.320  -3.620 138.530  0.00  0.00           C  
ATOM   2400  OE1 GLU   320      55.090  -2.390 138.630  0.00  0.00           O  
ATOM   2401  OE2 GLU   320      56.420  -4.130 138.820  0.00  0.00           O1-
ATOM   2402  N   ILE   321      50.150  -4.180 135.480  0.00  0.00           N  
ATOM   2403  CA  ILE   321      49.160  -3.580 134.570  0.00  0.00           C  
ATOM   2404  C   ILE   321      48.110  -2.830 135.410  0.00  0.00           C  
ATOM   2405  O   ILE   321      47.770  -3.260 136.520  0.00  0.00           O  
ATOM   2406  CB  ILE   321      48.490  -4.680 133.670  0.00  0.00           C  
ATOM   2407  CG1 ILE   321      47.510  -4.070 132.680  0.00  0.00           C  
ATOM   2408  CG2 ILE   321      47.800  -5.730 134.530  0.00  0.00           C  
ATOM   2409  CD  ILE   321      47.090  -5.020 131.570  0.00  0.00           C  
ATOM   2410  N   SER   322      47.600  -1.720 134.880  0.00  0.00           N  
ATOM   2411  CA  SER   322      46.780  -0.800 135.670  0.00  0.00           C  
ATOM   2412  C   SER   322      45.360  -1.300 135.890  0.00  0.00           C  
ATOM   2413  O   SER   322      44.880  -2.190 135.180  0.00  0.00           O  
ATOM   2414  CB  SER   322      46.740   0.590 135.030  0.00  0.00           C  
ATOM   2415  OG  SER   322      45.630   0.720 134.170  0.00  0.00           O  
ATOM   2416  N   LYS   323      44.690  -0.670 136.860  0.00  0.00           N  
ATOM   2417  CA  LYS   323      43.280  -0.940 137.190  0.00  0.00           C  
ATOM   2418  C   LYS   323      42.360  -0.820 135.960  0.00  0.00           C  
ATOM   2419  O   LYS   323      41.670  -1.770 135.620  0.00  0.00           O  
ATOM   2420  CB  LYS   323      42.810   0.020 138.290  0.00  0.00           C  
ATOM   2421  CG  LYS   323      41.440  -0.280 138.890  0.00  0.00           C  
ATOM   2422  CD  LYS   323      41.000   0.810 139.860  0.00  0.00           C  
ATOM   2423  CE  LYS   323      39.610   0.520 140.400  0.00  0.00           C  
ATOM   2424  NZ  LYS   323      39.170   1.580 141.350  0.00  0.00           N1+
ATOM   2425  N   HIS   324      42.380   0.350 135.320  0.00  0.00           N  
ATOM   2426  CA  HIS   324      41.480   0.640 134.180  0.00  0.00           C  
ATOM   2427  C   HIS   324      41.820  -0.140 132.900  0.00  0.00           C  
ATOM   2428  O   HIS   324      40.920  -0.480 132.140  0.00  0.00           O  
ATOM   2429  CB  HIS   324      41.450   2.140 133.870  0.00  0.00           C  
ATOM   2430  CG  HIS   324      40.810   2.950 134.950  0.00  0.00           C  
ATOM   2431  CD2 HIS   324      41.060   4.210 135.380  0.00  0.00           C  
ATOM   2432  ND1 HIS   324      39.760   2.490 135.710  0.00  0.00           N  
ATOM   2433  CE1 HIS   324      39.400   3.420 136.580  0.00  0.00           C  
ATOM   2434  NE2 HIS   324      40.170   4.480 136.400  0.00  0.00           N  
ATOM   2435  N   ALA   325      43.110  -0.370 132.660  0.00  0.00           N  
ATOM   2436  CA  ALA   325      43.550  -1.240 131.560  0.00  0.00           C  
ATOM   2437  C   ALA   325      43.050  -2.670 131.750  0.00  0.00           C  
ATOM   2438  O   ALA   325      42.470  -3.240 130.820  0.00  0.00           O  
ATOM   2439  CB  ALA   325      45.070  -1.220 131.440  0.00  0.00           C  
ATOM   2440  N   LYS   326      43.260  -3.230 132.950  0.00  0.00           N  
ATOM   2441  CA  LYS   326      42.710  -4.550 133.320  0.00  0.00           C  
ATOM   2442  C   LYS   326      41.180  -4.620 133.140  0.00  0.00           C  
ATOM   2443  O   LYS   326      40.640  -5.640 132.700  0.00  0.00           O  
ATOM   2444  CB  LYS   326      43.040  -4.920 134.770  0.00  0.00           C  
ATOM   2445  CG  LYS   326      44.430  -5.480 134.970  0.00  0.00           C  
ATOM   2446  CD  LYS   326      44.760  -5.750 136.410  0.00  0.00           C  
ATOM   2447  CE  LYS   326      44.060  -6.990 136.940  0.00  0.00           C  
ATOM   2448  NZ  LYS   326      44.480  -7.320 138.330  0.00  0.00           N1+
ATOM   2449  N   ASN   327      40.510  -3.530 133.500  0.00  0.00           N  
ATOM   2450  CA  ASN   327      39.050  -3.500 133.530  0.00  0.00           C  
ATOM   2451  C   ASN   327      38.430  -3.590 132.140  0.00  0.00           C  
ATOM   2452  O   ASN   327      37.450  -4.300 131.950  0.00  0.00           O  
ATOM   2453  CB  ASN   327      38.540  -2.230 134.240  0.00  0.00           C  
ATOM   2454  CG  ASN   327      37.140  -2.400 134.790  0.00  0.00           C  
ATOM   2455  ND2 ASN   327      37.030  -2.520 136.120  0.00  0.00           N  
ATOM   2456  OD1 ASN   327      36.160  -2.440 134.030  0.00  0.00           O  
ATOM   2457  N   LEU   328      39.020  -2.860 131.190  0.00  0.00           N  
ATOM   2458  CA  LEU   328      38.570  -2.860 129.800  0.00  0.00           C  
ATOM   2459  C   LEU   328      38.780  -4.230 129.160  0.00  0.00           C  
ATOM   2460  O   LEU   328      37.870  -4.740 128.520  0.00  0.00           O  
ATOM   2461  CB  LEU   328      39.320  -1.800 128.980  0.00  0.00           C  
ATOM   2462  CG  LEU   328      38.780  -1.480 127.570  0.00  0.00           C  
ATOM   2463  CD1 LEU   328      37.330  -1.000 127.630  0.00  0.00           C  
ATOM   2464  CD2 LEU   328      39.660  -0.440 126.910  0.00  0.00           C  
ATOM   2465  N   ILE   329      39.970  -4.800 129.340  0.00  0.00           N  
ATOM   2466  CA  ILE   329      40.310  -6.120 128.780  0.00  0.00           C  
ATOM   2467  C   ILE   329      39.270  -7.160 129.190  0.00  0.00           C  
ATOM   2468  O   ILE   329      38.710  -7.850 128.350  0.00  0.00           O  
ATOM   2469  CB  ILE   329      41.710  -6.610 129.220  0.00  0.00           C  
ATOM   2470  CG1 ILE   329      42.820  -5.730 128.640  0.00  0.00           C  
ATOM   2471  CG2 ILE   329      41.950  -8.060 128.780  0.00  0.00           C  
ATOM   2472  CD  ILE   329      44.180  -5.970 129.280  0.00  0.00           C  
ATOM   2473  N   CYS   330      39.000  -7.240 130.490  0.00  0.00           N  
ATOM   2474  CA  CYS   330      37.990  -8.170 131.000  0.00  0.00           C  
ATOM   2475  C   CYS   330      36.580  -7.830 130.520  0.00  0.00           C  
ATOM   2476  O   CYS   330      35.750  -8.720 130.410  0.00  0.00           O  
ATOM   2477  CB  CYS   330      38.030  -8.220 132.530  0.00  0.00           C  
ATOM   2478  SG  CYS   330      39.610  -8.860 133.140  0.00  0.00           S  
ATOM   2479  N   ALA   331      36.320  -6.550 130.230  0.00  0.00           N  
ATOM   2480  CA  ALA   331      35.050  -6.100 129.640  0.00  0.00           C  
ATOM   2481  C   ALA   331      34.850  -6.620 128.190  0.00  0.00           C  
ATOM   2482  O   ALA   331      33.730  -6.900 127.780  0.00  0.00           O  
ATOM   2483  CB  ALA   331      34.940  -4.580 129.690  0.00  0.00           C  
ATOM   2484  N   PHE   332      35.950  -6.730 127.440  0.00  0.00           N  
ATOM   2485  CA  PHE   332      35.930  -7.310 126.100  0.00  0.00           C  
ATOM   2486  C   PHE   332      35.930  -8.840 126.100  0.00  0.00           C  
ATOM   2487  O   PHE   332      35.220  -9.460 125.300  0.00  0.00           O  
ATOM   2488  CB  PHE   332      37.130  -6.820 125.280  0.00  0.00           C  
ATOM   2489  CG  PHE   332      37.000  -5.400 124.770  0.00  0.00           C  
ATOM   2490  CD1 PHE   332      35.830  -4.970 124.130  0.00  0.00           C  
ATOM   2491  CD2 PHE   332      38.060  -4.510 124.890  0.00  0.00           C  
ATOM   2492  CE1 PHE   332      35.720  -3.680 123.650  0.00  0.00           C  
ATOM   2493  CE2 PHE   332      37.960  -3.220 124.410  0.00  0.00           C  
ATOM   2494  CZ  PHE   332      36.780  -2.800 123.780  0.00  0.00           C  
ATOM   2495  N   LEU   333      36.740  -9.450 126.970  0.00  0.00           N  
ATOM   2496  CA  LEU   333      36.890 -10.900 126.980  0.00  0.00           C  
ATOM   2497  C   LEU   333      35.830 -11.540 127.870  0.00  0.00           C  
ATOM   2498  O   LEU   333      36.140 -12.130 128.910  0.00  0.00           O  
ATOM   2499  CB  LEU   333      38.310 -11.290 127.400  0.00  0.00           C  
ATOM   2500  CG  LEU   333      39.390 -10.680 126.510  0.00  0.00           C  
ATOM   2501  CD1 LEU   333      40.760 -11.120 126.970  0.00  0.00           C  
ATOM   2502  CD2 LEU   333      39.170 -11.010 125.030  0.00  0.00           C  
ATOM   2503  N   THR   334      34.580 -11.430 127.420  0.00  0.00           N  
ATOM   2504  CA  THR   334      33.420 -11.980 128.140  0.00  0.00           C  
ATOM   2505  C   THR   334      32.450 -12.600 127.140  0.00  0.00           C  
ATOM   2506  O   THR   334      32.670 -12.530 125.940  0.00  0.00           O  
ATOM   2507  CB  THR   334      32.700 -10.890 128.960  0.00  0.00           C  
ATOM   2508  CG2 THR   334      33.540 -10.460 130.130  0.00  0.00           C  
ATOM   2509  OG1 THR   334      32.460  -9.750 128.140  0.00  0.00           O  
ATOM   2510  N   ASP   335      31.370 -13.190 127.660  0.00  0.00           N  
ATOM   2511  CA  ASP   335      30.260 -13.670 126.830  0.00  0.00           C  
ATOM   2512  C   ASP   335      29.740 -12.570 125.910  0.00  0.00           C  
ATOM   2513  O   ASP   335      29.660 -11.400 126.290  0.00  0.00           O  
ATOM   2514  CB  ASP   335      29.100 -14.190 127.690  0.00  0.00           C  
ATOM   2515  CG  ASP   335      29.380 -15.550 128.330  0.00  0.00           C  
ATOM   2516  OD1 ASP   335      30.490 -16.100 128.140  0.00  0.00           O  
ATOM   2517  OD2 ASP   335      28.480 -16.080 129.030  0.00  0.00           O1-
ATOM   2518  N   ARG   336      29.410 -12.970 124.690  0.00  0.00           N  
ATOM   2519  CA  ARG   336      28.800 -12.100 123.690  0.00  0.00           C  
ATOM   2520  C   ARG   336      27.750 -11.190 124.310  0.00  0.00           C  
ATOM   2521  O   ARG   336      27.830  -9.970 124.200  0.00  0.00           O  
ATOM   2522  CB  ARG   336      28.150 -12.980 122.590  0.00  0.00           C  
ATOM   2523  CG  ARG   336      27.570 -12.200 121.420  0.00  0.00           C  
ATOM   2524  CD  ARG   336      27.420 -13.050 120.150  0.00  0.00           C  
ATOM   2525  NE  ARG   336      26.210 -13.880 120.140  0.00  0.00           N  
ATOM   2526  CZ  ARG   336      26.110 -15.130 120.600  0.00  0.00           C  
ATOM   2527  NH1 ARG   336      27.140 -15.780 121.140  0.00  0.00           N1+
ATOM   2528  NH2 ARG   336      24.930 -15.760 120.520  0.00  0.00           N  
ATOM   2529  N   GLU   337      26.810 -11.820 125.020  0.00  0.00           N  
ATOM   2530  CA  GLU   337      25.600 -11.150 125.510  0.00  0.00           C  
ATOM   2531  C   GLU   337      25.860  -9.960 126.420  0.00  0.00           C  
ATOM   2532  O   GLU   337      25.050  -9.030 126.450  0.00  0.00           O  
ATOM   2533  CB  GLU   337      24.690 -12.160 126.250  0.00  0.00           C  
ATOM   2534  CG  GLU   337      24.100 -13.260 125.360  0.00  0.00           C  
ATOM   2535  CD  GLU   337      24.910 -14.550 125.350  0.00  0.00           C  
ATOM   2536  OE1 GLU   337      26.160 -14.490 125.230  0.00  0.00           O  
ATOM   2537  OE2 GLU   337      24.300 -15.640 125.470  0.00  0.00           O1-
ATOM   2538  N   VAL   338      26.980  -9.980 127.130  0.00  0.00           N  
ATOM   2539  CA  VAL   338      27.300  -8.960 128.140  0.00  0.00           C  
ATOM   2540  C   VAL   338      28.640  -8.240 127.870  0.00  0.00           C  
ATOM   2541  O   VAL   338      29.170  -7.560 128.750  0.00  0.00           O  
ATOM   2542  CB  VAL   338      27.260  -9.630 129.530  0.00  0.00           C  
ATOM   2543  CG1 VAL   338      28.510 -10.450 129.800  0.00  0.00           C  
ATOM   2544  CG2 VAL   338      27.030  -8.600 130.600  0.00  0.00           C  
ATOM   2545  N   ARG   339      29.160  -8.350 126.650  0.00  0.00           N  
ATOM   2546  CA  ARG   339      30.460  -7.790 126.270  0.00  0.00           C  
ATOM   2547  C   ARG   339      30.370  -6.290 125.990  0.00  0.00           C  
ATOM   2548  O   ARG   339      29.390  -5.820 125.430  0.00  0.00           O  
ATOM   2549  CB  ARG   339      31.000  -8.500 125.020  0.00  0.00           C  
ATOM   2550  CG  ARG   339      32.370  -8.000 124.510  0.00  0.00           C  
ATOM   2551  CD  ARG   339      32.850  -8.790 123.300  0.00  0.00           C  
ATOM   2552  NE  ARG   339      32.720 -10.230 123.540  0.00  0.00           N  
ATOM   2553  CZ  ARG   339      32.500 -11.170 122.620  0.00  0.00           C  
ATOM   2554  NH1 ARG   339      32.420 -10.880 121.330  0.00  0.00           N1+
ATOM   2555  NH2 ARG   339      32.370 -12.430 123.010  0.00  0.00           N  
ATOM   2556  N   LEU   340      31.430  -5.560 126.360  0.00  0.00           N  
ATOM   2557  CA  LEU   340      31.480  -4.120 126.130  0.00  0.00           C  
ATOM   2558  C   LEU   340      31.470  -3.900 124.640  0.00  0.00           C  
ATOM   2559  O   LEU   340      32.320  -4.430 123.940  0.00  0.00           O  
ATOM   2560  CB  LEU   340      32.720  -3.470 126.740  0.00  0.00           C  
ATOM   2561  CG  LEU   340      32.620  -1.940 126.870  0.00  0.00           C  
ATOM   2562  CD1 LEU   340      31.620  -1.590 127.950  0.00  0.00           C  
ATOM   2563  CD2 LEU   340      33.960  -1.320 127.190  0.00  0.00           C  
ATOM   2564  N   GLY   341      30.500  -3.110 124.170  0.00  0.00           N  
ATOM   2565  CA  GLY   341      30.230  -2.940 122.740  0.00  0.00           C  
ATOM   2566  C   GLY   341      28.860  -3.440 122.320  0.00  0.00           C  
ATOM   2567  O   GLY   341      28.290  -2.930 121.350  0.00  0.00           O  
ATOM   2568  N   ARG   342      28.300  -4.410 123.050  0.00  0.00           N  
ATOM   2569  CA  ARG   342      27.040  -5.060 122.670  0.00  0.00           C  
ATOM   2570  C   ARG   342      25.870  -4.070 122.530  0.00  0.00           C  
ATOM   2571  O   ARG   342      25.070  -4.190 121.600  0.00  0.00           O  
ATOM   2572  CB  ARG   342      26.670  -6.200 123.640  0.00  0.00           C  
ATOM   2573  CG  ARG   342      25.830  -7.330 123.010  0.00  0.00           C  
ATOM   2574  CD  ARG   342      24.320  -7.110 123.110  0.00  0.00           C  
ATOM   2575  NE  ARG   342      23.750  -7.690 124.320  0.00  0.00           N  
ATOM   2576  CZ  ARG   342      22.520  -7.980 124.580  0.00  0.00           C  
ATOM   2577  NH1 ARG   342      21.580  -7.480 123.790  0.00  0.00           N1+
ATOM   2578  NH2 ARG   342      22.160  -8.630 125.680  0.00  0.00           N  
ATOM   2579  N   ASN   343      25.780  -3.090 123.430  0.00  0.00           N  
ATOM   2580  CA  ASN   343      24.760  -2.030 123.350  0.00  0.00           C  
ATOM   2581  C   ASN   343      25.160  -0.800 122.510  0.00  0.00           C  
ATOM   2582  O   ASN   343      24.360   0.130 122.370  0.00  0.00           O  
ATOM   2583  CB  ASN   343      24.350  -1.590 124.760  0.00  0.00           C  
ATOM   2584  CG  ASN   343      23.640  -2.690 125.530  0.00  0.00           C  
ATOM   2585  ND2 ASN   343      24.080  -2.920 126.770  0.00  0.00           N  
ATOM   2586  OD1 ASN   343      22.720  -3.330 125.020  0.00  0.00           O  
ATOM   2587  N   GLY   344      26.370  -0.800 121.940  0.00  0.00           N  
ATOM   2588  CA  GLY   344      26.850   0.310 121.110  0.00  0.00           C  
ATOM   2589  C   GLY   344      28.320   0.650 121.290  0.00  0.00           C  
ATOM   2590  O   GLY   344      28.950   0.240 122.260  0.00  0.00           O  
ATOM   2591  N   VAL   345      28.850   1.430 120.350  0.00  0.00           N  
ATOM   2592  CA  VAL   345      30.240   1.860 120.400  0.00  0.00           C  
ATOM   2593  C   VAL   345      30.490   3.000 121.410  0.00  0.00           C  
ATOM   2594  O   VAL   345      31.630   3.220 121.810  0.00  0.00           O  
ATOM   2595  CB  VAL   345      30.750   2.280 118.990  0.00  0.00           C  
ATOM   2596  CG1 VAL   345      30.150   3.600 118.550  0.00  0.00           C  
ATOM   2597  CG2 VAL   345      32.280   2.340 118.960  0.00  0.00           C  
ATOM   2598  N   GLU   346      29.440   3.710 121.810  0.00  0.00           N  
ATOM   2599  CA  GLU   346      29.560   4.810 122.780  0.00  0.00           C  
ATOM   2600  C   GLU   346      30.080   4.330 124.140  0.00  0.00           C  
ATOM   2601  O   GLU   346      30.980   4.940 124.700  0.00  0.00           O  
ATOM   2602  CB  GLU   346      28.220   5.530 122.970  0.00  0.00           C  
ATOM   2603  CG  GLU   346      27.750   6.290 121.740  0.00  0.00           C  
ATOM   2604  CD  GLU   346      26.830   5.550 120.830  0.00  0.00           C  
ATOM   2605  OE1 GLU   346      27.060   4.340 120.620  0.00  0.00           O  
ATOM   2606  OE2 GLU   346      25.880   6.160 120.290  0.00  0.00           O1-
ATOM   2607  N   GLU   347      29.530   3.220 124.640  0.00  0.00           N  
ATOM   2608  CA  GLU   347      29.950   2.660 125.940  0.00  0.00           C  
ATOM   2609  C   GLU   347      31.420   2.210 125.980  0.00  0.00           C  
ATOM   2610  O   GLU   347      32.000   2.130 127.060  0.00  0.00           O  
ATOM   2611  CB  GLU   347      29.010   1.530 126.400  0.00  0.00           C  
ATOM   2612  CG  GLU   347      29.210   0.170 125.730  0.00  0.00           C  
ATOM   2613  CD  GLU   347      28.130  -0.840 126.080  0.00  0.00           C  
ATOM   2614  OE1 GLU   347      27.410  -0.650 127.090  0.00  0.00           O  
ATOM   2615  OE2 GLU   347      28.010  -1.850 125.350  0.00  0.00           O1-
ATOM   2616  N   ILE   348      32.020   1.940 124.820  0.00  0.00           N  
ATOM   2617  CA  ILE   348      33.470   1.730 124.710  0.00  0.00           C  
ATOM   2618  C   ILE   348      34.200   3.060 124.890  0.00  0.00           C  
ATOM   2619  O   ILE   348      35.100   3.170 125.730  0.00  0.00           O  
ATOM   2620  CB  ILE   348      33.890   1.150 123.330  0.00  0.00           C  
ATOM   2621  CG1 ILE   348      33.220  -0.200 123.080  0.00  0.00           C  
ATOM   2622  CG2 ILE   348      35.400   1.020 123.260  0.00  0.00           C  
ATOM   2623  CD  ILE   348      33.640  -0.860 121.790  0.00  0.00           C  
ATOM   2624  N   ARG   349      33.800   4.060 124.100  0.00  0.00           N  
ATOM   2625  CA  ARG   349      34.470   5.380 124.060  0.00  0.00           C  
ATOM   2626  C   ARG   349      34.550   6.060 125.430  0.00  0.00           C  
ATOM   2627  O   ARG   349      35.540   6.740 125.750  0.00  0.00           O  
ATOM   2628  CB  ARG   349      33.790   6.320 123.050  0.00  0.00           C  
ATOM   2629  CG  ARG   349      34.170   6.080 121.590  0.00  0.00           C  
ATOM   2630  CD  ARG   349      33.870   7.210 120.680  0.00  0.00           C  
ATOM   2631  NE  ARG   349      32.440   7.500 120.610  0.00  0.00           N  
ATOM   2632  CZ  ARG   349      31.910   8.440 119.830  0.00  0.00           C  
ATOM   2633  NH1 ARG   349      32.690   9.190 119.060  0.00  0.00           N1+
ATOM   2634  NH2 ARG   349      30.600   8.630 119.820  0.00  0.00           N  
ATOM   2635  N   GLN   350      33.510   5.870 126.250  0.00  0.00           N  
ATOM   2636  CA  GLN   350      33.440   6.470 127.570  0.00  0.00           C  
ATOM   2637  C   GLN   350      34.100   5.640 128.680  0.00  0.00           C  
ATOM   2638  O   GLN   350      33.910   5.940 129.860  0.00  0.00           O  
ATOM   2639  CB  GLN   350      31.970   6.780 127.930  0.00  0.00           C  
ATOM   2640  CG  GLN   350      31.140   5.550 128.290  0.00  0.00           C  
ATOM   2641  CD  GLN   350      29.660   5.850 128.470  0.00  0.00           C  
ATOM   2642  NE2 GLN   350      28.970   4.970 129.200  0.00  0.00           N  
ATOM   2643  OE1 GLN   350      29.150   6.850 127.970  0.00  0.00           O  
ATOM   2644  N   HIS   351      34.870   4.600 128.330  0.00  0.00           N  
ATOM   2645  CA  HIS   351      35.550   3.790 129.350  0.00  0.00           C  
ATOM   2646  C   HIS   351      36.740   4.590 129.910  0.00  0.00           C  
ATOM   2647  O   HIS   351      37.490   5.190 129.120  0.00  0.00           O  
ATOM   2648  CB  HIS   351      36.030   2.460 128.770  0.00  0.00           C  
ATOM   2649  CG  HIS   351      36.370   1.450 129.810  0.00  0.00           C  
ATOM   2650  CD2 HIS   351      35.600   0.490 130.400  0.00  0.00           C  
ATOM   2651  ND1 HIS   351      37.610   1.350 130.390  0.00  0.00           N  
ATOM   2652  CE1 HIS   351      37.610   0.370 131.280  0.00  0.00           C  
ATOM   2653  NE2 HIS   351      36.400  -0.160 131.310  0.00  0.00           N  
ATOM   2654  N   PRO   352      36.930   4.590 131.260  0.00  0.00           N  
ATOM   2655  CA  PRO   352      37.940   5.450 131.920  0.00  0.00           C  
ATOM   2656  C   PRO   352      39.380   5.290 131.420  0.00  0.00           C  
ATOM   2657  O   PRO   352      40.150   6.260 131.430  0.00  0.00           O  
ATOM   2658  CB  PRO   352      37.870   5.020 133.380  0.00  0.00           C  
ATOM   2659  CG  PRO   352      36.530   4.470 133.540  0.00  0.00           C  
ATOM   2660  CD  PRO   352      36.230   3.770 132.270  0.00  0.00           C  
ATOM   2661  N   PHE   353      39.730   4.070 131.020  0.00  0.00           N  
ATOM   2662  CA  PHE   353      41.040   3.740 130.450  0.00  0.00           C  
ATOM   2663  C   PHE   353      41.490   4.700 129.350  0.00  0.00           C  
ATOM   2664  O   PHE   353      42.670   5.020 129.260  0.00  0.00           O  
ATOM   2665  CB  PHE   353      41.040   2.300 129.920  0.00  0.00           C  
ATOM   2666  CG  PHE   353      42.260   1.940 129.130  0.00  0.00           C  
ATOM   2667  CD1 PHE   353      43.500   1.860 129.740  0.00  0.00           C  
ATOM   2668  CD2 PHE   353      42.170   1.690 127.760  0.00  0.00           C  
ATOM   2669  CE1 PHE   353      44.650   1.530 129.010  0.00  0.00           C  
ATOM   2670  CE2 PHE   353      43.310   1.360 127.020  0.00  0.00           C  
ATOM   2671  CZ  PHE   353      44.550   1.280 127.640  0.00  0.00           C  
ATOM   2672  N   PHE   354      40.560   5.150 128.510  0.00  0.00           N  
ATOM   2673  CA  PHE   354      40.870   6.030 127.380  0.00  0.00           C  
ATOM   2674  C   PHE   354      41.110   7.490 127.760  0.00  0.00           C  
ATOM   2675  O   PHE   354      41.550   8.260 126.910  0.00  0.00           O  
ATOM   2676  CB  PHE   354      39.770   5.960 126.320  0.00  0.00           C  
ATOM   2677  CG  PHE   354      39.670   4.630 125.630  0.00  0.00           C  
ATOM   2678  CD1 PHE   354      40.710   4.180 124.820  0.00  0.00           C  
ATOM   2679  CD2 PHE   354      38.540   3.830 125.760  0.00  0.00           C  
ATOM   2680  CE1 PHE   354      40.630   2.960 124.160  0.00  0.00           C  
ATOM   2681  CE2 PHE   354      38.450   2.610 125.110  0.00  0.00           C  
ATOM   2682  CZ  PHE   354      39.500   2.170 124.300  0.00  0.00           C  
ATOM   2683  N   LYS   355      40.800   7.870 129.000  0.00  0.00           N  
ATOM   2684  CA  LYS   355      41.070   9.230 129.510  0.00  0.00           C  
ATOM   2685  C   LYS   355      42.550   9.600 129.360  0.00  0.00           C  
ATOM   2686  O   LYS   355      43.410   8.870 129.850  0.00  0.00           O  
ATOM   2687  CB  LYS   355      40.680   9.370 130.990  0.00  0.00           C  
ATOM   2688  CG  LYS   355      39.180   9.330 131.250  0.00  0.00           C  
ATOM   2689  CD  LYS   355      38.890   9.430 132.750  0.00  0.00           C  
ATOM   2690  CE  LYS   355      37.390   9.390 133.020  0.00  0.00           C  
ATOM   2691  NZ  LYS   355      37.090   9.470 134.480  0.00  0.00           N1+
ATOM   2692  N   ASN   356      42.820  10.700 128.660  0.00  0.00           N  
ATOM   2693  CA  ASN   356      44.190  11.170 128.420  0.00  0.00           C  
ATOM   2694  C   ASN   356      44.260  12.690 128.170  0.00  0.00           C  
ATOM   2695  O   ASN   356      43.230  13.380 128.160  0.00  0.00           O  
ATOM   2696  CB  ASN   356      44.820  10.400 127.240  0.00  0.00           C  
ATOM   2697  CG  ASN   356      44.310  10.870 125.890  0.00  0.00           C  
ATOM   2698  ND2 ASN   356      43.060  10.530 125.570  0.00  0.00           N  
ATOM   2699  OD1 ASN   356      45.020  11.560 125.160  0.00  0.00           O  
ATOM   2700  N   ASP   357      45.480  13.190 127.980  0.00  0.00           N  
ATOM   2701  CA  ASP   357      45.760  14.610 127.700  0.00  0.00           C  
ATOM   2702  C   ASP   357      46.260  14.910 126.280  0.00  0.00           C  
ATOM   2703  O   ASP   357      46.130  16.050 125.820  0.00  0.00           O  
ATOM   2704  CB  ASP   357      46.780  15.130 128.700  0.00  0.00           C  
ATOM   2705  CG  ASP   357      46.240  15.130 130.110  0.00  0.00           C  
ATOM   2706  OD1 ASP   357      45.270  15.860 130.370  0.00  0.00           O  
ATOM   2707  OD2 ASP   357      46.810  14.400 130.960  0.00  0.00           O1-
ATOM   2708  N   GLN   358      46.840  13.920 125.600  0.00  0.00           N  
ATOM   2709  CA  GLN   358      47.340  14.120 124.230  0.00  0.00           C  
ATOM   2710  C   GLN   358      46.230  14.270 123.190  0.00  0.00           C  
ATOM   2711  O   GLN   358      46.360  15.080 122.270  0.00  0.00           O  
ATOM   2712  CB  GLN   358      48.290  12.980 123.820  0.00  0.00           C  
ATOM   2713  CG  GLN   358      49.570  12.890 124.650  0.00  0.00           C  
ATOM   2714  CD  GLN   358      50.520  14.030 124.490  0.00  0.00           C  
ATOM   2715  NE2 GLN   358      51.230  14.370 125.570  0.00  0.00           N  
ATOM   2716  OE1 GLN   358      50.630  14.620 123.420  0.00  0.00           O  
ATOM   2717  N   TRP   359      45.130  13.520 123.340  0.00  0.00           N  
ATOM   2718  CA  TRP   359      44.110  13.400 122.290  0.00  0.00           C  
ATOM   2719  C   TRP   359      42.660  13.260 122.780  0.00  0.00           C  
ATOM   2720  O   TRP   359      42.410  12.970 123.950  0.00  0.00           O  
ATOM   2721  CB  TRP   359      44.450  12.220 121.360  0.00  0.00           C  
ATOM   2722  CG  TRP   359      44.590  10.890 122.050  0.00  0.00           C  
ATOM   2723  CD1 TRP   359      45.760  10.300 122.470  0.00  0.00           C  
ATOM   2724  CD2 TRP   359      43.540   9.970 122.380  0.00  0.00           C  
ATOM   2725  CE2 TRP   359      44.140   8.850 123.010  0.00  0.00           C  
ATOM   2726  CE3 TRP   359      42.150   9.980 122.220  0.00  0.00           C  
ATOM   2727  NE1 TRP   359      45.490   9.090 123.050  0.00  0.00           N  
ATOM   2728  CZ2 TRP   359      43.400   7.760 123.460  0.00  0.00           C  
ATOM   2729  CZ3 TRP   359      41.410   8.890 122.670  0.00  0.00           C  
ATOM   2730  CH2 TRP   359      42.040   7.800 123.290  0.00  0.00           C  
ATOM   2731  N   HIS   360      41.730  13.460 121.840  0.00  0.00           N  
ATOM   2732  CA  HIS   360      40.300  13.170 122.010  0.00  0.00           C  
ATOM   2733  C   HIS   360      39.790  12.340 120.820  0.00  0.00           C  
ATOM   2734  O   HIS   360      40.450  12.250 119.780  0.00  0.00           O  
ATOM   2735  CB  HIS   360      39.480  14.470 122.130  0.00  0.00           C  
ATOM   2736  CG  HIS   360      40.020  15.460 123.080  0.00  0.00           C  
ATOM   2737  CD2 HIS   360      40.900  16.470 122.920  0.00  0.00           C  
ATOM   2738  ND1 HIS   360      39.660  15.480 124.410  0.00  0.00           N  
ATOM   2739  CE1 HIS   360      40.300  16.460 125.020  0.00  0.00           C  
ATOM   2740  NE2 HIS   360      41.060  17.080 124.140  0.00  0.00           N  
ATOM   2741  N   TRP   361      38.620  11.720 120.990  0.00  0.00           N  
ATOM   2742  CA  TRP   361      38.060  10.810 119.990  0.00  0.00           C  
ATOM   2743  C   TRP   361      37.810  11.490 118.640  0.00  0.00           C  
ATOM   2744  O   TRP   361      38.100  10.920 117.590  0.00  0.00           O  
ATOM   2745  CB  TRP   361      36.740  10.190 120.480  0.00  0.00           C  
ATOM   2746  CG  TRP   361      36.900   9.210 121.590  0.00  0.00           C  
ATOM   2747  CD1 TRP   361      36.540   9.380 122.890  0.00  0.00           C  
ATOM   2748  CD2 TRP   361      37.460   7.900 121.500  0.00  0.00           C  
ATOM   2749  CE2 TRP   361      37.410   7.340 122.790  0.00  0.00           C  
ATOM   2750  CE3 TRP   361      38.010   7.150 120.450  0.00  0.00           C  
ATOM   2751  NE1 TRP   361      36.840   8.260 123.620  0.00  0.00           N  
ATOM   2752  CZ2 TRP   361      37.880   6.050 123.060  0.00  0.00           C  
ATOM   2753  CZ3 TRP   361      38.470   5.870 120.720  0.00  0.00           C  
ATOM   2754  CH2 TRP   361      38.400   5.340 122.020  0.00  0.00           C  
ATOM   2755  N   ASP   362      37.270  12.710 118.680  0.00  0.00           N  
ATOM   2756  CA  ASP   362      36.950  13.460 117.460  0.00  0.00           C  
ATOM   2757  C   ASP   362      38.160  13.990 116.680  0.00  0.00           C  
ATOM   2758  O   ASP   362      38.000  14.380 115.520  0.00  0.00           O  
ATOM   2759  CB  ASP   362      35.970  14.610 117.760  0.00  0.00           C  
ATOM   2760  CG  ASP   362      36.580  15.710 118.610  0.00  0.00           C  
ATOM   2761  OD1 ASP   362      37.470  15.410 119.440  0.00  0.00           O  
ATOM   2762  OD2 ASP   362      36.160  16.880 118.470  0.00  0.00           O1-
ATOM   2763  N   ASN   363      39.350  14.010 117.290  0.00  0.00           N  
ATOM   2764  CA  ASN   363      40.570  14.520 116.630  0.00  0.00           C  
ATOM   2765  C   ASN   363      41.850  13.680 116.790  0.00  0.00           C  
ATOM   2766  O   ASN   363      42.940  14.140 116.440  0.00  0.00           O  
ATOM   2767  CB  ASN   363      40.840  15.950 117.110  0.00  0.00           C  
ATOM   2768  CG  ASN   363      41.500  16.010 118.500  0.00  0.00           C  
ATOM   2769  ND2 ASN   363      42.380  16.990 118.680  0.00  0.00           N  
ATOM   2770  OD1 ASN   363      41.220  15.200 119.380  0.00  0.00           O  
ATOM   2771  N   ILE   364      41.730  12.440 117.290  0.00  0.00           N  
ATOM   2772  CA  ILE   364      42.900  11.600 117.620  0.00  0.00           C  
ATOM   2773  C   ILE   364      43.890  11.480 116.450  0.00  0.00           C  
ATOM   2774  O   ILE   364      45.110  11.500 116.670  0.00  0.00           O  
ATOM   2775  CB  ILE   364      42.500  10.180 118.130  0.00  0.00           C  
ATOM   2776  CG1 ILE   364      43.740   9.360 118.530  0.00  0.00           C  
ATOM   2777  CG2 ILE   364      41.710   9.410 117.070  0.00  0.00           C  
ATOM   2778  CD  ILE   364      43.410   8.090 119.290  0.00  0.00           C  
ATOM   2779  N   ARG   365      43.370  11.380 115.230  0.00  0.00           N  
ATOM   2780  CA  ARG   365      44.210  11.090 114.070  0.00  0.00           C  
ATOM   2781  C   ARG   365      45.070  12.270 113.600  0.00  0.00           C  
ATOM   2782  O   ARG   365      46.050  12.040 112.880  0.00  0.00           O  
ATOM   2783  CB  ARG   365      43.390  10.520 112.910  0.00  0.00           C  
ATOM   2784  CG  ARG   365      44.170   9.460 112.160  0.00  0.00           C  
ATOM   2785  CD  ARG   365      43.390   8.840 111.020  0.00  0.00           C  
ATOM   2786  NE  ARG   365      44.180   7.790 110.380  0.00  0.00           N  
ATOM   2787  CZ  ARG   365      45.210   7.980 109.560  0.00  0.00           C  
ATOM   2788  NH1 ARG   365      45.840   6.920 109.060  0.00  0.00           N1+
ATOM   2789  NH2 ARG   365      45.630   9.200 109.230  0.00  0.00           N  
ATOM   2790  N   GLU   366      44.730  13.500 113.990  0.00  0.00           N  
ATOM   2791  CA  GLU   366      45.590  14.670 113.740  0.00  0.00           C  
ATOM   2792  C   GLU   366      46.590  14.910 114.880  0.00  0.00           C  
ATOM   2793  O   GLU   366      47.530  15.690 114.710  0.00  0.00           O  
ATOM   2794  CB  GLU   366      44.770  15.940 113.440  0.00  0.00           C  
ATOM   2795  CG  GLU   366      43.980  16.550 114.620  0.00  0.00           C  
ATOM   2796  CD  GLU   366      43.790  18.060 114.510  0.00  0.00           C  
ATOM   2797  OE1 GLU   366      43.610  18.550 113.370  0.00  0.00           O  
ATOM   2798  OE2 GLU   366      43.830  18.760 115.550  0.00  0.00           O1-
ATOM   2799  N   THR   367      46.390  14.260 116.030  0.00  0.00           N  
ATOM   2800  CA  THR   367      47.310  14.390 117.180  0.00  0.00           C  
ATOM   2801  C   THR   367      48.590  13.590 116.940  0.00  0.00           C  
ATOM   2802  O   THR   367      48.660  12.780 116.020  0.00  0.00           O  
ATOM   2803  CB  THR   367      46.670  13.930 118.520  0.00  0.00           C  
ATOM   2804  CG2 THR   367      45.270  14.530 118.700  0.00  0.00           C  
ATOM   2805  OG1 THR   367      46.600  12.500 118.560  0.00  0.00           O  
ATOM   2806  N   ALA   368      49.590  13.810 117.790  0.00  0.00           N  
ATOM   2807  CA  ALA   368      50.890  13.140 117.670  0.00  0.00           C  
ATOM   2808  C   ALA   368      50.800  11.660 118.040  0.00  0.00           C  
ATOM   2809  O   ALA   368      50.220  11.320 119.070  0.00  0.00           O  
ATOM   2810  CB  ALA   368      51.930  13.830 118.540  0.00  0.00           C  
ATOM   2811  N   ALA   369      51.380  10.800 117.200  0.00  0.00           N  
ATOM   2812  CA  ALA   369      51.440   9.350 117.450  0.00  0.00           C  
ATOM   2813  C   ALA   369      52.710   9.000 118.250  0.00  0.00           C  
ATOM   2814  O   ALA   369      53.690   9.730 118.180  0.00  0.00           O  
ATOM   2815  CB  ALA   369      51.430   8.580 116.130  0.00  0.00           C  
ATOM   2816  N   PRO   370      52.680   7.890 119.000  0.00  0.00           N  
ATOM   2817  CA  PRO   370      53.830   7.530 119.840  0.00  0.00           C  
ATOM   2818  C   PRO   370      55.100   7.080 119.110  0.00  0.00           C  
ATOM   2819  O   PRO   370      56.200   7.410 119.560  0.00  0.00           O  
ATOM   2820  CB  PRO   370      53.280   6.410 120.730  0.00  0.00           C  
ATOM   2821  CG  PRO   370      52.070   5.950 120.110  0.00  0.00           C  
ATOM   2822  CD  PRO   370      51.520   7.020 119.250  0.00  0.00           C  
ATOM   2823  N   VAL   371      54.950   6.310 118.030  0.00  0.00           N  
ATOM   2824  CA  VAL   371      56.100   5.880 117.220  0.00  0.00           C  
ATOM   2825  C   VAL   371      55.910   6.300 115.780  0.00  0.00           C  
ATOM   2826  O   VAL   371      55.160   5.660 115.030  0.00  0.00           O  
ATOM   2827  CB  VAL   371      56.320   4.360 117.290  0.00  0.00           C  
ATOM   2828  CG1 VAL   371      57.590   3.980 116.520  0.00  0.00           C  
ATOM   2829  CG2 VAL   371      56.430   3.900 118.750  0.00  0.00           C  
ATOM   2830  N   VAL   372      56.580   7.400 115.400  0.00  0.00           N  
ATOM   2831  CA  VAL   372      56.650   7.860 114.020  0.00  0.00           C  
ATOM   2832  C   VAL   372      57.860   7.200 113.350  0.00  0.00           C  
ATOM   2833  O   VAL   372      58.960   7.230 113.920  0.00  0.00           O  
ATOM   2834  CB  VAL   372      56.810   9.400 113.950  0.00  0.00           C  
ATOM   2835  CG1 VAL   372      57.020   9.870 112.520  0.00  0.00           C  
ATOM   2836  CG2 VAL   372      55.600  10.090 114.580  0.00  0.00           C  
ATOM   2837  N   PRO   373      57.670   6.590 112.160  0.00  0.00           N  
ATOM   2838  CA  PRO   373      58.810   5.920 111.500  0.00  0.00           C  
ATOM   2839  C   PRO   373      59.820   6.920 110.920  0.00  0.00           C  
ATOM   2840  O   PRO   373      59.420   7.900 110.270  0.00  0.00           O  
ATOM   2841  CB  PRO   373      58.130   5.120 110.380  0.00  0.00           C  
ATOM   2842  CG  PRO   373      56.910   5.900 110.060  0.00  0.00           C  
ATOM   2843  CD  PRO   373      56.430   6.440 111.370  0.00  0.00           C  
ATOM   2844  N   GLU   374      61.100   6.690 111.190  0.00  0.00           N  
ATOM   2845  CA  GLU   374      62.190   7.490 110.610  0.00  0.00           C  
ATOM   2846  C   GLU   374      62.640   6.810 109.320  0.00  0.00           C  
ATOM   2847  O   GLU   374      63.430   5.860 109.340  0.00  0.00           O  
ATOM   2848  CB  GLU   374      63.360   7.610 111.600  0.00  0.00           C  
ATOM   2849  CG  GLU   374      63.020   8.440 112.840  0.00  0.00           C  
ATOM   2850  CD  GLU   374      64.150   8.470 113.860  0.00  0.00           C  
ATOM   2851  OE1 GLU   374      65.330   8.570 113.450  0.00  0.00           O  
ATOM   2852  OE2 GLU   374      63.860   8.400 115.070  0.00  0.00           O1-
ATOM   2853  N   LEU   375      62.110   7.300 108.190  0.00  0.00           N  
ATOM   2854  CA  LEU   375      62.290   6.670 106.880  0.00  0.00           C  
ATOM   2855  C   LEU   375      63.190   7.510 105.980  0.00  0.00           C  
ATOM   2856  O   LEU   375      62.990   8.720 105.850  0.00  0.00           O  
ATOM   2857  CB  LEU   375      60.940   6.510 106.210  0.00  0.00           C  
ATOM   2858  CG  LEU   375      59.940   5.630 106.970  0.00  0.00           C  
ATOM   2859  CD1 LEU   375      58.520   6.120 106.760  0.00  0.00           C  
ATOM   2860  CD2 LEU   375      60.080   4.170 106.580  0.00  0.00           C  
ATOM   2861  N   SER   376      64.170   6.860 105.350  0.00  0.00           N  
ATOM   2862  CA  SER   376      65.170   7.540 104.520  0.00  0.00           C  
ATOM   2863  C   SER   376      64.660   8.010 103.140  0.00  0.00           C  
ATOM   2864  O   SER   376      65.150   9.020 102.620  0.00  0.00           O  
ATOM   2865  CB  SER   376      66.400   6.640 104.330  0.00  0.00           C  
ATOM   2866  OG  SER   376      66.110   5.530 103.500  0.00  0.00           O  
ATOM   2867  N   SER   377      63.700   7.290 102.570  0.00  0.00           N  
ATOM   2868  CA  SER   377      63.190   7.580 101.220  0.00  0.00           C  
ATOM   2869  C   SER   377      61.780   7.040 101.020  0.00  0.00           C  
ATOM   2870  O   SER   377      61.250   6.350 101.890  0.00  0.00           O  
ATOM   2871  CB  SER   377      64.110   6.960 100.170  0.00  0.00           C  
ATOM   2872  OG  SER   377      63.990   5.540 100.150  0.00  0.00           O  
ATOM   2873  N   ASP   378      61.190   7.320  99.850  0.00  0.00           N  
ATOM   2874  CA  ASP   378      59.840   6.820  99.520  0.00  0.00           C  
ATOM   2875  C   ASP   378      59.760   5.300  99.230  0.00  0.00           C  
ATOM   2876  O   ASP   378      58.650   4.800  99.020  0.00  0.00           O  
ATOM   2877  CB  ASP   378      59.200   7.650  98.380  0.00  0.00           C  
ATOM   2878  CG  ASP   378      59.900   7.500  97.020  0.00  0.00           C  
ATOM   2879  OD1 ASP   378      60.540   6.460  96.750  0.00  0.00           O  
ATOM   2880  OD2 ASP   378      59.790   8.440  96.200  0.00  0.00           O1-
ATOM   2881  N   ILE   379      60.900   4.600  99.200  0.00  0.00           N  
ATOM   2882  CA  ILE   379      60.950   3.140  99.060  0.00  0.00           C  
ATOM   2883  C   ILE   379      61.710   2.440 100.210  0.00  0.00           C  
ATOM   2884  O   ILE   379      62.200   1.320 100.040  0.00  0.00           O  
ATOM   2885  CB  ILE   379      61.550   2.710  97.700  0.00  0.00           C  
ATOM   2886  CG1 ILE   379      63.010   3.190  97.560  0.00  0.00           C  
ATOM   2887  CG2 ILE   379      60.710   3.240  96.560  0.00  0.00           C  
ATOM   2888  CD  ILE   379      63.780   2.430  96.520  0.00  0.00           C  
ATOM   2889  N   ASP   380      61.820   3.100 101.360  0.00  0.00           N  
ATOM   2890  CA  ASP   380      62.450   2.500 102.530  0.00  0.00           C  
ATOM   2891  C   ASP   380      61.460   1.500 103.140  0.00  0.00           C  
ATOM   2892  O   ASP   380      60.350   1.870 103.500  0.00  0.00           O  
ATOM   2893  CB  ASP   380      62.830   3.580 103.560  0.00  0.00           C  
ATOM   2894  CG  ASP   380      63.740   3.060 104.660  0.00  0.00           C  
ATOM   2895  OD1 ASP   380      64.910   3.480 104.700  0.00  0.00           O  
ATOM   2896  OD2 ASP   380      63.290   2.230 105.480  0.00  0.00           O1-
ATOM   2897  N   SER   381      61.880   0.230 103.230  0.00  0.00           N  
ATOM   2898  CA  SER   381      61.040  -0.850 103.760  0.00  0.00           C  
ATOM   2899  C   SER   381      61.620  -1.490 105.010  0.00  0.00           C  
ATOM   2900  O   SER   381      61.340  -2.660 105.290  0.00  0.00           O  
ATOM   2901  CB  SER   381      60.840  -1.930 102.680  0.00  0.00           C  
ATOM   2902  OG  SER   381      62.000  -2.730 102.520  0.00  0.00           O  
ATOM   2903  N   SER   382      62.420  -0.730 105.770  0.00  0.00           N  
ATOM   2904  CA  SER   382      63.140  -1.280 106.930  0.00  0.00           C  
ATOM   2905  C   SER   382      62.250  -1.610 108.140  0.00  0.00           C  
ATOM   2906  O   SER   382      62.690  -2.310 109.050  0.00  0.00           O  
ATOM   2907  CB  SER   382      64.270  -0.320 107.350  0.00  0.00           C  
ATOM   2908  OG  SER   382      63.750   0.860 107.930  0.00  0.00           O  
ATOM   2909  N   ASN   383      61.010  -1.100 108.140  0.00  0.00           N  
ATOM   2910  CA  ASN   383      59.970  -1.490 109.120  0.00  0.00           C  
ATOM   2911  C   ASN   383      59.270  -2.820 108.790  0.00  0.00           C  
ATOM   2912  O   ASN   383      58.430  -3.280 109.560  0.00  0.00           O  
ATOM   2913  CB  ASN   383      58.920  -0.390 109.280  0.00  0.00           C  
ATOM   2914  CG  ASN   383      59.460   0.840 110.000  0.00  0.00           C  
ATOM   2915  ND2 ASN   383      58.550   1.620 110.580  0.00  0.00           N  
ATOM   2916  OD1 ASN   383      60.660   1.090 110.030  0.00  0.00           O  
ATOM   2917  N   PHE   384      59.580  -3.400 107.630  0.00  0.00           N  
ATOM   2918  CA  PHE   384      59.130  -4.740 107.260  0.00  0.00           C  
ATOM   2919  C   PHE   384      60.320  -5.700 107.360  0.00  0.00           C  
ATOM   2920  O   PHE   384      61.450  -5.330 107.050  0.00  0.00           O  
ATOM   2921  CB  PHE   384      58.540  -4.730 105.850  0.00  0.00           C  
ATOM   2922  CG  PHE   384      57.260  -3.940 105.740  0.00  0.00           C  
ATOM   2923  CD1 PHE   384      56.040  -4.540 106.040  0.00  0.00           C  
ATOM   2924  CD2 PHE   384      57.280  -2.610 105.350  0.00  0.00           C  
ATOM   2925  CE1 PHE   384      54.850  -3.820 105.960  0.00  0.00           C  
ATOM   2926  CE2 PHE   384      56.100  -1.870 105.260  0.00  0.00           C  
ATOM   2927  CZ  PHE   384      54.880  -2.490 105.560  0.00  0.00           C  
ATOM   2928  N   ASP   385      60.050  -6.920 107.810  0.00  0.00           N  
ATOM   2929  CA  ASP   385      61.080  -7.970 107.820  0.00  0.00           C  
ATOM   2930  C   ASP   385      61.350  -8.430 106.390  0.00  0.00           C  
ATOM   2931  O   ASP   385      60.490  -8.340 105.530  0.00  0.00           O  
ATOM   2932  CB  ASP   385      60.640  -9.160 108.690  0.00  0.00           C  
ATOM   2933  CG  ASP   385      60.590  -8.810 110.180  0.00  0.00           C  
ATOM   2934  OD1 ASP   385      61.620  -8.380 110.740  0.00  0.00           O  
ATOM   2935  OD2 ASP   385      59.510  -8.990 110.790  0.00  0.00           O1-
ATOM   2936  N   ASP   386      62.570  -8.910 106.140  0.00  0.00           N  
ATOM   2937  CA  ASP   386      62.900  -9.520 104.850  0.00  0.00           C  
ATOM   2938  C   ASP   386      62.150 -10.840 104.730  0.00  0.00           C  
ATOM   2939  O   ASP   386      62.270 -11.700 105.610  0.00  0.00           O  
ATOM   2940  CB  ASP   386      64.410  -9.770 104.720  0.00  0.00           C  
ATOM   2941  CG  ASP   386      65.220  -8.500 104.460  0.00  0.00           C  
ATOM   2942  OD1 ASP   386      64.900  -7.430 105.030  0.00  0.00           O  
ATOM   2943  OD2 ASP   386      66.190  -8.570 103.680  0.00  0.00           O1-
ATOM   2944  N   ILE   387      61.350 -10.980 103.680  0.00  0.00           N  
ATOM   2945  CA  ILE   387      60.660 -12.240 103.380  0.00  0.00           C  
ATOM   2946  C   ILE   387      61.550 -13.080 102.470  0.00  0.00           C  
ATOM   2947  O   ILE   387      61.790 -12.690 101.320  0.00  0.00           O  
ATOM   2948  CB  ILE   387      59.300 -12.010 102.680  0.00  0.00           C  
ATOM   2949  CG1 ILE   387      58.350 -11.230 103.590  0.00  0.00           C  
ATOM   2950  CG2 ILE   387      58.670 -13.340 102.290  0.00  0.00           C  
ATOM   2951  CD  ILE   387      57.950 -11.930 104.870  0.00  0.00           C  
ATOM   2952  N   GLU   388      62.040 -14.210 102.980  0.00  0.00           N  
ATOM   2953  CA  GLU   388      62.880 -15.120 102.200  0.00  0.00           C  
ATOM   2954  C   GLU   388      62.020 -15.940 101.230  0.00  0.00           C  
ATOM   2955  O   GLU   388      60.990 -16.490 101.640  0.00  0.00           O  
ATOM   2956  CB  GLU   388      63.670 -16.060 103.130  0.00  0.00           C  
ATOM   2957  CG  GLU   388      64.730 -15.390 103.980  0.00  0.00           C  
ATOM   2958  CD  GLU   388      66.060 -15.180 103.280  0.00  0.00           C  
ATOM   2959  OE1 GLU   388      67.100 -15.190 103.970  0.00  0.00           O  
ATOM   2960  OE2 GLU   388      66.090 -15.000 102.040  0.00  0.00           O1-
ATOM   2961  N   ASP   389      62.430 -16.020  99.970  0.00  0.00           N  
ATOM   2962  CA  ASP   389      61.670 -16.740  98.930  0.00  0.00           C  
ATOM   2963  C   ASP   389      61.920 -18.240  99.020  0.00  0.00           C  
ATOM   2964  O   ASP   389      61.050 -19.000  99.450  0.00  0.00           O  
ATOM   2965  CB  ASP   389      62.020 -16.220  97.530  0.00  0.00           C  
ATOM   2966  CG  ASP   389      61.480 -14.820  97.260  0.00  0.00           C  
ATOM   2967  OD1 ASP   389      61.240 -14.050  98.220  0.00  0.00           O  
ATOM   2968  OD2 ASP   389      61.290 -14.470  96.070  0.00  0.00           O1-
ATOM   2969  N   VAL   394      53.600 -21.600  93.050  0.00  0.00           N  
ATOM   2970  CA  VAL   394      54.470 -22.220  92.040  0.00  0.00           C  
ATOM   2971  C   VAL   394      53.680 -22.810  90.860  0.00  0.00           C  
ATOM   2972  O   VAL   394      54.040 -22.570  89.700  0.00  0.00           O  
ATOM   2973  CB  VAL   394      55.390 -23.320  92.690  0.00  0.00           C  
ATOM   2974  CG1 VAL   394      54.560 -24.380  93.420  0.00  0.00           C  
ATOM   2975  CG2 VAL   394      56.310 -23.960  91.640  0.00  0.00           C  
ATOM   2976  N   GLU   395      52.610 -23.550  91.150  0.00  0.00           N  
ATOM   2977  CA  GLU   395      51.920 -24.400  90.160  0.00  0.00           C  
ATOM   2978  C   GLU   395      50.720 -23.720  89.490  0.00  0.00           C  
ATOM   2979  O   GLU   395      50.070 -22.860  90.090  0.00  0.00           O  
ATOM   2980  CB  GLU   395      51.500 -25.750  90.770  0.00  0.00           C  
ATOM   2981  CG  GLU   395      50.480 -25.690  91.920  0.00  0.00           C  
ATOM   2982  CD  GLU   395      50.080 -27.080  92.420  0.00  0.00           C  
ATOM   2983  OE1 GLU   395      49.320 -27.790  91.720  0.00  0.00           O  
ATOM   2984  OE2 GLU   395      50.520 -27.470  93.520  0.00  0.00           O1-
ATOM   2985  N   THR   396      50.430 -24.140  88.260  0.00  0.00           N  
ATOM   2986  CA  THR   396      49.380 -23.570  87.420  0.00  0.00           C  
ATOM   2987  C   THR   396      48.280 -24.600  87.100  0.00  0.00           C  
ATOM   2988  O   THR   396      48.480 -25.810  87.300  0.00  0.00           O  
ATOM   2989  CB  THR   396      49.960 -23.050  86.090  0.00  0.00           C  
ATOM   2990  CG2 THR   396      50.910 -21.890  86.350  0.00  0.00           C  
ATOM   2991  OG1 THR   396      50.670 -24.090  85.420  0.00  0.00           O  
ATOM   2992  N   PHE   397      47.150 -24.110  86.590  0.00  0.00           N  
ATOM   2993  CA  PHE   397      45.990 -24.960  86.250  0.00  0.00           C  
ATOM   2994  C   PHE   397      46.350 -26.010  85.200  0.00  0.00           C  
ATOM   2995  O   PHE   397      47.210 -25.770  84.360  0.00  0.00           O  
ATOM   2996  CB  PHE   397      44.840 -24.120  85.680  0.00  0.00           C  
ATOM   2997  CG  PHE   397      44.100 -23.310  86.710  0.00  0.00           C  
ATOM   2998  CD1 PHE   397      43.300 -23.930  87.670  0.00  0.00           C  
ATOM   2999  CD2 PHE   397      44.160 -21.910  86.700  0.00  0.00           C  
ATOM   3000  CE1 PHE   397      42.600 -23.180  88.620  0.00  0.00           C  
ATOM   3001  CE2 PHE   397      43.460 -21.150  87.640  0.00  0.00           C  
ATOM   3002  CZ  PHE   397      42.670 -21.790  88.600  0.00  0.00           C  
ATOM   3003  N   PRO   398      45.680 -27.180  85.250  0.00  0.00           N  
ATOM   3004  CA  PRO   398      45.870 -28.160  84.180  0.00  0.00           C  
ATOM   3005  C   PRO   398      45.200 -27.700  82.880  0.00  0.00           C  
ATOM   3006  O   PRO   398      44.150 -27.040  82.930  0.00  0.00           O  
ATOM   3007  CB  PRO   398      45.210 -29.430  84.730  0.00  0.00           C  
ATOM   3008  CG  PRO   398      44.200 -28.950  85.710  0.00  0.00           C  
ATOM   3009  CD  PRO   398      44.690 -27.640  86.250  0.00  0.00           C  
ATOM   3010  N   ILE   399      45.820 -28.010  81.740  0.00  0.00           N  
ATOM   3011  CA  ILE   399      45.290 -27.640  80.420  0.00  0.00           C  
ATOM   3012  C   ILE   399      44.000 -28.450  80.200  0.00  0.00           C  
ATOM   3013  O   ILE   399      44.060 -29.670  80.080  0.00  0.00           O  
ATOM   3014  CB  ILE   399      46.300 -27.930  79.270  0.00  0.00           C  
ATOM   3015  CG1 ILE   399      47.530 -27.030  79.420  0.00  0.00           C  
ATOM   3016  CG2 ILE   399      45.670 -27.670  77.910  0.00  0.00           C  
ATOM   3017  CD  ILE   399      48.620 -27.310  78.390  0.00  0.00           C  
ATOM   3018  N   PRO   400      42.840 -27.760  80.150  0.00  0.00           N  
ATOM   3019  CA  PRO   400      41.560 -28.470  80.180  0.00  0.00           C  
ATOM   3020  C   PRO   400      41.210 -29.200  78.880  0.00  0.00           C  
ATOM   3021  O   PRO   400      41.660 -28.820  77.800  0.00  0.00           O  
ATOM   3022  CB  PRO   400      40.550 -27.340  80.460  0.00  0.00           C  
ATOM   3023  CG  PRO   400      41.160 -26.140  79.890  0.00  0.00           C  
ATOM   3024  CD  PRO   400      42.650 -26.300  80.030  0.00  0.00           C  
ATOM   3025  N   LYS   401      40.410 -30.260  79.030  0.00  0.00           N  
ATOM   3026  CA  LYS   401      39.890 -31.040  77.900  0.00  0.00           C  
ATOM   3027  C   LYS   401      38.450 -30.650  77.540  0.00  0.00           C  
ATOM   3028  O   LYS   401      37.950 -31.030  76.480  0.00  0.00           O  
ATOM   3029  CB  LYS   401      39.970 -32.560  78.180  0.00  0.00           C  
ATOM   3030  CG  LYS   401      41.360 -33.180  77.920  0.00  0.00           C  
ATOM   3031  CD  LYS   401      41.240 -34.540  77.210  0.00  0.00           C  
ATOM   3032  CE  LYS   401      42.590 -35.050  76.710  0.00  0.00           C  
ATOM   3033  NZ  LYS   401      42.470 -36.370  76.030  0.00  0.00           N1+
ATOM   3034  N   ALA   402      37.780 -29.910  78.420  0.00  0.00           N  
ATOM   3035  CA  ALA   402      36.480 -29.290  78.130  0.00  0.00           C  
ATOM   3036  C   ALA   402      36.350 -27.960  78.880  0.00  0.00           C  
ATOM   3037  O   ALA   402      37.230 -27.610  79.670  0.00  0.00           O  
ATOM   3038  CB  ALA   402      35.350 -30.230  78.530  0.00  0.00           C  
ATOM   3039  N   PHE   403      35.280 -27.220  78.640  0.00  0.00           N  
ATOM   3040  CA  PHE   403      35.100 -25.920  79.280  0.00  0.00           C  
ATOM   3041  C   PHE   403      34.910 -26.120  80.790  0.00  0.00           C  
ATOM   3042  O   PHE   403      34.030 -26.880  81.190  0.00  0.00           O  
ATOM   3043  CB  PHE   403      33.910 -25.160  78.700  0.00  0.00           C  
ATOM   3044  CG  PHE   403      33.690 -23.830  79.320  0.00  0.00           C  
ATOM   3045  CD1 PHE   403      34.390 -22.720  78.880  0.00  0.00           C  
ATOM   3046  CD2 PHE   403      32.810 -23.680  80.400  0.00  0.00           C  
ATOM   3047  CE1 PHE   403      34.200 -21.470  79.490  0.00  0.00           C  
ATOM   3048  CE2 PHE   403      32.620 -22.440  81.010  0.00  0.00           C  
ATOM   3049  CZ  PHE   403      33.320 -21.340  80.550  0.00  0.00           C  
ATOM   3050  N   VAL   404      35.760 -25.450  81.590  0.00  0.00           N  
ATOM   3051  CA  VAL   404      35.680 -25.490  83.070  0.00  0.00           C  
ATOM   3052  C   VAL   404      35.460 -24.120  83.740  0.00  0.00           C  
ATOM   3053  O   VAL   404      34.930 -24.050  84.860  0.00  0.00           O  
ATOM   3054  CB  VAL   404      36.930 -26.160  83.690  0.00  0.00           C  
ATOM   3055  CG1 VAL   404      37.220 -27.480  82.980  0.00  0.00           C  
ATOM   3056  CG2 VAL   404      38.150 -25.240  83.650  0.00  0.00           C  
ATOM   3057  N   GLY   405      35.910 -23.040  83.090  0.00  0.00           N  
ATOM   3058  CA  GLY   405      35.540 -21.680  83.460  0.00  0.00           C  
ATOM   3059  C   GLY   405      36.300 -21.100  84.630  0.00  0.00           C  
ATOM   3060  O   GLY   405      35.730 -20.390  85.450  0.00  0.00           O  
ATOM   3061  N   ASN   406      37.600 -21.360  84.700  0.00  0.00           N  
ATOM   3062  CA  ASN   406      38.410 -20.890  85.830  0.00  0.00           C  
ATOM   3063  C   ASN   406      38.530 -19.380  85.950  0.00  0.00           C  
ATOM   3064  O   ASN   406      38.750 -18.870  87.050  0.00  0.00           O  
ATOM   3065  CB  ASN   406      39.810 -21.520  85.820  0.00  0.00           C  
ATOM   3066  CG  ASN   406      39.800 -23.000  86.170  0.00  0.00           C  
ATOM   3067  ND2 ASN   406      40.640 -23.780  85.490  0.00  0.00           N  
ATOM   3068  OD1 ASN   406      39.050 -23.450  87.040  0.00  0.00           O  
ATOM   3069  N   GLN   407      38.410 -18.670  84.830  0.00  0.00           N  
ATOM   3070  CA  GLN   407      38.480 -17.200  84.850  0.00  0.00           C  
ATOM   3071  C   GLN   407      37.140 -16.530  85.160  0.00  0.00           C  
ATOM   3072  O   GLN   407      37.120 -15.340  85.450  0.00  0.00           O  
ATOM   3073  CB  GLN   407      39.060 -16.650  83.540  0.00  0.00           C  
ATOM   3074  CG  GLN   407      40.450 -17.190  83.170  0.00  0.00           C  
ATOM   3075  CD  GLN   407      41.560 -16.760  84.120  0.00  0.00           C  
ATOM   3076  NE2 GLN   407      42.730 -17.380  83.960  0.00  0.00           N  
ATOM   3077  OE1 GLN   407      41.390 -15.900  84.970  0.00  0.00           O  
ATOM   3078  N   LEU   408      36.050 -17.290  85.130  0.00  0.00           N  
ATOM   3079  CA  LEU   408      34.710 -16.710  85.280  0.00  0.00           C  
ATOM   3080  C   LEU   408      34.450 -16.050  86.630  0.00  0.00           C  
ATOM   3081  O   LEU   408      33.750 -15.030  86.680  0.00  0.00           O  
ATOM   3082  CB  LEU   408      33.610 -17.750  85.030  0.00  0.00           C  
ATOM   3083  CG  LEU   408      33.580 -18.480  83.700  0.00  0.00           C  
ATOM   3084  CD1 LEU   408      32.490 -19.550  83.750  0.00  0.00           C  
ATOM   3085  CD2 LEU   408      33.380 -17.520  82.530  0.00  0.00           C  
ATOM   3086  N   PRO   409      34.990 -16.620  87.730  0.00  0.00           N  
ATOM   3087  CA  PRO   409      34.780 -16.000  89.040  0.00  0.00           C  
ATOM   3088  C   PRO   409      35.470 -14.660  89.280  0.00  0.00           C  
ATOM   3089  O   PRO   409      35.150 -13.990  90.250  0.00  0.00           O  
ATOM   3090  CB  PRO   409      35.340 -17.050  90.010  0.00  0.00           C  
ATOM   3091  CG  PRO   409      35.260 -18.310  89.270  0.00  0.00           C  
ATOM   3092  CD  PRO   409      35.590 -17.950  87.880  0.00  0.00           C  
ATOM   3093  N   PHE   410      36.420 -14.290  88.410  0.00  0.00           N  
ATOM   3094  CA  PHE   410      37.160 -13.030  88.550  0.00  0.00           C  
ATOM   3095  C   PHE   410      36.720 -11.950  87.570  0.00  0.00           C  
ATOM   3096  O   PHE   410      37.380 -10.910  87.450  0.00  0.00           O  
ATOM   3097  CB  PHE   410      38.650 -13.340  88.380  0.00  0.00           C  
ATOM   3098  CG  PHE   410      39.100 -14.490  89.230  0.00  0.00           C  
ATOM   3099  CD1 PHE   410      39.170 -14.350  90.610  0.00  0.00           C  
ATOM   3100  CD2 PHE   410      39.410 -15.720  88.650  0.00  0.00           C  
ATOM   3101  CE1 PHE   410      39.560 -15.410  91.410  0.00  0.00           C  
ATOM   3102  CE2 PHE   410      39.810 -16.790  89.440  0.00  0.00           C  
ATOM   3103  CZ  PHE   410      39.890 -16.630  90.830  0.00  0.00           C  
ATOM   3104  N   ILE   411      35.610 -12.190  86.880  0.00  0.00           N  
ATOM   3105  CA  ILE   411      35.070 -11.240  85.910  0.00  0.00           C  
ATOM   3106  C   ILE   411      34.510 -10.080  86.690  0.00  0.00           C  
ATOM   3107  O   ILE   411      33.750 -10.290  87.630  0.00  0.00           O  
ATOM   3108  CB  ILE   411      33.950 -11.840  85.040  0.00  0.00           C  
ATOM   3109  CG1 ILE   411      34.520 -12.930  84.120  0.00  0.00           C  
ATOM   3110  CG2 ILE   411      33.260 -10.760  84.230  0.00  0.00           C  
ATOM   3111  CD  ILE   411      33.460 -13.740  83.380  0.00  0.00           C  
ATOM   3112  N   GLY   412      34.900  -8.870  86.300  0.00  0.00           N  
ATOM   3113  CA  GLY   412      34.460  -7.650  86.980  0.00  0.00           C  
ATOM   3114  C   GLY   412      35.330  -7.230  88.140  0.00  0.00           C  
ATOM   3115  O   GLY   412      34.960  -6.340  88.900  0.00  0.00           O  
ATOM   3116  N   PHE   413      36.490  -7.860  88.290  0.00  0.00           N  
ATOM   3117  CA  PHE   413      37.460  -7.470  89.300  0.00  0.00           C  
ATOM   3118  C   PHE   413      38.180  -6.180  88.940  0.00  0.00           C  
ATOM   3119  O   PHE   413      38.460  -5.380  89.820  0.00  0.00           O  
ATOM   3120  CB  PHE   413      38.510  -8.560  89.530  0.00  0.00           C  
ATOM   3121  CG  PHE   413      39.380  -8.300  90.720  0.00  0.00           C  
ATOM   3122  CD1 PHE   413      38.850  -8.380  92.000  0.00  0.00           C  
ATOM   3123  CD2 PHE   413      40.710  -7.920  90.560  0.00  0.00           C  
ATOM   3124  CE1 PHE   413      39.640  -8.120  93.110  0.00  0.00           C  
ATOM   3125  CE2 PHE   413      41.510  -7.660  91.670  0.00  0.00           C  
ATOM   3126  CZ  PHE   413      40.970  -7.750  92.950  0.00  0.00           C  
ATOM   3127  N   THR   414      38.480  -5.990  87.650  0.00  0.00           N  
ATOM   3128  CA  THR   414      39.310  -4.870  87.200  0.00  0.00           C  
ATOM   3129  C   THR   414      38.740  -3.510  87.610  0.00  0.00           C  
ATOM   3130  O   THR   414      37.520  -3.310  87.550  0.00  0.00           O  
ATOM   3131  CB  THR   414      39.540  -4.920  85.670  0.00  0.00           C  
ATOM   3132  CG2 THR   414      40.410  -3.740  85.230  0.00  0.00           C  
ATOM   3133  OG1 THR   414      40.190  -6.160  85.310  0.00  0.00           O  
ATOM   3134  N   TYR   415      39.610  -2.620  88.070  0.00  0.00           N  
ATOM   3135  CA  TYR   415      39.220  -1.290  88.600  0.00  0.00           C  
ATOM   3136  C   TYR   415      40.260  -0.220  88.270  0.00  0.00           C  
ATOM   3137  O   TYR   415      41.460  -0.470  88.360  0.00  0.00           O  
ATOM   3138  CB  TYR   415      39.000  -1.360  90.110  0.00  0.00           C  
ATOM   3139  CG  TYR   415      38.660  -0.020  90.730  0.00  0.00           C  
ATOM   3140  CD1 TYR   415      37.370   0.500  90.660  0.00  0.00           C  
ATOM   3141  CD2 TYR   415      39.650   0.740  91.370  0.00  0.00           C  
ATOM   3142  CE1 TYR   415      37.060   1.740  91.220  0.00  0.00           C  
ATOM   3143  CE2 TYR   415      39.350   1.990  91.930  0.00  0.00           C  
ATOM   3144  CZ  TYR   415      38.060   2.490  91.860  0.00  0.00           C  
ATOM   3145  OH  TYR   415      37.760   3.710  92.420  0.00  0.00           O  
ATOM   3146  N   TYR   416      39.780   0.980  87.900  0.00  0.00           N  
ATOM   3147  CA  TYR   416      40.650   2.120  87.580  0.00  0.00           C  
ATOM   3148  C   TYR   416      40.090   3.400  88.170  0.00  0.00           C  
ATOM   3149  O   TYR   416      38.970   3.780  87.860  0.00  0.00           O  
ATOM   3150  CB  TYR   416      40.780   2.280  86.070  0.00  0.00           C  
ATOM   3151  CG  TYR   416      41.500   1.130  85.440  0.00  0.00           C  
ATOM   3152  CD1 TYR   416      42.870   0.970  85.620  0.00  0.00           C  
ATOM   3153  CD2 TYR   416      40.820   0.190  84.670  0.00  0.00           C  
ATOM   3154  CE1 TYR   416      43.550  -0.100  85.050  0.00  0.00           C  
ATOM   3155  CE2 TYR   416      41.500  -0.890  84.080  0.00  0.00           C  
ATOM   3156  CZ  TYR   416      42.870  -1.030  84.270  0.00  0.00           C  
ATOM   3157  OH  TYR   416      43.530  -2.100  83.690  0.00  0.00           O  
ATOM   3158  N   ARG   417      40.880   4.050  89.030  0.00  0.00           N  
ATOM   3159  CA  ARG   417      40.560   5.390  89.520  0.00  0.00           C  
ATOM   3160  C   ARG   417      40.730   6.370  88.370  0.00  0.00           C  
ATOM   3161  CB  ARG   417      41.470   5.780  90.710  0.00  0.00           C  
ATOM   3162  CG  ARG   417      41.030   7.050  91.430  0.00  0.00           C  
ATOM   3163  CD  ARG   417      41.860   7.290  92.680  0.00  0.00           C  
ATOM   3164  NE  ARG   417      41.310   8.360  93.510  0.00  0.00           N  
ATOM   3165  CZ  ARG   417      41.650   9.650  93.390  0.00  0.00           C  
ATOM   3166  NH1 ARG   417      42.530  10.020  92.470  0.00  0.00           N1+
ATOM   3167  NH2 ARG   417      41.100  10.550  94.180  0.00  0.00           N  
ATOM   3168  OT1 ARG   417      41.830   6.610  87.850  0.00  0.00           O  
ATOM   3169  OT2 ARG   417      39.740   6.920  87.900  0.00  0.00           O  
TER   
END
