# Supplementary material for: Multitarget Hybrid Fasudil Derivatives as a New Approach to the Potential Treatment of Amyotrophic Lateral Sclerosis
Source: J Med Chem. 2022 Jan 5;65(3):1867–82. doi: 10.1021/acs.jmedchem.1c01255 (PMC9132363; doi:10.1021/acs.jmedchem.1c01255)
Supplement: Supplementary file 3 — jm1c01255_si_003.pdb [file jm1c01255_si_003.pdb]

ATOM      1  C1  LIG     1      62.800  51.890  53.890  0.00  0.00           C  
ATOM      2  N1  LIG     1      62.690  52.680  55.160  0.00  0.00           N  
ATOM      3  O1  LIG     1      60.900  49.660  51.830  0.00  0.00           O  
ATOM      4  C2  LIG     1      62.370  50.430  54.010  0.00  0.00           C  
ATOM      5  N2  LIG     1      60.900  50.290  54.030  0.00  0.00           N  
ATOM      6  O2  LIG     1      64.600  54.160  54.230  0.00  0.00           O  
ATOM      7  C3  LIG     1      60.270  49.860  52.860  0.00  0.00           C  
ATOM      8  N3  LIG     1      62.570  59.100  52.510  0.00  0.00           N  
ATOM      9  O3  LIG     1      63.470  54.820  56.380  0.00  0.00           O  
ATOM     10  C4  LIG     1      60.200  50.530  55.270  0.00  0.00           C  
ATOM     11  O4  LIG     1      53.180  46.460  53.230  0.00  0.00           O  
ATOM     12  C5  LIG     1      60.970  51.290  56.330  0.00  0.00           C  
ATOM     13  O5  LIG     1      55.350  45.820  54.690  0.00  0.00           O  
ATOM     14  C6  LIG     1      61.370  52.670  55.840  0.00  0.00           C  
ATOM     15  C7  LIG     1      62.140  55.170  54.140  0.00  0.00           C  
ATOM     16  C8  LIG     1      60.930  54.480  53.920  0.00  0.00           C  
ATOM     17  C9  LIG     1      59.910  55.070  53.170  0.00  0.00           C  
ATOM     18  C10 LIG     1      60.090  56.360  52.670  0.00  0.00           C  
ATOM     19  C11 LIG     1      61.280  57.070  52.900  0.00  0.00           C  
ATOM     20  C12 LIG     1      61.440  58.350  52.390  0.00  0.00           C  
ATOM     21  C13 LIG     1      63.570  58.550  53.210  0.00  0.00           C  
ATOM     22  C14 LIG     1      63.510  57.290  53.780  0.00  0.00           C  
ATOM     23  C15 LIG     1      62.340  56.490  53.640  0.00  0.00           C  
ATOM     24  C16 LIG     1      58.760  49.670  52.880  0.00  0.00           C  
ATOM     25  C17 LIG     1      58.210  48.680  51.840  0.00  0.00           C  
ATOM     26  C18 LIG     1      56.880  48.040  52.180  0.00  0.00           C  
ATOM     27  C19 LIG     1      55.750  48.300  51.400  0.00  0.00           C  
ATOM     28  C20 LIG     1      54.500  47.780  51.760  0.00  0.00           C  
ATOM     29  C21 LIG     1      54.390  46.970  52.870  0.00  0.00           C  
ATOM     30  C22 LIG     1      55.520  46.650  53.620  0.00  0.00           C  
ATOM     31  C23 LIG     1      56.760  47.170  53.280  0.00  0.00           C  
ATOM     32  S   LIG     1      63.400  54.260  55.030  0.00  0.00           S  
ATOM     33  N   GLY    23      23.910  64.420  25.050  0.00  0.00           N  
ATOM     34  CA  GLY    23      24.940  64.620  23.980  0.00  0.00           C  
ATOM     35  C   GLY    23      26.090  65.490  24.470  0.00  0.00           C  
ATOM     36  O   GLY    23      27.140  64.970  24.880  0.00  0.00           O  
ATOM     37  N   ALA    24      25.890  66.810  24.430  0.00  0.00           N  
ATOM     38  CA  ALA    24      26.860  67.770  24.970  0.00  0.00           C  
ATOM     39  C   ALA    24      27.080  67.570  26.480  0.00  0.00           C  
ATOM     40  O   ALA    24      28.210  67.630  26.950  0.00  0.00           O  
ATOM     41  CB  ALA    24      26.420  69.200  24.680  0.00  0.00           C  
ATOM     42  N   SER    25      25.990  67.320  27.210  0.00  0.00           N  
ATOM     43  CA  SER    25      26.070  67.010  28.650  0.00  0.00           C  
ATOM     44  C   SER    25      26.700  65.640  28.910  0.00  0.00           C  
ATOM     45  O   SER    25      27.530  65.510  29.800  0.00  0.00           O  
ATOM     46  CB  SER    25      24.690  67.060  29.300  0.00  0.00           C  
ATOM     47  OG  SER    25      24.810  66.920  30.710  0.00  0.00           O  
ATOM     48  N   ARG    26      26.290  64.620  28.140  0.00  0.00           N  
ATOM     49  CA  ARG    26      26.860  63.280  28.250  0.00  0.00           C  
ATOM     50  C   ARG    26      28.350  63.290  27.920  0.00  0.00           C  
ATOM     51  O   ARG    26      29.130  62.620  28.600  0.00  0.00           O  
ATOM     52  CB  ARG    26      26.160  62.270  27.330  0.00  0.00           C  
ATOM     53  CG  ARG    26      24.680  62.040  27.630  0.00  0.00           C  
ATOM     54  CD  ARG    26      24.160  60.690  27.110  0.00  0.00           C  
ATOM     55  NE  ARG    26      24.670  60.310  25.790  0.00  0.00           N  
ATOM     56  CZ  ARG    26      24.230  59.280  25.050  0.00  0.00           C  
ATOM     57  NH1 ARG    26      23.240  58.490  25.460  0.00  0.00           N1+
ATOM     58  NH2 ARG    26      24.790  59.040  23.870  0.00  0.00           N  
ATOM     59  N   GLN    27      28.730  64.040  26.890  0.00  0.00           N  
ATOM     60  CA  GLN    27      30.150  64.120  26.490  0.00  0.00           C  
ATOM     61  C   GLN    27      30.980  64.990  27.440  0.00  0.00           C  
ATOM     62  O   GLN    27      32.180  64.740  27.600  0.00  0.00           O  
ATOM     63  CB  GLN    27      30.300  64.550  25.020  0.00  0.00           C  
ATOM     64  CG  GLN    27      29.870  63.470  23.990  0.00  0.00           C  
ATOM     65  CD  GLN    27      30.750  62.210  24.000  0.00  0.00           C  
ATOM     66  NE2 GLN    27      30.130  61.060  23.710  0.00  0.00           N  
ATOM     67  OE1 GLN    27      31.960  62.270  24.250  0.00  0.00           O  
ATOM     68  N   ARG    28      30.360  66.000  28.050  0.00  0.00           N  
ATOM     69  CA  ARG    28      31.020  66.790  29.120  0.00  0.00           C  
ATOM     70  C   ARG    28      31.240  65.940  30.380  0.00  0.00           C  
ATOM     71  O   ARG    28      32.320  65.960  30.950  0.00  0.00           O  
ATOM     72  CB  ARG    28      30.220  68.050  29.470  0.00  0.00           C  
ATOM     73  CG  ARG    28      30.470  69.240  28.540  0.00  0.00           C  
ATOM     74  CD  ARG    28      29.670  70.450  29.000  0.00  0.00           C  
ATOM     75  NE  ARG    28      29.600  71.490  27.980  0.00  0.00           N  
ATOM     76  CZ  ARG    28      28.540  71.700  27.210  0.00  0.00           C  
ATOM     77  NH1 ARG    28      27.460  70.940  27.350  0.00  0.00           N1+
ATOM     78  NH2 ARG    28      28.560  72.660  26.300  0.00  0.00           N  
ATOM     79  N   LYS    29      30.190  65.220  30.800  0.00  0.00           N  
ATOM     80  CA  LYS    29      30.270  64.250  31.910  0.00  0.00           C  
ATOM     81  C   LYS    29      31.410  63.270  31.700  0.00  0.00           C  
ATOM     82  O   LYS    29      32.190  63.010  32.620  0.00  0.00           O  
ATOM     83  CB  LYS    29      28.970  63.430  32.030  0.00  0.00           C  
ATOM     84  CG  LYS    29      27.840  64.130  32.770  0.00  0.00           C  
ATOM     85  CD  LYS    29      26.550  63.330  32.710  0.00  0.00           C  
ATOM     86  CE  LYS    29      25.410  64.090  33.360  0.00  0.00           C  
ATOM     87  NZ  LYS    29      24.140  63.330  33.350  0.00  0.00           N1+
ATOM     88  N   LEU    30      31.490  62.720  30.490  0.00  0.00           N  
ATOM     89  CA  LEU    30      32.550  61.790  30.120  0.00  0.00           C  
ATOM     90  C   LEU    30      33.930  62.450  30.130  0.00  0.00           C  
ATOM     91  O   LEU    30      34.910  61.820  30.530  0.00  0.00           O  
ATOM     92  CB  LEU    30      32.270  61.180  28.750  0.00  0.00           C  
ATOM     93  CG  LEU    30      33.240  60.130  28.230  0.00  0.00           C  
ATOM     94  CD1 LEU    30      33.400  58.970  29.210  0.00  0.00           C  
ATOM     95  CD2 LEU    30      32.750  59.650  26.880  0.00  0.00           C  
ATOM     96  N   GLU    31      34.010  63.710  29.690  0.00  0.00           N  
ATOM     97  CA  GLU    31      35.260  64.480  29.720  0.00  0.00           C  
ATOM     98  C   GLU    31      35.680  64.780  31.150  0.00  0.00           C  
ATOM     99  O   GLU    31      36.880  64.720  31.470  0.00  0.00           O  
ATOM    100  CB  GLU    31      35.120  65.800  28.940  0.00  0.00           C  
ATOM    101  CG  GLU    31      35.370  65.660  27.450  0.00  0.00           C  
ATOM    102  CD  GLU    31      35.260  66.970  26.700  0.00  0.00           C  
ATOM    103  OE1 GLU    31      34.310  67.750  26.970  0.00  0.00           O  
ATOM    104  OE2 GLU    31      36.110  67.240  25.830  0.00  0.00           O1-
ATOM    105  N   ALA    32      34.710  65.080  32.000  0.00  0.00           N  
ATOM    106  CA  ALA    32      34.940  65.320  33.430  0.00  0.00           C  
ATOM    107  C   ALA    32      35.620  64.130  34.140  0.00  0.00           C  
ATOM    108  O   ALA    32      36.520  64.340  34.970  0.00  0.00           O  
ATOM    109  CB  ALA    32      33.620  65.650  34.130  0.00  0.00           C  
ATOM    110  N   LEU    33      35.210  62.910  33.800  0.00  0.00           N  
ATOM    111  CA  LEU    33      35.820  61.690  34.350  0.00  0.00           C  
ATOM    112  C   LEU    33      37.280  61.510  33.940  0.00  0.00           C  
ATOM    113  O   LEU    33      38.060  60.950  34.710  0.00  0.00           O  
ATOM    114  CB  LEU    33      35.020  60.450  33.950  0.00  0.00           C  
ATOM    115  CG  LEU    33      33.610  60.310  34.570  0.00  0.00           C  
ATOM    116  CD1 LEU    33      32.710  59.390  33.740  0.00  0.00           C  
ATOM    117  CD2 LEU    33      33.690  59.810  36.010  0.00  0.00           C  
ATOM    118  N   ILE    34      37.660  61.990  32.760  0.00  0.00           N  
ATOM    119  CA  ILE    34      38.990  61.710  32.190  0.00  0.00           C  
ATOM    120  C   ILE    34      40.100  62.670  32.680  0.00  0.00           C  
ATOM    121  O   ILE    34      41.270  62.270  32.770  0.00  0.00           O  
ATOM    122  CB  ILE    34      38.930  61.660  30.630  0.00  0.00           C  
ATOM    123  CG1 ILE    34      38.020  60.520  30.160  0.00  0.00           C  
ATOM    124  CG2 ILE    34      40.310  61.450  30.010  0.00  0.00           C  
ATOM    125  CD  ILE    34      37.730  60.520  28.690  0.00  0.00           C  
ATOM    126  N   ARG    35      39.760  63.920  32.990  0.00  0.00           N  
ATOM    127  CA  ARG    35      40.770  64.890  33.460  0.00  0.00           C  
ATOM    128  C   ARG    35      40.930  65.000  34.980  0.00  0.00           C  
ATOM    129  O   ARG    35      41.780  65.750  35.460  0.00  0.00           O  
ATOM    130  CB  ARG    35      40.570  66.270  32.810  0.00  0.00           C  
ATOM    131  CG  ARG    35      41.700  66.620  31.840  0.00  0.00           C  
ATOM    132  CD  ARG    35      41.480  67.970  31.200  0.00  0.00           C  
ATOM    133  NE  ARG    35      40.390  67.900  30.230  0.00  0.00           N  
ATOM    134  CZ  ARG    35      40.520  67.890  28.900  0.00  0.00           C  
ATOM    135  NH1 ARG    35      41.710  67.950  28.300  0.00  0.00           N1+
ATOM    136  NH2 ARG    35      39.420  67.820  28.150  0.00  0.00           N  
ATOM    137  N   ASP    36      40.130  64.240  35.730  0.00  0.00           N  
ATOM    138  CA  ASP    36      40.280  64.130  37.170  0.00  0.00           C  
ATOM    139  C   ASP    36      41.530  63.280  37.470  0.00  0.00           C  
ATOM    140  O   ASP    36      41.620  62.160  36.980  0.00  0.00           O  
ATOM    141  CB  ASP    36      39.030  63.460  37.770  0.00  0.00           C  
ATOM    142  CG  ASP    36      39.000  63.490  39.290  0.00  0.00           C  
ATOM    143  OD1 ASP    36      39.890  64.100  39.930  0.00  0.00           O  
ATOM    144  OD2 ASP    36      38.050  62.900  39.850  0.00  0.00           O1-
ATOM    145  N   PRO    37      42.490  63.810  38.260  0.00  0.00           N  
ATOM    146  CA  PRO    37      43.640  62.970  38.620  0.00  0.00           C  
ATOM    147  C   PRO    37      43.280  61.780  39.500  0.00  0.00           C  
ATOM    148  O   PRO    37      43.930  60.750  39.400  0.00  0.00           O  
ATOM    149  CB  PRO    37      44.560  63.940  39.370  0.00  0.00           C  
ATOM    150  CG  PRO    37      44.150  65.280  38.930  0.00  0.00           C  
ATOM    151  CD  PRO    37      42.670  65.190  38.740  0.00  0.00           C  
ATOM    152  N   ARG    38      42.260  61.940  40.330  0.00  0.00           N  
ATOM    153  CA  ARG    38      41.700  60.850  41.160  0.00  0.00           C  
ATOM    154  C   ARG    38      40.980  59.740  40.380  0.00  0.00           C  
ATOM    155  O   ARG    38      40.720  58.680  40.940  0.00  0.00           O  
ATOM    156  CB  ARG    38      40.720  61.430  42.190  0.00  0.00           C  
ATOM    157  CG  ARG    38      41.360  62.220  43.310  0.00  0.00           C  
ATOM    158  CD  ARG    38      41.820  61.330  44.460  0.00  0.00           C  
ATOM    159  NE  ARG    38      41.800  62.030  45.740  0.00  0.00           N  
ATOM    160  CZ  ARG    38      41.900  61.450  46.940  0.00  0.00           C  
ATOM    161  NH1 ARG    38      42.030  60.130  47.060  0.00  0.00           N1+
ATOM    162  NH2 ARG    38      41.860  62.200  48.030  0.00  0.00           N  
ATOM    163  N   SER    39      40.630  59.980  39.120  0.00  0.00           N  
ATOM    164  CA  SER    39      39.840  59.020  38.340  0.00  0.00           C  
ATOM    165  C   SER    39      40.590  57.710  38.030  0.00  0.00           C  
ATOM    166  O   SER    39      41.800  57.740  37.810  0.00  0.00           O  
ATOM    167  CB  SER    39      39.380  59.660  37.020  0.00  0.00           C  
ATOM    168  OG  SER    39      38.770  58.730  36.150  0.00  0.00           O  
ATOM    169  N   PRO    40      39.880  56.570  38.020  0.00  0.00           N  
ATOM    170  CA  PRO    40      40.480  55.340  37.520  0.00  0.00           C  
ATOM    171  C   PRO    40      40.650  55.300  35.990  0.00  0.00           C  
ATOM    172  O   PRO    40      41.420  54.480  35.490  0.00  0.00           O  
ATOM    173  CB  PRO    40      39.490  54.260  37.990  0.00  0.00           C  
ATOM    174  CG  PRO    40      38.200  54.940  38.090  0.00  0.00           C  
ATOM    175  CD  PRO    40      38.500  56.350  38.490  0.00  0.00           C  
ATOM    176  N   ILE    41      39.930  56.170  35.260  0.00  0.00           N  
ATOM    177  CA  ILE    41      40.060  56.270  33.810  0.00  0.00           C  
ATOM    178  C   ILE    41      40.530  57.660  33.350  0.00  0.00           C  
ATOM    179  O   ILE    41      39.950  58.270  32.440  0.00  0.00           O  
ATOM    180  CB  ILE    41      38.750  55.830  33.090  0.00  0.00           C  
ATOM    181  CG1 ILE    41      37.550  56.680  33.520  0.00  0.00           C  
ATOM    182  CG2 ILE    41      38.470  54.350  33.370  0.00  0.00           C  
ATOM    183  CD  ILE    41      36.490  56.790  32.460  0.00  0.00           C  
ATOM    184  N   ASN    42      41.590  58.170  33.980  0.00  0.00           N  
ATOM    185  CA  ASN    42      42.350  59.300  33.430  0.00  0.00           C  
ATOM    186  C   ASN    42      43.410  58.800  32.470  0.00  0.00           C  
ATOM    187  O   ASN    42      43.720  57.620  32.450  0.00  0.00           O  
ATOM    188  CB  ASN    42      42.920  60.210  34.520  0.00  0.00           C  
ATOM    189  CG  ASN    42      43.750  59.470  35.560  0.00  0.00           C  
ATOM    190  ND2 ASN    42      43.540  59.820  36.820  0.00  0.00           N  
ATOM    191  OD1 ASN    42      44.590  58.630  35.230  0.00  0.00           O  
ATOM    192  N   VAL    43      43.990  59.700  31.690  0.00  0.00           N  
ATOM    193  CA  VAL    43      44.790  59.300  30.510  0.00  0.00           C  
ATOM    194  C   VAL    43      45.980  58.420  30.890  0.00  0.00           C  
ATOM    195  O   VAL    43      46.290  57.470  30.160  0.00  0.00           O  
ATOM    196  CB  VAL    43      45.260  60.530  29.650  0.00  0.00           C  
ATOM    197  CG1 VAL    43      46.010  60.060  28.410  0.00  0.00           C  
ATOM    198  CG2 VAL    43      44.060  61.390  29.230  0.00  0.00           C  
ATOM    199  N   GLU    44      46.600  58.690  32.030  0.00  0.00           N  
ATOM    200  CA  GLU    44      47.740  57.890  32.520  0.00  0.00           C  
ATOM    201  C   GLU    44      47.320  56.440  32.810  0.00  0.00           C  
ATOM    202  O   GLU    44      48.040  55.500  32.480  0.00  0.00           O  
ATOM    203  CB  GLU    44      48.370  58.530  33.780  0.00  0.00           C  
ATOM    204  CG  GLU    44      48.740  60.050  33.680  0.00  0.00           C  
ATOM    205  CD  GLU    44      49.630  60.370  32.470  0.00  0.00           C  
ATOM    206  OE1 GLU    44      50.550  59.570  32.180  0.00  0.00           O  
ATOM    207  OE2 GLU    44      49.410  61.410  31.800  0.00  0.00           O1-
ATOM    208  N   SER    45      46.130  56.290  33.410  0.00  0.00           N  
ATOM    209  CA  SER    45      45.550  54.960  33.690  0.00  0.00           C  
ATOM    210  C   SER    45      45.140  54.210  32.430  0.00  0.00           C  
ATOM    211  O   SER    45      45.250  52.980  32.360  0.00  0.00           O  
ATOM    212  CB  SER    45      44.330  55.090  34.600  0.00  0.00           C  
ATOM    213  OG  SER    45      44.650  55.770  35.800  0.00  0.00           O  
ATOM    214  N   LEU    46      44.620  54.940  31.440  0.00  0.00           N  
ATOM    215  CA  LEU    46      44.220  54.340  30.180  0.00  0.00           C  
ATOM    216  C   LEU    46      45.470  53.970  29.370  0.00  0.00           C  
ATOM    217  O   LEU    46      45.480  52.930  28.690  0.00  0.00           O  
ATOM    218  CB  LEU    46      43.300  55.260  29.400  0.00  0.00           C  
ATOM    219  CG  LEU    46      41.960  55.630  30.040  0.00  0.00           C  
ATOM    220  CD1 LEU    46      41.220  56.610  29.170  0.00  0.00           C  
ATOM    221  CD2 LEU    46      41.100  54.410  30.260  0.00  0.00           C  
ATOM    222  N   LEU    47      46.500  54.810  29.450  0.00  0.00           N  
ATOM    223  CA  LEU    47      47.820  54.460  28.900  0.00  0.00           C  
ATOM    224  C   LEU    47      48.440  53.220  29.590  0.00  0.00           C  
ATOM    225  O   LEU    47      49.080  52.400  28.930  0.00  0.00           O  
ATOM    226  CB  LEU    47      48.800  55.650  28.980  0.00  0.00           C  
ATOM    227  CG  LEU    47      48.740  56.670  27.840  0.00  0.00           C  
ATOM    228  CD1 LEU    47      49.490  57.950  28.250  0.00  0.00           C  
ATOM    229  CD2 LEU    47      49.260  56.130  26.550  0.00  0.00           C  
ATOM    230  N   ASP    48      48.250  53.090  30.900  0.00  0.00           N  
ATOM    231  CA  ASP    48      48.660  51.890  31.640  0.00  0.00           C  
ATOM    232  C   ASP    48      47.940  50.650  31.100  0.00  0.00           C  
ATOM    233  O   ASP    48      48.560  49.610  30.880  0.00  0.00           O  
ATOM    234  CB  ASP    48      48.360  52.010  33.150  0.00  0.00           C  
ATOM    235  CG  ASP    48      49.420  52.770  33.920  0.00  0.00           C  
ATOM    236  OD1 ASP    48      50.400  53.280  33.330  0.00  0.00           O  
ATOM    237  OD2 ASP    48      49.270  52.860  35.160  0.00  0.00           O1-
ATOM    238  N   GLY    49      46.630  50.770  30.890  0.00  0.00           N  
ATOM    239  CA  GLY    49      45.800  49.660  30.390  0.00  0.00           C  
ATOM    240  C   GLY    49      46.220  49.170  29.010  0.00  0.00           C  
ATOM    241  O   GLY    49      46.210  47.970  28.740  0.00  0.00           O  
ATOM    242  N   LEU    50      46.580  50.110  28.140  0.00  0.00           N  
ATOM    243  CA  LEU    50      47.130  49.780  26.830  0.00  0.00           C  
ATOM    244  C   LEU    50      48.450  49.060  27.010  0.00  0.00           C  
ATOM    245  O   LEU    50      48.670  48.010  26.420  0.00  0.00           O  
ATOM    246  CB  LEU    50      47.310  51.050  25.990  0.00  0.00           C  
ATOM    247  CG  LEU    50      47.980  50.950  24.610  0.00  0.00           C  
ATOM    248  CD1 LEU    50      47.360  49.850  23.760  0.00  0.00           C  
ATOM    249  CD2 LEU    50      47.910  52.290  23.900  0.00  0.00           C  
ATOM    250  N   ASN    51      49.310  49.610  27.850  0.00  0.00           N  
ATOM    251  CA  ASN    51      50.660  49.090  28.010  0.00  0.00           C  
ATOM    252  C   ASN    51      50.720  47.720  28.700  0.00  0.00           C  
ATOM    253  O   ASN    51      51.440  46.830  28.250  0.00  0.00           O  
ATOM    254  CB  ASN    51      51.540  50.100  28.760  0.00  0.00           C  
ATOM    255  CG  ASN    51      53.000  49.730  28.700  0.00  0.00           C  
ATOM    256  ND2 ASN    51      53.510  49.170  29.790  0.00  0.00           N  
ATOM    257  OD1 ASN    51      53.660  49.940  27.680  0.00  0.00           O  
ATOM    258  N   SER    52      49.950  47.550  29.770  0.00  0.00           N  
ATOM    259  CA  SER    52      49.850  46.270  30.470  0.00  0.00           C  
ATOM    260  C   SER    52      49.290  45.160  29.590  0.00  0.00           C  
ATOM    261  O   SER    52      49.740  44.020  29.670  0.00  0.00           O  
ATOM    262  CB  SER    52      48.980  46.390  31.730  0.00  0.00           C  
ATOM    263  OG  SER    52      49.660  47.130  32.740  0.00  0.00           O  
ATOM    264  N   LEU    53      48.300  45.500  28.750  0.00  0.00           N  
ATOM    265  CA  LEU    53      47.690  44.540  27.820  0.00  0.00           C  
ATOM    266  C   LEU    53      48.720  44.030  26.810  0.00  0.00           C  
ATOM    267  O   LEU    53      48.750  42.840  26.500  0.00  0.00           O  
ATOM    268  CB  LEU    53      46.500  45.170  27.100  0.00  0.00           C  
ATOM    269  CG  LEU    53      45.770  44.320  26.040  0.00  0.00           C  
ATOM    270  CD1 LEU    53      45.340  42.970  26.590  0.00  0.00           C  
ATOM    271  CD2 LEU    53      44.560  45.080  25.530  0.00  0.00           C  
ATOM    272  N   VAL    54      49.550  44.940  26.290  0.00  0.00           N  
ATOM    273  CA  VAL    54      50.640  44.560  25.390  0.00  0.00           C  
ATOM    274  C   VAL    54      51.650  43.640  26.100  0.00  0.00           C  
ATOM    275  O   VAL    54      52.030  42.610  25.530  0.00  0.00           O  
ATOM    276  CB  VAL    54      51.340  45.810  24.800  0.00  0.00           C  
ATOM    277  CG1 VAL    54      52.660  45.440  24.150  0.00  0.00           C  
ATOM    278  CG2 VAL    54      50.420  46.490  23.800  0.00  0.00           C  
ATOM    279  N   LEU    55      52.060  44.000  27.310  0.00  0.00           N  
ATOM    280  CA  LEU    55      52.990  43.160  28.100  0.00  0.00           C  
ATOM    281  C   LEU    55      52.390  41.800  28.450  0.00  0.00           C  
ATOM    282  O   LEU    55      53.120  40.810  28.460  0.00  0.00           O  
ATOM    283  CB  LEU    55      53.420  43.860  29.390  0.00  0.00           C  
ATOM    284  CG  LEU    55      54.390  45.030  29.260  0.00  0.00           C  
ATOM    285  CD1 LEU    55      54.580  45.680  30.600  0.00  0.00           C  
ATOM    286  CD2 LEU    55      55.720  44.570  28.680  0.00  0.00           C  
ATOM    287  N   ASP    56      51.100  41.760  28.740  0.00  0.00           N  
ATOM    288  CA  ASP    56      50.400  40.500  29.080  0.00  0.00           C  
ATOM    289  C   ASP    56      50.030  39.620  27.890  0.00  0.00           C  
ATOM    290  O   ASP    56      49.640  38.460  28.100  0.00  0.00           O  
ATOM    291  CB  ASP    56      49.140  40.780  29.910  0.00  0.00           C  
ATOM    292  CG  ASP    56      49.430  41.010  31.390  0.00  0.00           C  
ATOM    293  OD1 ASP    56      50.400  40.440  31.930  0.00  0.00           O  
ATOM    294  OD2 ASP    56      48.650  41.750  32.020  0.00  0.00           O1-
ATOM    295  N   LEU    57      50.130  40.140  26.660  0.00  0.00           N  
ATOM    296  CA  LEU    57      49.840  39.370  25.430  0.00  0.00           C  
ATOM    297  C   LEU    57      51.060  39.070  24.550  0.00  0.00           C  
ATOM    298  O   LEU    57      51.000  38.160  23.720  0.00  0.00           O  
ATOM    299  CB  LEU    57      48.770  40.080  24.580  0.00  0.00           C  
ATOM    300  CG  LEU    57      47.320  40.150  25.070  0.00  0.00           C  
ATOM    301  CD1 LEU    57      46.470  40.830  24.010  0.00  0.00           C  
ATOM    302  CD2 LEU    57      46.760  38.780  25.380  0.00  0.00           C  
ATOM    303  N   ASP    58      52.160  39.820  24.710  0.00  0.00           N  
ATOM    304  CA  ASP    58      53.330  39.680  23.820  0.00  0.00           C  
ATOM    305  C   ASP    58      54.230  38.540  24.270  0.00  0.00           C  
ATOM    306  O   ASP    58      55.330  38.770  24.800  0.00  0.00           O  
ATOM    307  CB  ASP    58      54.100  41.010  23.700  0.00  0.00           C  
ATOM    308  CG  ASP    58      55.170  40.990  22.600  0.00  0.00           C  
ATOM    309  OD1 ASP    58      55.110  40.140  21.680  0.00  0.00           O  
ATOM    310  OD2 ASP    58      56.080  41.860  22.650  0.00  0.00           O1-
ATOM    311  N   PHE    59      53.760  37.310  24.070  0.00  0.00           N  
ATOM    312  CA  PHE    59      54.550  36.100  24.290  0.00  0.00           C  
ATOM    313  C   PHE    59      54.320  35.120  23.120  0.00  0.00           C  
ATOM    314  O   PHE    59      53.190  35.010  22.630  0.00  0.00           O  
ATOM    315  CB  PHE    59      54.170  35.450  25.630  0.00  0.00           C  
ATOM    316  CG  PHE    59      54.430  36.330  26.820  0.00  0.00           C  
ATOM    317  CD1 PHE    59      55.730  36.570  27.260  0.00  0.00           C  
ATOM    318  CD2 PHE    59      53.380  36.930  27.500  0.00  0.00           C  
ATOM    319  CE1 PHE    59      55.980  37.400  28.370  0.00  0.00           C  
ATOM    320  CE2 PHE    59      53.610  37.760  28.610  0.00  0.00           C  
ATOM    321  CZ  PHE    59      54.920  37.990  29.040  0.00  0.00           C  
ATOM    322  N   PRO    60      55.390  34.420  22.660  0.00  0.00           N  
ATOM    323  CA  PRO    60      55.310  33.510  21.510  0.00  0.00           C  
ATOM    324  C   PRO    60      54.060  32.640  21.420  0.00  0.00           C  
ATOM    325  O   PRO    60      53.440  32.570  20.350  0.00  0.00           O  
ATOM    326  CB  PRO    60      56.550  32.620  21.690  0.00  0.00           C  
ATOM    327  CG  PRO    60      57.540  33.530  22.300  0.00  0.00           C  
ATOM    328  CD  PRO    60      56.770  34.490  23.180  0.00  0.00           C  
ATOM    329  N   ALA    61      53.690  32.010  22.530  0.00  0.00           N  
ATOM    330  CA  ALA    61      52.540  31.080  22.580  0.00  0.00           C  
ATOM    331  C   ALA    61      51.220  31.790  22.280  0.00  0.00           C  
ATOM    332  O   ALA    61      50.410  31.300  21.480  0.00  0.00           O  
ATOM    333  CB  ALA    61      52.460  30.390  23.940  0.00  0.00           C  
ATOM    334  N   LEU    62      51.020  32.940  22.920  0.00  0.00           N  
ATOM    335  CA  LEU    62      49.800  33.740  22.760  0.00  0.00           C  
ATOM    336  C   LEU    62      49.650  34.330  21.350  0.00  0.00           C  
ATOM    337  O   LEU    62      48.530  34.460  20.850  0.00  0.00           O  
ATOM    338  CB  LEU    62      49.740  34.860  23.810  0.00  0.00           C  
ATOM    339  CG  LEU    62      49.200  34.490  25.200  0.00  0.00           C  
ATOM    340  CD1 LEU    62      49.890  33.270  25.800  0.00  0.00           C  
ATOM    341  CD2 LEU    62      49.340  35.690  26.130  0.00  0.00           C  
ATOM    342  N   ARG    63      50.770  34.650  20.710  0.00  0.00           N  
ATOM    343  CA  ARG    63      50.760  35.140  19.320  0.00  0.00           C  
ATOM    344  C   ARG    63      50.320  34.090  18.270  0.00  0.00           C  
ATOM    345  O   ARG    63      50.140  34.440  17.110  0.00  0.00           O  
ATOM    346  CB  ARG    63      52.130  35.730  18.940  0.00  0.00           C  
ATOM    347  CG  ARG    63      52.360  37.150  19.440  0.00  0.00           C  
ATOM    348  CD  ARG    63      53.770  37.590  19.090  0.00  0.00           C  
ATOM    349  NE  ARG    63      54.050  39.010  19.370  0.00  0.00           N  
ATOM    350  CZ  ARG    63      53.760  40.040  18.560  0.00  0.00           C  
ATOM    351  NH1 ARG    63      53.140  39.870  17.390  0.00  0.00           N1+
ATOM    352  NH2 ARG    63      54.090  41.280  18.950  0.00  0.00           N  
ATOM    353  N   LYS    64      50.170  32.820  18.670  0.00  0.00           N  
ATOM    354  CA  LYS    64      49.510  31.830  17.810  0.00  0.00           C  
ATOM    355  C   LYS    64      48.020  32.160  17.590  0.00  0.00           C  
ATOM    356  O   LYS    64      47.440  31.750  16.580  0.00  0.00           O  
ATOM    357  CB  LYS    64      49.650  30.410  18.390  0.00  0.00           C  
ATOM    358  CG  LYS    64      51.090  29.890  18.440  0.00  0.00           C  
ATOM    359  CD  LYS    64      51.130  28.420  18.870  0.00  0.00           C  
ATOM    360  CE  LYS    64      52.560  27.890  18.950  0.00  0.00           C  
ATOM    361  NZ  LYS    64      53.390  28.600  19.960  0.00  0.00           N1+
ATOM    362  N   ASN    65      47.400  32.870  18.530  0.00  0.00           N  
ATOM    363  CA  ASN    65      46.040  33.410  18.360  0.00  0.00           C  
ATOM    364  C   ASN    65      46.080  34.580  17.390  0.00  0.00           C  
ATOM    365  O   ASN    65      46.840  35.530  17.590  0.00  0.00           O  
ATOM    366  CB  ASN    65      45.460  33.850  19.710  0.00  0.00           C  
ATOM    367  CG  ASN    65      44.020  34.320  19.620  0.00  0.00           C  
ATOM    368  ND2 ASN    65      43.180  33.830  20.530  0.00  0.00           N  
ATOM    369  OD1 ASN    65      43.670  35.140  18.770  0.00  0.00           O  
ATOM    370  N   LYS    66      45.230  34.520  16.370  0.00  0.00           N  
ATOM    371  CA  LYS    66      45.220  35.500  15.270  0.00  0.00           C  
ATOM    372  C   LYS    66      44.810  36.920  15.710  0.00  0.00           C  
ATOM    373  O   LYS    66      45.310  37.900  15.160  0.00  0.00           O  
ATOM    374  CB  LYS    66      44.310  35.010  14.140  0.00  0.00           C  
ATOM    375  CG  LYS    66      44.610  35.630  12.790  0.00  0.00           C  
ATOM    376  CD  LYS    66      43.720  35.090  11.710  0.00  0.00           C  
ATOM    377  CE  LYS    66      43.950  35.810  10.380  0.00  0.00           C  
ATOM    378  NZ  LYS    66      45.320  35.610   9.860  0.00  0.00           N1+
ATOM    379  N   ASN    67      43.930  37.020  16.700  0.00  0.00           N  
ATOM    380  CA  ASN    67      43.490  38.310  17.230  0.00  0.00           C  
ATOM    381  C   ASN    67      44.590  38.990  18.030  0.00  0.00           C  
ATOM    382  O   ASN    67      44.870  40.180  17.840  0.00  0.00           O  
ATOM    383  CB  ASN    67      42.280  38.150  18.150  0.00  0.00           C  
ATOM    384  CG  ASN    67      41.060  37.630  17.420  0.00  0.00           C  
ATOM    385  ND2 ASN    67      40.170  36.970  18.170  0.00  0.00           N  
ATOM    386  OD1 ASN    67      40.900  37.820  16.200  0.00  0.00           O  
ATOM    387  N   ILE    68      45.200  38.230  18.940  0.00  0.00           N  
ATOM    388  CA  ILE    68      46.320  38.700  19.760  0.00  0.00           C  
ATOM    389  C   ILE    68      47.460  39.200  18.880  0.00  0.00           C  
ATOM    390  O   ILE    68      47.990  40.280  19.110  0.00  0.00           O  
ATOM    391  CB  ILE    68      46.850  37.600  20.730  0.00  0.00           C  
ATOM    392  CG1 ILE    68      45.770  37.150  21.730  0.00  0.00           C  
ATOM    393  CG2 ILE    68      48.060  38.090  21.490  0.00  0.00           C  
ATOM    394  CD  ILE    68      46.230  36.050  22.670  0.00  0.00           C  
ATOM    395  N   ASP    69      47.820  38.440  17.850  0.00  0.00           N  
ATOM    396  CA  ASP    69      48.960  38.790  16.970  0.00  0.00           C  
ATOM    397  C   ASP    69      48.710  40.040  16.120  0.00  0.00           C  
ATOM    398  O   ASP    69      49.600  40.880  15.980  0.00  0.00           O  
ATOM    399  CB  ASP    69      49.310  37.620  16.040  0.00  0.00           C  
ATOM    400  CG  ASP    69      50.630  37.850  15.300  0.00  0.00           C  
ATOM    401  OD1 ASP    69      51.620  38.270  15.940  0.00  0.00           O  
ATOM    402  OD2 ASP    69      50.680  37.600  14.070  0.00  0.00           O1-
ATOM    403  N   ASN    70      47.510  40.140  15.550  0.00  0.00           N  
ATOM    404  CA  ASN    70      47.110  41.320  14.790  0.00  0.00           C  
ATOM    405  C   ASN    70      47.040  42.570  15.660  0.00  0.00           C  
ATOM    406  O   ASN    70      47.530  43.630  15.270  0.00  0.00           O  
ATOM    407  CB  ASN    70      45.760  41.090  14.080  0.00  0.00           C  
ATOM    408  CG  ASN    70      45.840  40.090  12.920  0.00  0.00           C  
ATOM    409  ND2 ASN    70      44.680  39.610  12.480  0.00  0.00           N  
ATOM    410  OD1 ASN    70      46.920  39.750  12.420  0.00  0.00           O  
ATOM    411  N   PHE    71      46.450  42.450  16.850  0.00  0.00           N  
ATOM    412  CA  PHE    71      46.370  43.580  17.780  0.00  0.00           C  
ATOM    413  C   PHE    71      47.740  44.170  18.090  0.00  0.00           C  
ATOM    414  O   PHE    71      47.930  45.390  18.010  0.00  0.00           O  
ATOM    415  CB  PHE    71      45.710  43.180  19.100  0.00  0.00           C  
ATOM    416  CG  PHE    71      45.850  44.220  20.190  0.00  0.00           C  
ATOM    417  CD1 PHE    71      45.060  45.370  20.170  0.00  0.00           C  
ATOM    418  CD2 PHE    71      46.790  44.060  21.210  0.00  0.00           C  
ATOM    419  CE1 PHE    71      45.190  46.350  21.190  0.00  0.00           C  
ATOM    420  CE2 PHE    71      46.920  45.030  22.210  0.00  0.00           C  
ATOM    421  CZ  PHE    71      46.120  46.170  22.200  0.00  0.00           C  
ATOM    422  N   LEU    72      48.680  43.300  18.460  0.00  0.00           N  
ATOM    423  CA  LEU    72      50.040  43.720  18.780  0.00  0.00           C  
ATOM    424  C   LEU    72      50.680  44.400  17.580  0.00  0.00           C  
ATOM    425  O   LEU    72      51.230  45.470  17.740  0.00  0.00           O  
ATOM    426  CB  LEU    72      50.890  42.540  19.260  0.00  0.00           C  
ATOM    427  CG  LEU    72      50.550  42.030  20.660  0.00  0.00           C  
ATOM    428  CD1 LEU    72      51.330  40.760  20.970  0.00  0.00           C  
ATOM    429  CD2 LEU    72      50.820  43.090  21.710  0.00  0.00           C  
ATOM    430  N   ASN    73      50.540  43.820  16.390  0.00  0.00           N  
ATOM    431  CA  ASN    73      51.080  44.450  15.170  0.00  0.00           C  
ATOM    432  C   ASN    73      50.640  45.910  14.960  0.00  0.00           C  
ATOM    433  O   ASN    73      51.440  46.740  14.560  0.00  0.00           O  
ATOM    434  CB  ASN    73      50.750  43.610  13.930  0.00  0.00           C  
ATOM    435  CG  ASN    73      51.500  42.290  13.890  0.00  0.00           C  
ATOM    436  ND2 ASN    73      51.110  41.420  12.960  0.00  0.00           N  
ATOM    437  OD1 ASN    73      52.400  42.040  14.690  0.00  0.00           O  
ATOM    438  N   ARG    74      49.370  46.200  15.260  0.00  0.00           N  
ATOM    439  CA  ARG    74      48.860  47.580  15.240  0.00  0.00           C  
ATOM    440  C   ARG    74      49.560  48.510  16.230  0.00  0.00           C  
ATOM    441  O   ARG    74      49.930  49.630  15.870  0.00  0.00           O  
ATOM    442  CB  ARG    74      47.360  47.640  15.520  0.00  0.00           C  
ATOM    443  CG  ARG    74      46.460  47.330  14.330  0.00  0.00           C  
ATOM    444  CD  ARG    74      44.960  47.510  14.680  0.00  0.00           C  
ATOM    445  NE  ARG    74      44.670  48.710  15.480  0.00  0.00           N  
ATOM    446  CZ  ARG    74      44.720  49.980  15.050  0.00  0.00           C  
ATOM    447  NH1 ARG    74      45.050  50.290  13.800  0.00  0.00           N1+
ATOM    448  NH2 ARG    74      44.430  50.970  15.900  0.00  0.00           N  
ATOM    449  N   TYR    75      49.730  48.050  17.470  0.00  0.00           N  
ATOM    450  CA  TYR    75      50.180  48.890  18.600  0.00  0.00           C  
ATOM    451  C   TYR    75      51.620  48.700  19.070  0.00  0.00           C  
ATOM    452  O   TYR    75      52.250  49.660  19.500  0.00  0.00           O  
ATOM    453  CB  TYR    75      49.230  48.700  19.780  0.00  0.00           C  
ATOM    454  CG  TYR    75      47.950  49.460  19.590  0.00  0.00           C  
ATOM    455  CD1 TYR    75      47.870  50.810  19.900  0.00  0.00           C  
ATOM    456  CD2 TYR    75      46.820  48.850  19.060  0.00  0.00           C  
ATOM    457  CE1 TYR    75      46.700  51.530  19.720  0.00  0.00           C  
ATOM    458  CE2 TYR    75      45.640  49.550  18.880  0.00  0.00           C  
ATOM    459  CZ  TYR    75      45.590  50.890  19.200  0.00  0.00           C  
ATOM    460  OH  TYR    75      44.420  51.590  19.010  0.00  0.00           O  
ATOM    461  N   GLU    76      52.120  47.460  19.020  0.00  0.00           N  
ATOM    462  CA  GLU    76      53.540  47.120  19.270  0.00  0.00           C  
ATOM    463  C   GLU    76      54.510  48.310  19.150  0.00  0.00           C  
ATOM    464  O   GLU    76      55.280  48.580  20.080  0.00  0.00           O  
ATOM    465  CB  GLU    76      53.950  45.990  18.310  0.00  0.00           C  
ATOM    466  CG  GLU    76      55.430  45.620  18.170  0.00  0.00           C  
ATOM    467  CD  GLU    76      55.620  44.530  17.120  0.00  0.00           C  
ATOM    468  OE1 GLU    76      54.960  43.470  17.240  0.00  0.00           O  
ATOM    469  OE2 GLU    76      56.430  44.720  16.180  0.00  0.00           O1-
ATOM    470  N   LYS    77      54.460  49.000  18.020  0.00  0.00           N  
ATOM    471  CA  LYS    77      55.380  50.100  17.740  0.00  0.00           C  
ATOM    472  C   LYS    77      55.130  51.280  18.670  0.00  0.00           C  
ATOM    473  O   LYS    77      56.000  51.610  19.490  0.00  0.00           O  
ATOM    474  CB  LYS    77      55.270  50.550  16.280  0.00  0.00           C  
ATOM    475  CG  LYS    77      55.770  49.540  15.280  0.00  0.00           C  
ATOM    476  CD  LYS    77      55.760  50.100  13.870  0.00  0.00           C  
ATOM    477  CE  LYS    77      56.320  49.100  12.870  0.00  0.00           C  
ATOM    478  NZ  LYS    77      56.330  49.650  11.480  0.00  0.00           N1+
ATOM    479  N   ILE    78      53.940  51.900  18.570  0.00  0.00           N  
ATOM    480  CA  ILE    78      53.620  53.130  19.320  0.00  0.00           C  
ATOM    481  C   ILE    78      53.730  52.960  20.840  0.00  0.00           C  
ATOM    482  O   ILE    78      54.120  53.900  21.530  0.00  0.00           O  
ATOM    483  CB  ILE    78      52.230  53.730  18.930  0.00  0.00           C  
ATOM    484  CG1 ILE    78      52.150  55.210  19.320  0.00  0.00           C  
ATOM    485  CG2 ILE    78      51.080  52.950  19.560  0.00  0.00           C  
ATOM    486  CD  ILE    78      53.030  56.130  18.510  0.00  0.00           C  
ATOM    487  N   VAL    79      53.420  51.770  21.350  0.00  0.00           N  
ATOM    488  CA  VAL    79      53.580  51.460  22.780  0.00  0.00           C  
ATOM    489  C   VAL    79      55.040  51.560  23.240  0.00  0.00           C  
ATOM    490  O   VAL    79      55.320  52.130  24.290  0.00  0.00           O  
ATOM    491  CB  VAL    79      52.980  50.070  23.140  0.00  0.00           C  
ATOM    492  CG1 VAL    79      53.450  49.600  24.500  0.00  0.00           C  
ATOM    493  CG2 VAL    79      51.460  50.140  23.090  0.00  0.00           C  
ATOM    494  N   LYS    80      55.960  51.010  22.460  0.00  0.00           N  
ATOM    495  CA  LYS    80      57.390  51.160  22.730  0.00  0.00           C  
ATOM    496  C   LYS    80      57.880  52.610  22.590  0.00  0.00           C  
ATOM    497  O   LYS    80      58.770  53.020  23.340  0.00  0.00           O  
ATOM    498  CB  LYS    80      58.220  50.220  21.840  0.00  0.00           C  
ATOM    499  CG  LYS    80      58.020  48.740  22.140  0.00  0.00           C  
ATOM    500  CD  LYS    80      58.550  47.840  21.020  0.00  0.00           C  
ATOM    501  CE  LYS    80      58.370  46.380  21.360  0.00  0.00           C  
ATOM    502  NZ  LYS    80      58.890  45.500  20.280  0.00  0.00           N1+
ATOM    503  N   LYS    81      57.320  53.370  21.650  0.00  0.00           N  
ATOM    504  CA  LYS    81      57.590  54.830  21.550  0.00  0.00           C  
ATOM    505  C   LYS    81      57.100  55.550  22.810  0.00  0.00           C  
ATOM    506  O   LYS    81      57.860  56.280  23.460  0.00  0.00           O  
ATOM    507  CB  LYS    81      56.940  55.450  20.300  0.00  0.00           C  
ATOM    508  CG  LYS    81      56.910  56.990  20.290  0.00  0.00           C  
ATOM    509  CD  LYS    81      56.840  57.570  18.880  0.00  0.00           C  
ATOM    510  CE  LYS    81      56.840  59.100  18.930  0.00  0.00           C  
ATOM    511  NZ  LYS    81      56.780  59.690  17.570  0.00  0.00           N1+
ATOM    512  N   ILE    82      55.820  55.340  23.140  0.00  0.00           N  
ATOM    513  CA  ILE    82      55.190  55.880  24.360  0.00  0.00           C  
ATOM    514  C   ILE    82      55.990  55.530  25.630  0.00  0.00           C  
ATOM    515  O   ILE    82      56.070  56.330  26.560  0.00  0.00           O  
ATOM    516  CB  ILE    82      53.700  55.420  24.480  0.00  0.00           C  
ATOM    517  CG1 ILE    82      52.800  56.330  23.640  0.00  0.00           C  
ATOM    518  CG2 ILE    82      53.190  55.440  25.910  0.00  0.00           C  
ATOM    519  CD  ILE    82      53.240  56.830  22.350  0.00  0.00           C  
ATOM    520  N   ARG    83      56.580  54.330  25.660  0.00  0.00           N  
ATOM    521  CA  ARG    83      57.440  53.900  26.770  0.00  0.00           C  
ATOM    522  C   ARG    83      58.680  54.790  26.880  0.00  0.00           C  
ATOM    523  O   ARG    83      59.090  55.150  27.980  0.00  0.00           O  
ATOM    524  CB  ARG    83      57.860  52.440  26.600  0.00  0.00           C  
ATOM    525  CG  ARG    83      58.520  51.820  27.830  0.00  0.00           C  
ATOM    526  CD  ARG    83      58.740  50.330  27.660  0.00  0.00           C  
ATOM    527  NE  ARG    83      57.480  49.600  27.610  0.00  0.00           N  
ATOM    528  CZ  ARG    83      57.370  48.310  27.300  0.00  0.00           C  
ATOM    529  NH1 ARG    83      58.460  47.610  27.010  0.00  0.00           N1+
ATOM    530  NH2 ARG    83      56.180  47.730  27.280  0.00  0.00           N  
ATOM    531  N   GLY    84      59.250  55.140  25.730  0.00  0.00           N  
ATOM    532  CA  GLY    84      60.390  56.050  25.680  0.00  0.00           C  
ATOM    533  C   GLY    84      60.110  57.470  26.140  0.00  0.00           C  
ATOM    534  O   GLY    84      61.010  58.120  26.670  0.00  0.00           O  
ATOM    535  N   LEU    85      58.890  57.950  25.930  0.00  0.00           N  
ATOM    536  CA  LEU    85      58.500  59.310  26.330  0.00  0.00           C  
ATOM    537  C   LEU    85      58.090  59.380  27.800  0.00  0.00           C  
ATOM    538  O   LEU    85      58.370  60.370  28.470  0.00  0.00           O  
ATOM    539  CB  LEU    85      57.350  59.850  25.470  0.00  0.00           C  
ATOM    540  CG  LEU    85      57.480  59.730  23.940  0.00  0.00           C  
ATOM    541  CD1 LEU    85      56.470  60.650  23.250  0.00  0.00           C  
ATOM    542  CD2 LEU    85      58.900  60.020  23.450  0.00  0.00           C  
ATOM    543  N   GLN    86      57.430  58.330  28.280  0.00  0.00           N  
ATOM    544  CA  GLN    86      56.990  58.260  29.680  0.00  0.00           C  
ATOM    545  C   GLN    86      58.200  58.280  30.620  0.00  0.00           C  
ATOM    546  O   GLN    86      59.310  57.920  30.220  0.00  0.00           O  
ATOM    547  CB  GLN    86      56.110  57.020  29.940  0.00  0.00           C  
ATOM    548  CG  GLN    86      54.630  57.170  29.500  0.00  0.00           C  
ATOM    549  CD  GLN    86      53.730  55.990  29.930  0.00  0.00           C  
ATOM    550  NE2 GLN    86      52.560  56.320  30.480  0.00  0.00           N  
ATOM    551  OE1 GLN    86      54.080  54.820  29.760  0.00  0.00           O  
ATOM    552  N   MET    87      57.980  58.730  31.850  0.00  0.00           N  
ATOM    553  CA  MET    87      59.000  58.670  32.900  0.00  0.00           C  
ATOM    554  C   MET    87      59.400  57.230  33.170  0.00  0.00           C  
ATOM    555  O   MET    87      58.570  56.330  33.100  0.00  0.00           O  
ATOM    556  CB  MET    87      58.490  59.300  34.190  0.00  0.00           C  
ATOM    557  CG  MET    87      59.510  59.400  35.320  0.00  0.00           C  
ATOM    558  SD  MET    87      58.800  60.160  36.780  0.00  0.00           S  
ATOM    559  CE  MET    87      58.950  61.920  36.390  0.00  0.00           C  
ATOM    560  N   LYS    88      60.680  57.030  33.490  0.00  0.00           N  
ATOM    561  CA  LYS    88      61.250  55.690  33.680  0.00  0.00           C  
ATOM    562  C   LYS    88      62.430  55.690  34.650  0.00  0.00           C  
ATOM    563  O   LYS    88      62.970  56.740  34.980  0.00  0.00           O  
ATOM    564  CB  LYS    88      61.650  55.080  32.330  0.00  0.00           C  
ATOM    565  CG  LYS    88      62.230  56.060  31.300  0.00  0.00           C  
ATOM    566  CD  LYS    88      62.500  55.370  29.960  0.00  0.00           C  
ATOM    567  CE  LYS    88      62.540  56.350  28.800  0.00  0.00           C  
ATOM    568  NZ  LYS    88      63.590  57.390  29.000  0.00  0.00           N1+
ATOM    569  N   ALA    89      62.820  54.490  35.090  0.00  0.00           N  
ATOM    570  CA  ALA    89      63.950  54.300  36.010  0.00  0.00           C  
ATOM    571  C   ALA    89      65.240  54.960  35.510  0.00  0.00           C  
ATOM    572  O   ALA    89      65.980  55.570  36.300  0.00  0.00           O  
ATOM    573  CB  ALA    89      64.200  52.820  36.260  0.00  0.00           C  
ATOM    574  N   GLU    90      65.480  54.850  34.200  0.00  0.00           N  
ATOM    575  CA  GLU    90      66.670  55.420  33.560  0.00  0.00           C  
ATOM    576  C   GLU    90      66.790  56.940  33.760  0.00  0.00           C  
ATOM    577  O   GLU    90      67.910  57.450  33.870  0.00  0.00           O  
ATOM    578  CB  GLU    90      66.690  55.080  32.060  0.00  0.00           C  
ATOM    579  CG  GLU    90      67.260  53.700  31.720  0.00  0.00           C  
ATOM    580  CD  GLU    90      66.450  52.520  32.280  0.00  0.00           C  
ATOM    581  OE1 GLU    90      65.210  52.640  32.430  0.00  0.00           O  
ATOM    582  OE2 GLU    90      67.060  51.460  32.560  0.00  0.00           O1-
ATOM    583  N   ASP    91      65.660  57.650  33.850  0.00  0.00           N  
ATOM    584  CA  ASP    91      65.640  59.110  34.090  0.00  0.00           C  
ATOM    585  C   ASP    91      66.270  59.530  35.420  0.00  0.00           C  
ATOM    586  O   ASP    91      66.730  60.660  35.550  0.00  0.00           O  
ATOM    587  CB  ASP    91      64.200  59.660  34.050  0.00  0.00           C  
ATOM    588  CG  ASP    91      63.490  59.400  32.730  0.00  0.00           C  
ATOM    589  OD1 ASP    91      64.110  59.540  31.660  0.00  0.00           O  
ATOM    590  OD2 ASP    91      62.290  59.070  32.780  0.00  0.00           O1-
ATOM    591  N   TYR    92      66.250  58.620  36.400  0.00  0.00           N  
ATOM    592  CA  TYR    92      66.860  58.810  37.720  0.00  0.00           C  
ATOM    593  C   TYR    92      68.200  58.070  37.860  0.00  0.00           C  
ATOM    594  O   TYR    92      68.310  56.900  37.500  0.00  0.00           O  
ATOM    595  CB  TYR    92      65.890  58.300  38.800  0.00  0.00           C  
ATOM    596  CG  TYR    92      64.570  59.030  38.790  0.00  0.00           C  
ATOM    597  CD1 TYR    92      64.400  60.210  39.510  0.00  0.00           C  
ATOM    598  CD2 TYR    92      63.490  58.560  38.040  0.00  0.00           C  
ATOM    599  CE1 TYR    92      63.200  60.900  39.500  0.00  0.00           C  
ATOM    600  CE2 TYR    92      62.270  59.240  38.030  0.00  0.00           C  
ATOM    601  CZ  TYR    92      62.140  60.420  38.760  0.00  0.00           C  
ATOM    602  OH  TYR    92      60.950  61.130  38.760  0.00  0.00           O  
ATOM    603  N   ASP    93      69.220  58.770  38.360  0.00  0.00           N  
ATOM    604  CA  ASP    93      70.510  58.160  38.690  0.00  0.00           C  
ATOM    605  C   ASP    93      70.440  57.670  40.140  0.00  0.00           C  
ATOM    606  O   ASP    93      70.010  58.420  41.020  0.00  0.00           O  
ATOM    607  CB  ASP    93      71.650  59.180  38.510  0.00  0.00           C  
ATOM    608  CG  ASP    93      73.030  58.530  38.490  0.00  0.00           C  
ATOM    609  OD1 ASP    93      73.370  57.860  37.480  0.00  0.00           O  
ATOM    610  OD2 ASP    93      73.790  58.710  39.460  0.00  0.00           O1-
ATOM    611  N   VAL    94      70.840  56.430  40.380  0.00  0.00           N  
ATOM    612  CA  VAL    94      70.770  55.830  41.730  0.00  0.00           C  
ATOM    613  C   VAL    94      72.020  56.170  42.530  0.00  0.00           C  
ATOM    614  O   VAL    94      73.110  55.690  42.200  0.00  0.00           O  
ATOM    615  CB  VAL    94      70.620  54.310  41.670  0.00  0.00           C  
ATOM    616  CG1 VAL    94      70.700  53.710  43.070  0.00  0.00           C  
ATOM    617  CG2 VAL    94      69.310  53.950  41.010  0.00  0.00           C  
ATOM    618  N   VAL    95      71.870  56.960  43.580  0.00  0.00           N  
ATOM    619  CA  VAL    95      73.000  57.390  44.420  0.00  0.00           C  
ATOM    620  C   VAL    95      73.390  56.280  45.390  0.00  0.00           C  
ATOM    621  O   VAL    95      74.560  55.940  45.510  0.00  0.00           O  
ATOM    622  CB  VAL    95      72.670  58.670  45.240  0.00  0.00           C  
ATOM    623  CG1 VAL    95      73.890  59.130  46.020  0.00  0.00           C  
ATOM    624  CG2 VAL    95      72.170  59.790  44.330  0.00  0.00           C  
ATOM    625  N   LYS    96      72.400  55.740  46.100  0.00  0.00           N  
ATOM    626  CA  LYS    96      72.610  54.710  47.120  0.00  0.00           C  
ATOM    627  C   LYS    96      71.280  54.080  47.530  0.00  0.00           C  
ATOM    628  O   LYS    96      70.240  54.740  47.500  0.00  0.00           O  
ATOM    629  CB  LYS    96      73.290  55.320  48.360  0.00  0.00           C  
ATOM    630  CG  LYS    96      73.780  54.310  49.390  0.00  0.00           C  
ATOM    631  CD  LYS    96      74.670  54.960  50.440  0.00  0.00           C  
ATOM    632  CE  LYS    96      75.240  53.940  51.400  0.00  0.00           C  
ATOM    633  NZ  LYS    96      76.120  54.570  52.430  0.00  0.00           N1+
ATOM    634  N   VAL    97      71.310  52.800  47.910  0.00  0.00           N  
ATOM    635  CA  VAL    97      70.170  52.140  48.560  0.00  0.00           C  
ATOM    636  C   VAL    97      70.190  52.470  50.060  0.00  0.00           C  
ATOM    637  O   VAL    97      71.170  52.150  50.760  0.00  0.00           O  
ATOM    638  CB  VAL    97      70.200  50.610  48.390  0.00  0.00           C  
ATOM    639  CG1 VAL    97      69.030  49.950  49.140  0.00  0.00           C  
ATOM    640  CG2 VAL    97      70.170  50.240  46.910  0.00  0.00           C  
ATOM    641  N   ILE    98      69.110  53.090  50.540  0.00  0.00           N  
ATOM    642  CA  ILE    98      69.020  53.540  51.930  0.00  0.00           C  
ATOM    643  C   ILE    98      68.070  52.690  52.790  0.00  0.00           C  
ATOM    644  O   ILE    98      67.970  52.930  54.000  0.00  0.00           O  
ATOM    645  CB  ILE    98      68.590  55.030  52.010  0.00  0.00           C  
ATOM    646  CG1 ILE    98      67.200  55.290  51.420  0.00  0.00           C  
ATOM    647  CG2 ILE    98      69.600  55.900  51.280  0.00  0.00           C  
ATOM    648  CD  ILE    98      66.650  56.680  51.700  0.00  0.00           C  
ATOM    649  N   GLY    99      67.390  51.720  52.190  0.00  0.00           N  
ATOM    650  CA  GLY    99      66.380  50.930  52.900  0.00  0.00           C  
ATOM    651  C   GLY    99      65.860  49.710  52.140  0.00  0.00           C  
ATOM    652  O   GLY    99      65.840  49.700  50.910  0.00  0.00           O  
ATOM    653  N   ARG   100      65.430  48.710  52.900  0.00  0.00           N  
ATOM    654  CA  ARG   100      65.000  47.410  52.380  0.00  0.00           C  
ATOM    655  C   ARG   100      63.650  47.120  53.020  0.00  0.00           C  
ATOM    656  O   ARG   100      63.400  47.550  54.130  0.00  0.00           O  
ATOM    657  CB  ARG   100      66.010  46.330  52.790  0.00  0.00           C  
ATOM    658  CG  ARG   100      65.770  44.910  52.240  0.00  0.00           C  
ATOM    659  CD  ARG   100      66.280  44.780  50.810  0.00  0.00           C  
ATOM    660  NE  ARG   100      67.750  44.790  50.740  0.00  0.00           N  
ATOM    661  CZ  ARG   100      68.460  44.910  49.610  0.00  0.00           C  
ATOM    662  NH1 ARG   100      67.870  45.020  48.420  0.00  0.00           N1+
ATOM    663  NH2 ARG   100      69.790  44.910  49.680  0.00  0.00           N  
ATOM    664  N   GLY   101      62.800  46.380  52.310  0.00  0.00           N  
ATOM    665  CA  GLY   101      61.450  46.090  52.790  0.00  0.00           C  
ATOM    666  C   GLY   101      60.890  44.750  52.340  0.00  0.00           C  
ATOM    667  O   GLY   101      61.480  44.070  51.500  0.00  0.00           O  
ATOM    668  N   ALA   102      59.740  44.410  52.930  0.00  0.00           N  
ATOM    669  CA  ALA   102      59.030  43.160  52.640  0.00  0.00           C  
ATOM    670  C   ALA   102      58.920  42.900  51.140  0.00  0.00           C  
ATOM    671  O   ALA   102      59.260  41.810  50.690  0.00  0.00           O  
ATOM    672  CB  ALA   102      57.650  43.200  53.260  0.00  0.00           C  
ATOM    673  N   PHE   103      58.470  43.910  50.400  0.00  0.00           N  
ATOM    674  CA  PHE   103      58.210  43.800  48.960  0.00  0.00           C  
ATOM    675  C   PHE   103      59.140  44.640  48.060  0.00  0.00           C  
ATOM    676  O   PHE   103      58.840  44.820  46.880  0.00  0.00           O  
ATOM    677  CB  PHE   103      56.750  44.170  48.680  0.00  0.00           C  
ATOM    678  CG  PHE   103      55.760  43.240  49.300  0.00  0.00           C  
ATOM    679  CD1 PHE   103      55.680  41.920  48.860  0.00  0.00           C  
ATOM    680  CD2 PHE   103      54.920  43.650  50.330  0.00  0.00           C  
ATOM    681  CE1 PHE   103      54.780  41.040  49.430  0.00  0.00           C  
ATOM    682  CE2 PHE   103      54.020  42.770  50.900  0.00  0.00           C  
ATOM    683  CZ  PHE   103      53.950  41.460  50.450  0.00  0.00           C  
ATOM    684  N   GLY   104      60.250  45.140  48.590  0.00  0.00           N  
ATOM    685  CA  GLY   104      61.210  45.890  47.770  0.00  0.00           C  
ATOM    686  C   GLY   104      62.250  46.670  48.540  0.00  0.00           C  
ATOM    687  O   GLY   104      62.660  46.240  49.600  0.00  0.00           O  
ATOM    688  N   GLU   105      62.670  47.810  47.980  0.00  0.00           N  
ATOM    689  CA  GLU   105      63.730  48.660  48.570  0.00  0.00           C  
ATOM    690  C   GLU   105      63.500  50.140  48.280  0.00  0.00           C  
ATOM    691  O   GLU   105      62.690  50.490  47.430  0.00  0.00           O  
ATOM    692  CB  GLU   105      65.120  48.240  48.050  0.00  0.00           C  
ATOM    693  CG  GLU   105      65.340  48.400  46.540  0.00  0.00           C  
ATOM    694  CD  GLU   105      66.720  47.940  46.080  0.00  0.00           C  
ATOM    695  OE1 GLU   105      67.170  46.860  46.520  0.00  0.00           O  
ATOM    696  OE2 GLU   105      67.360  48.660  45.280  0.00  0.00           O1-
ATOM    697  N   VAL   106      64.230  50.980  49.010  0.00  0.00           N  
ATOM    698  CA  VAL   106      64.190  52.440  48.840  0.00  0.00           C  
ATOM    699  C   VAL   106      65.560  52.920  48.390  0.00  0.00           C  
ATOM    700  O   VAL   106      66.580  52.480  48.950  0.00  0.00           O  
ATOM    701  CB  VAL   106      63.810  53.180  50.150  0.00  0.00           C  
ATOM    702  CG1 VAL   106      63.750  54.690  49.930  0.00  0.00           C  
ATOM    703  CG2 VAL   106      62.490  52.690  50.690  0.00  0.00           C  
ATOM    704  N   GLN   107      65.590  53.820  47.410  0.00  0.00           N  
ATOM    705  CA  GLN   107      66.840  54.320  46.840  0.00  0.00           C  
ATOM    706  C   GLN   107      66.900  55.830  46.980  0.00  0.00           C  
ATOM    707  O   GLN   107      65.910  56.510  46.740  0.00  0.00           O  
ATOM    708  CB  GLN   107      66.940  53.940  45.370  0.00  0.00           C  
ATOM    709  CG  GLN   107      66.840  52.430  45.130  0.00  0.00           C  
ATOM    710  CD  GLN   107      66.880  52.040  43.660  0.00  0.00           C  
ATOM    711  NE2 GLN   107      66.930  50.740  43.400  0.00  0.00           N  
ATOM    712  OE1 GLN   107      66.850  52.900  42.770  0.00  0.00           O  
ATOM    713  N   LEU   108      68.060  56.330  47.400  0.00  0.00           N  
ATOM    714  CA  LEU   108      68.380  57.750  47.270  0.00  0.00           C  
ATOM    715  C   LEU   108      68.790  57.960  45.820  0.00  0.00           C  
ATOM    716  O   LEU   108      69.670  57.250  45.310  0.00  0.00           O  
ATOM    717  CB  LEU   108      69.510  58.180  48.210  0.00  0.00           C  
ATOM    718  CG  LEU   108      69.800  59.690  48.240  0.00  0.00           C  
ATOM    719  CD1 LEU   108      68.630  60.450  48.840  0.00  0.00           C  
ATOM    720  CD2 LEU   108      71.080  59.990  49.010  0.00  0.00           C  
ATOM    721  N   VAL   109      68.140  58.920  45.160  0.00  0.00           N  
ATOM    722  CA  VAL   109      68.310  59.140  43.730  0.00  0.00           C  
ATOM    723  C   VAL   109      68.300  60.620  43.360  0.00  0.00           C  
ATOM    724  O   VAL   109      67.770  61.450  44.110  0.00  0.00           O  
ATOM    725  CB  VAL   109      67.170  58.460  42.940  0.00  0.00           C  
ATOM    726  CG1 VAL   109      67.220  56.960  43.160  0.00  0.00           C  
ATOM    727  CG2 VAL   109      65.810  59.030  43.350  0.00  0.00           C  
ATOM    728  N   ARG   110      68.880  60.920  42.200  0.00  0.00           N  
ATOM    729  CA  ARG   110      68.870  62.250  41.600  0.00  0.00           C  
ATOM    730  C   ARG   110      68.280  62.130  40.210  0.00  0.00           C  
ATOM    731  O   ARG   110      68.750  61.320  39.410  0.00  0.00           O  
ATOM    732  CB  ARG   110      70.290  62.820  41.510  0.00  0.00           C  
ATOM    733  CG  ARG   110      70.350  64.320  41.230  0.00  0.00           C  
ATOM    734  CD  ARG   110      71.740  64.780  40.870  0.00  0.00           C  
ATOM    735  NE  ARG   110      72.730  64.550  41.920  0.00  0.00           N  
ATOM    736  CZ  ARG   110      72.940  65.330  42.990  0.00  0.00           C  
ATOM    737  NH1 ARG   110      72.210  66.430  43.210  0.00  0.00           N1+
ATOM    738  NH2 ARG   110      73.890  65.000  43.860  0.00  0.00           N  
ATOM    739  N   HIS   111      67.250  62.920  39.930  0.00  0.00           N  
ATOM    740  CA  HIS   111      66.680  63.000  38.580  0.00  0.00           C  
ATOM    741  C   HIS   111      67.700  63.690  37.660  0.00  0.00           C  
ATOM    742  O   HIS   111      68.150  64.800  37.950  0.00  0.00           O  
ATOM    743  CB  HIS   111      65.360  63.770  38.590  0.00  0.00           C  
ATOM    744  CG  HIS   111      64.680  63.840  37.270  0.00  0.00           C  
ATOM    745  CD2 HIS   111      63.850  62.970  36.640  0.00  0.00           C  
ATOM    746  ND1 HIS   111      64.810  64.920  36.420  0.00  0.00           N  
ATOM    747  CE1 HIS   111      64.100  64.710  35.320  0.00  0.00           C  
ATOM    748  NE2 HIS   111      63.510  63.540  35.430  0.00  0.00           N  
ATOM    749  N   LYS   112      68.060  63.010  36.580  0.00  0.00           N  
ATOM    750  CA  LYS   112      69.170  63.400  35.700  0.00  0.00           C  
ATOM    751  C   LYS   112      69.040  64.800  35.090  0.00  0.00           C  
ATOM    752  O   LYS   112      69.970  65.590  35.180  0.00  0.00           O  
ATOM    753  CB  LYS   112      69.370  62.350  34.600  0.00  0.00           C  
ATOM    754  CG  LYS   112      69.940  61.040  35.110  0.00  0.00           C  
ATOM    755  CD  LYS   112      70.080  59.990  34.020  0.00  0.00           C  
ATOM    756  CE  LYS   112      70.800  58.760  34.560  0.00  0.00           C  
ATOM    757  NZ  LYS   112      70.830  57.610  33.630  0.00  0.00           N1+
ATOM    758  N   ALA   113      67.880  65.100  34.500  0.00  0.00           N  
ATOM    759  CA  ALA   113      67.660  66.380  33.810  0.00  0.00           C  
ATOM    760  C   ALA   113      67.550  67.550  34.790  0.00  0.00           C  
ATOM    761  O   ALA   113      68.280  68.540  34.670  0.00  0.00           O  
ATOM    762  CB  ALA   113      66.410  66.310  32.960  0.00  0.00           C  
ATOM    763  N   SER   114      66.640  67.410  35.750  0.00  0.00           N  
ATOM    764  CA  SER   114      66.360  68.470  36.730  0.00  0.00           C  
ATOM    765  C   SER   114      67.410  68.620  37.840  0.00  0.00           C  
ATOM    766  O   SER   114      67.450  69.650  38.500  0.00  0.00           O  
ATOM    767  CB  SER   114      64.970  68.270  37.380  0.00  0.00           C  
ATOM    768  OG  SER   114      64.940  67.150  38.230  0.00  0.00           O  
ATOM    769  N   GLN   115      68.240  67.590  38.030  0.00  0.00           N  
ATOM    770  CA  GLN   115      69.240  67.510  39.120  0.00  0.00           C  
ATOM    771  C   GLN   115      68.650  67.460  40.550  0.00  0.00           C  
ATOM    772  O   GLN   115      69.390  67.600  41.530  0.00  0.00           O  
ATOM    773  CB  GLN   115      70.280  68.640  39.000  0.00  0.00           C  
ATOM    774  CG  GLN   115      71.140  68.550  37.750  0.00  0.00           C  
ATOM    775  CD  GLN   115      72.450  67.840  38.000  0.00  0.00           C  
ATOM    776  NE2 GLN   115      73.540  68.610  38.070  0.00  0.00           N  
ATOM    777  OE1 GLN   115      72.490  66.610  38.160  0.00  0.00           O  
ATOM    778  N   LYS   116      67.350  67.190  40.680  0.00  0.00           N  
ATOM    779  CA  LYS   116      66.660  67.230  41.970  0.00  0.00           C  
ATOM    780  C   LYS   116      66.700  65.860  42.670  0.00  0.00           C  
ATOM    781  O   LYS   116      66.430  64.830  42.040  0.00  0.00           O  
ATOM    782  CB  LYS   116      65.210  67.700  41.780  0.00  0.00           C  
ATOM    783  CG  LYS   116      65.090  69.160  41.360  0.00  0.00           C  
ATOM    784  CD  LYS   116      63.650  69.680  41.390  0.00  0.00           C  
ATOM    785  CE  LYS   116      63.470  71.090  41.310  0.00  0.00           C  
ATOM    786  NZ  LYS   116      62.090  71.490  41.700  0.00  0.00           N1+
ATOM    787  N   VAL   117      67.030  65.870  43.960  0.00  0.00           N  
ATOM    788  CA  VAL   117      67.210  64.640  44.740  0.00  0.00           C  
ATOM    789  C   VAL   117      65.880  64.180  45.330  0.00  0.00           C  
ATOM    790  O   VAL   117      65.140  64.990  45.880  0.00  0.00           O  
ATOM    791  CB  VAL   117      68.230  64.820  45.870  0.00  0.00           C  
ATOM    792  CG1 VAL   117      68.300  63.570  46.750  0.00  0.00           C  
ATOM    793  CG2 VAL   117      69.600  65.140  45.290  0.00  0.00           C  
ATOM    794  N   TYR   118      65.610  62.880  45.210  0.00  0.00           N  
ATOM    795  CA  TYR   118      64.390  62.240  45.720  0.00  0.00           C  
ATOM    796  C   TYR   118      64.720  60.920  46.410  0.00  0.00           C  
ATOM    797  O   TYR   118      65.820  60.390  46.250  0.00  0.00           O  
ATOM    798  CB  TYR   118      63.400  61.960  44.590  0.00  0.00           C  
ATOM    799  CG  TYR   118      62.920  63.180  43.830  0.00  0.00           C  
ATOM    800  CD1 TYR   118      61.780  63.880  44.260  0.00  0.00           C  
ATOM    801  CD2 TYR   118      63.560  63.610  42.690  0.00  0.00           C  
ATOM    802  CE1 TYR   118      61.320  65.010  43.560  0.00  0.00           C  
ATOM    803  CE2 TYR   118      63.110  64.740  41.980  0.00  0.00           C  
ATOM    804  CZ  TYR   118      61.990  65.430  42.430  0.00  0.00           C  
ATOM    805  OH  TYR   118      61.540  66.530  41.750  0.00  0.00           O  
ATOM    806  N   ALA   119      63.750  60.410  47.170  0.00  0.00           N  
ATOM    807  CA  ALA   119      63.760  59.030  47.670  0.00  0.00           C  
ATOM    808  C   ALA   119      62.810  58.220  46.780  0.00  0.00           C  
ATOM    809  O   ALA   119      61.650  58.620  46.590  0.00  0.00           O  
ATOM    810  CB  ALA   119      63.320  58.980  49.130  0.00  0.00           C  
ATOM    811  N   MET   120      63.280  57.100  46.210  0.00  0.00           N  
ATOM    812  CA  MET   120      62.460  56.300  45.290  0.00  0.00           C  
ATOM    813  C   MET   120      62.250  54.880  45.780  0.00  0.00           C  
ATOM    814  O   MET   120      63.210  54.130  45.950  0.00  0.00           O  
ATOM    815  CB  MET   120      63.090  56.250  43.900  0.00  0.00           C  
ATOM    816  CG  MET   120      62.130  55.760  42.820  0.00  0.00           C  
ATOM    817  SD  MET   120      62.800  55.940  41.170  0.00  0.00           S  
ATOM    818  CE  MET   120      64.020  54.620  41.170  0.00  0.00           C  
ATOM    819  N   LYS   121      60.990  54.530  45.970  0.00  0.00           N  
ATOM    820  CA  LYS   121      60.600  53.250  46.550  0.00  0.00           C  
ATOM    821  C   LYS   121      60.230  52.300  45.430  0.00  0.00           C  
ATOM    822  O   LYS   121      59.290  52.560  44.670  0.00  0.00           O  
ATOM    823  CB  LYS   121      59.410  53.470  47.480  0.00  0.00           C  
ATOM    824  CG  LYS   121      58.930  52.260  48.240  0.00  0.00           C  
ATOM    825  CD  LYS   121      58.060  52.710  49.420  0.00  0.00           C  
ATOM    826  CE  LYS   121      57.060  51.660  49.840  0.00  0.00           C  
ATOM    827  NZ  LYS   121      56.450  51.980  51.160  0.00  0.00           N1+
ATOM    828  N   LEU   122      60.990  51.220  45.310  0.00  0.00           N  
ATOM    829  CA  LEU   122      60.730  50.160  44.340  0.00  0.00           C  
ATOM    830  C   LEU   122      59.960  49.040  45.030  0.00  0.00           C  
ATOM    831  O   LEU   122      60.430  48.510  46.030  0.00  0.00           O  
ATOM    832  CB  LEU   122      62.030  49.600  43.770  0.00  0.00           C  
ATOM    833  CG  LEU   122      62.810  50.490  42.790  0.00  0.00           C  
ATOM    834  CD1 LEU   122      63.270  51.790  43.450  0.00  0.00           C  
ATOM    835  CD2 LEU   122      63.990  49.730  42.240  0.00  0.00           C  
ATOM    836  N   LEU   123      58.770  48.690  44.510  0.00  0.00           N  
ATOM    837  CA  LEU   123      58.020  47.510  44.960  0.00  0.00           C  
ATOM    838  C   LEU   123      58.040  46.460  43.840  0.00  0.00           C  
ATOM    839  O   LEU   123      57.660  46.770  42.710  0.00  0.00           O  
ATOM    840  CB  LEU   123      56.580  47.870  45.330  0.00  0.00           C  
ATOM    841  CG  LEU   123      56.380  48.910  46.450  0.00  0.00           C  
ATOM    842  CD1 LEU   123      54.930  49.360  46.540  0.00  0.00           C  
ATOM    843  CD2 LEU   123      56.820  48.360  47.780  0.00  0.00           C  
ATOM    844  N   SER   124      58.480  45.250  44.170  0.00  0.00           N  
ATOM    845  CA  SER   124      58.610  44.140  43.200  0.00  0.00           C  
ATOM    846  C   SER   124      57.250  43.550  42.810  0.00  0.00           C  
ATOM    847  O   SER   124      56.540  43.050  43.660  0.00  0.00           O  
ATOM    848  CB  SER   124      59.490  43.020  43.780  0.00  0.00           C  
ATOM    849  OG  SER   124      59.330  41.800  43.080  0.00  0.00           O  
ATOM    850  N   LYS   125      56.920  43.590  41.520  0.00  0.00           N  
ATOM    851  CA  LYS   125      55.630  43.070  41.020  0.00  0.00           C  
ATOM    852  C   LYS   125      55.500  41.570  41.210  0.00  0.00           C  
ATOM    853  O   LYS   125      54.410  41.070  41.460  0.00  0.00           O  
ATOM    854  CB  LYS   125      55.410  43.410  39.540  0.00  0.00           C  
ATOM    855  CG  LYS   125      55.240  44.890  39.270  0.00  0.00           C  
ATOM    856  CD  LYS   125      54.960  45.180  37.810  0.00  0.00           C  
ATOM    857  CE  LYS   125      54.270  46.530  37.630  0.00  0.00           C  
ATOM    858  NZ  LYS   125      54.140  46.930  36.210  0.00  0.00           N1+
ATOM    859  N   PHE   126      56.630  40.860  41.110  0.00  0.00           N  
ATOM    860  CA  PHE   126      56.660  39.420  41.330  0.00  0.00           C  
ATOM    861  C   PHE   126      56.270  39.050  42.770  0.00  0.00           C  
ATOM    862  O   PHE   126      55.330  38.280  42.970  0.00  0.00           O  
ATOM    863  CB  PHE   126      58.030  38.840  40.990  0.00  0.00           C  
ATOM    864  CG  PHE   126      58.100  37.350  41.120  0.00  0.00           C  
ATOM    865  CD1 PHE   126      57.590  36.530  40.120  0.00  0.00           C  
ATOM    866  CD2 PHE   126      58.660  36.760  42.250  0.00  0.00           C  
ATOM    867  CE1 PHE   126      57.650  35.140  40.240  0.00  0.00           C  
ATOM    868  CE2 PHE   126      58.720  35.370  42.380  0.00  0.00           C  
ATOM    869  CZ  PHE   126      58.210  34.560  41.370  0.00  0.00           C  
ATOM    870  N   GLU   127      57.000  39.590  43.740  0.00  0.00           N  
ATOM    871  CA  GLU   127      56.750  39.290  45.160  0.00  0.00           C  
ATOM    872  C   GLU   127      55.320  39.640  45.580  0.00  0.00           C  
ATOM    873  O   GLU   127      54.710  38.920  46.380  0.00  0.00           O  
ATOM    874  CB  GLU   127      57.760  40.000  46.070  0.00  0.00           C  
ATOM    875  CG  GLU   127      59.230  39.530  45.930  0.00  0.00           C  
ATOM    876  CD  GLU   127      59.440  38.060  46.290  0.00  0.00           C  
ATOM    877  OE1 GLU   127      58.840  37.580  47.280  0.00  0.00           O  
ATOM    878  OE2 GLU   127      60.220  37.380  45.570  0.00  0.00           O1-
ATOM    879  N   MET   128      54.790  40.730  45.040  0.00  0.00           N  
ATOM    880  CA  MET   128      53.410  41.150  45.330  0.00  0.00           C  
ATOM    881  C   MET   128      52.380  40.140  44.820  0.00  0.00           C  
ATOM    882  O   MET   128      51.450  39.790  45.550  0.00  0.00           O  
ATOM    883  CB  MET   128      53.130  42.540  44.760  0.00  0.00           C  
ATOM    884  CG  MET   128      53.770  43.660  45.580  0.00  0.00           C  
ATOM    885  SD  MET   128      53.230  45.310  45.100  0.00  0.00           S  
ATOM    886  CE  MET   128      53.910  45.400  43.450  0.00  0.00           C  
ATOM    887  N   ILE   129      52.570  39.670  43.590  0.00  0.00           N  
ATOM    888  CA  ILE   129      51.720  38.610  43.020  0.00  0.00           C  
ATOM    889  C   ILE   129      51.930  37.280  43.740  0.00  0.00           C  
ATOM    890  O   ILE   129      50.960  36.580  44.030  0.00  0.00           O  
ATOM    891  CB  ILE   129      51.950  38.450  41.490  0.00  0.00           C  
ATOM    892  CG1 ILE   129      51.480  39.700  40.720  0.00  0.00           C  
ATOM    893  CG2 ILE   129      51.250  37.190  40.960  0.00  0.00           C  
ATOM    894  CD  ILE   129      50.010  40.010  40.880  0.00  0.00           C  
ATOM    895  N   LYS   130      53.190  36.930  44.020  0.00  0.00           N  
ATOM    896  CA  LYS   130      53.550  35.670  44.700  0.00  0.00           C  
ATOM    897  C   LYS   130      52.990  35.580  46.120  0.00  0.00           C  
ATOM    898  O   LYS   130      52.340  34.590  46.480  0.00  0.00           O  
ATOM    899  CB  LYS   130      55.080  35.480  44.730  0.00  0.00           C  
ATOM    900  CG  LYS   130      55.540  34.120  45.280  0.00  0.00           C  
ATOM    901  CD  LYS   130      57.050  33.980  45.290  0.00  0.00           C  
ATOM    902  CE  LYS   130      57.480  32.730  46.020  0.00  0.00           C  
ATOM    903  NZ  LYS   130      58.960  32.560  46.010  0.00  0.00           N1+
ATOM    904  N   ARG   131      53.230  36.620  46.920  0.00  0.00           N  
ATOM    905  CA  ARG   131      52.750  36.670  48.310  0.00  0.00           C  
ATOM    906  C   ARG   131      51.370  37.350  48.420  0.00  0.00           C  
ATOM    907  O   ARG   131      51.170  38.230  49.270  0.00  0.00           O  
ATOM    908  CB  ARG   131      53.770  37.390  49.200  0.00  0.00           C  
ATOM    909  CG  ARG   131      55.170  36.770  49.220  0.00  0.00           C  
ATOM    910  CD  ARG   131      56.210  37.790  49.650  0.00  0.00           C  
ATOM    911  NE  ARG   131      57.500  37.200  49.980  0.00  0.00           N  
ATOM    912  CZ  ARG   131      58.590  37.880  50.360  0.00  0.00           C  
ATOM    913  NH1 ARG   131      58.570  39.200  50.460  0.00  0.00           N1+
ATOM    914  NH2 ARG   131      59.710  37.220  50.630  0.00  0.00           N  
ATOM    915  N   SER   132      50.470  36.960  47.520  0.00  0.00           N  
ATOM    916  CA  SER   132      49.010  37.200  47.590  0.00  0.00           C  
ATOM    917  C   SER   132      48.510  38.530  48.190  0.00  0.00           C  
ATOM    918  O   SER   132      47.520  38.550  48.940  0.00  0.00           O  
ATOM    919  CB  SER   132      48.340  36.010  48.320  0.00  0.00           C  
ATOM    920  OG  SER   132      46.960  36.030  48.180  0.00  0.00           O  
ATOM    921  N   ASP   133      49.170  39.640  47.860  0.00  0.00           N  
ATOM    922  CA  ASP   133      48.720  40.960  48.290  0.00  0.00           C  
ATOM    923  C   ASP   133      48.210  41.790  47.090  0.00  0.00           C  
ATOM    924  O   ASP   133      47.040  41.630  46.700  0.00  0.00           O  
ATOM    925  CB  ASP   133      49.810  41.650  49.130  0.00  0.00           C  
ATOM    926  CG  ASP   133      49.850  41.140  50.580  0.00  0.00           C  
ATOM    927  OD1 ASP   133      49.370  40.020  50.850  0.00  0.00           O  
ATOM    928  OD2 ASP   133      50.350  41.870  51.470  0.00  0.00           O1-
ATOM    929  N   SER   134      49.040  42.660  46.510  0.00  0.00           N  
ATOM    930  CA  SER   134      48.730  43.370  45.240  0.00  0.00           C  
ATOM    931  C   SER   134      47.540  44.370  45.250  0.00  0.00           C  
ATOM    932  O   SER   134      47.000  44.680  44.180  0.00  0.00           O  
ATOM    933  CB  SER   134      48.580  42.360  44.090  0.00  0.00           C  
ATOM    934  OG  SER   134      47.290  41.770  44.070  0.00  0.00           O  
ATOM    935  N   ALA   135      47.130  44.850  46.420  0.00  0.00           N  
ATOM    936  CA  ALA   135      46.170  45.960  46.540  0.00  0.00           C  
ATOM    937  C   ALA   135      46.440  46.960  47.690  0.00  0.00           C  
ATOM    938  O   ALA   135      45.620  47.850  47.950  0.00  0.00           O  
ATOM    939  CB  ALA   135      44.760  45.400  46.650  0.00  0.00           C  
ATOM    940  N   PHE   136      47.590  46.830  48.350  0.00  0.00           N  
ATOM    941  CA  PHE   136      47.970  47.670  49.490  0.00  0.00           C  
ATOM    942  C   PHE   136      48.570  49.010  49.100  0.00  0.00           C  
ATOM    943  O   PHE   136      48.690  49.910  49.940  0.00  0.00           O  
ATOM    944  CB  PHE   136      48.980  46.950  50.390  0.00  0.00           C  
ATOM    945  CG  PHE   136      50.260  46.550  49.700  0.00  0.00           C  
ATOM    946  CD1 PHE   136      51.300  47.460  49.530  0.00  0.00           C  
ATOM    947  CD2 PHE   136      50.420  45.270  49.230  0.00  0.00           C  
ATOM    948  CE1 PHE   136      52.460  47.090  48.880  0.00  0.00           C  
ATOM    949  CE2 PHE   136      51.590  44.890  48.590  0.00  0.00           C  
ATOM    950  CZ  PHE   136      52.610  45.800  48.430  0.00  0.00           C  
ATOM    951  N   PHE   137      49.010  49.110  47.850  0.00  0.00           N  
ATOM    952  CA  PHE   137      49.680  50.310  47.340  0.00  0.00           C  
ATOM    953  C   PHE   137      48.700  51.360  46.850  0.00  0.00           C  
ATOM    954  O   PHE   137      49.090  52.490  46.630  0.00  0.00           O  
ATOM    955  CB  PHE   137      50.690  49.980  46.220  0.00  0.00           C  
ATOM    956  CG  PHE   137      50.180  49.010  45.190  0.00  0.00           C  
ATOM    957  CD1 PHE   137      49.320  49.430  44.190  0.00  0.00           C  
ATOM    958  CD2 PHE   137      50.540  47.670  45.240  0.00  0.00           C  
ATOM    959  CE1 PHE   137      48.820  48.530  43.240  0.00  0.00           C  
ATOM    960  CE2 PHE   137      50.060  46.770  44.300  0.00  0.00           C  
ATOM    961  CZ  PHE   137      49.200  47.190  43.300  0.00  0.00           C  
ATOM    962  N   TRP   138      47.420  50.990  46.700  0.00  0.00           N  
ATOM    963  CA  TRP   138      46.430  51.950  46.220  0.00  0.00           C  
ATOM    964  C   TRP   138      46.220  53.050  47.250  0.00  0.00           C  
ATOM    965  O   TRP   138      46.350  54.230  46.940  0.00  0.00           O  
ATOM    966  CB  TRP   138      45.100  51.270  45.860  0.00  0.00           C  
ATOM    967  CG  TRP   138      45.230  50.380  44.660  0.00  0.00           C  
ATOM    968  CD1 TRP   138      45.010  49.040  44.610  0.00  0.00           C  
ATOM    969  CD2 TRP   138      45.630  50.770  43.340  0.00  0.00           C  
ATOM    970  CE2 TRP   138      45.620  49.610  42.540  0.00  0.00           C  
ATOM    971  CE3 TRP   138      45.980  52.000  42.760  0.00  0.00           C  
ATOM    972  NE1 TRP   138      45.250  48.570  43.340  0.00  0.00           N  
ATOM    973  CZ2 TRP   138      45.960  49.640  41.180  0.00  0.00           C  
ATOM    974  CZ3 TRP   138      46.320  52.020  41.420  0.00  0.00           C  
ATOM    975  CH2 TRP   138      46.310  50.850  40.650  0.00  0.00           C  
ATOM    976  N   GLU   139      45.930  52.650  48.490  0.00  0.00           N  
ATOM    977  CA  GLU   139      45.790  53.620  49.590  0.00  0.00           C  
ATOM    978  C   GLU   139      47.110  54.320  49.900  0.00  0.00           C  
ATOM    979  O   GLU   139      47.110  55.490  50.260  0.00  0.00           O  
ATOM    980  CB  GLU   139      45.220  52.980  50.860  0.00  0.00           C  
ATOM    981  CG  GLU   139      43.720  52.670  50.800  0.00  0.00           C  
ATOM    982  CD  GLU   139      42.840  53.900  50.650  0.00  0.00           C  
ATOM    983  OE1 GLU   139      43.330  55.040  50.850  0.00  0.00           O  
ATOM    984  OE2 GLU   139      41.640  53.730  50.340  0.00  0.00           O1-
ATOM    985  N   GLU   140      48.230  53.590  49.760  0.00  0.00           N  
ATOM    986  CA  GLU   140      49.540  54.180  50.000  0.00  0.00           C  
ATOM    987  C   GLU   140      49.790  55.300  49.010  0.00  0.00           C  
ATOM    988  O   GLU   140      50.160  56.410  49.410  0.00  0.00           O  
ATOM    989  CB  GLU   140      50.660  53.140  49.890  0.00  0.00           C  
ATOM    990  CG  GLU   140      52.040  53.680  50.310  0.00  0.00           C  
ATOM    991  CD  GLU   140      53.140  52.620  50.330  0.00  0.00           C  
ATOM    992  OE1 GLU   140      52.870  51.430  50.050  0.00  0.00           O  
ATOM    993  OE2 GLU   140      54.290  52.990  50.630  0.00  0.00           O1-
ATOM    994  N   ARG   141      49.550  55.000  47.740  0.00  0.00           N  
ATOM    995  CA  ARG   141      49.720  55.970  46.650  0.00  0.00           C  
ATOM    996  C   ARG   141      48.800  57.190  46.800  0.00  0.00           C  
ATOM    997  O   ARG   141      49.230  58.320  46.590  0.00  0.00           O  
ATOM    998  CB  ARG   141      49.480  55.310  45.290  0.00  0.00           C  
ATOM    999  CG  ARG   141      49.950  56.150  44.130  0.00  0.00           C  
ATOM   1000  CD  ARG   141      49.350  55.720  42.820  0.00  0.00           C  
ATOM   1001  NE  ARG   141      47.940  56.110  42.690  0.00  0.00           N  
ATOM   1002  CZ  ARG   141      47.340  56.490  41.560  0.00  0.00           C  
ATOM   1003  NH1 ARG   141      47.990  56.580  40.400  0.00  0.00           N1+
ATOM   1004  NH2 ARG   141      46.050  56.810  41.600  0.00  0.00           N  
ATOM   1005  N   ASP   142      47.540  56.940  47.160  0.00  0.00           N  
ATOM   1006  CA  ASP   142      46.580  58.020  47.380  0.00  0.00           C  
ATOM   1007  C   ASP   142      46.950  58.910  48.560  0.00  0.00           C  
ATOM   1008  O   ASP   142      46.750  60.120  48.500  0.00  0.00           O  
ATOM   1009  CB  ASP   142      45.150  57.470  47.570  0.00  0.00           C  
ATOM   1010  CG  ASP   142      44.430  57.230  46.250  0.00  0.00           C  
ATOM   1011  OD1 ASP   142      44.950  56.470  45.400  0.00  0.00           O  
ATOM   1012  OD2 ASP   142      43.330  57.800  46.070  0.00  0.00           O1-
ATOM   1013  N   ILE   143      47.470  58.320  49.640  0.00  0.00           N  
ATOM   1014  CA  ILE   143      47.850  59.090  50.830  0.00  0.00           C  
ATOM   1015  C   ILE   143      49.010  60.010  50.470  0.00  0.00           C  
ATOM   1016  O   ILE   143      48.930  61.230  50.620  0.00  0.00           O  
ATOM   1017  CB  ILE   143      48.250  58.200  52.030  0.00  0.00           C  
ATOM   1018  CG1 ILE   143      47.020  57.580  52.690  0.00  0.00           C  
ATOM   1019  CG2 ILE   143      49.010  59.000  53.070  0.00  0.00           C  
ATOM   1020  CD  ILE   143      47.350  56.400  53.590  0.00  0.00           C  
ATOM   1021  N   MET   144      50.090  59.420  49.960  0.00  0.00           N  
ATOM   1022  CA  MET   144      51.290  60.190  49.640  0.00  0.00           C  
ATOM   1023  C   MET   144      51.050  61.250  48.550  0.00  0.00           C  
ATOM   1024  O   MET   144      51.680  62.310  48.590  0.00  0.00           O  
ATOM   1025  CB  MET   144      52.450  59.270  49.260  0.00  0.00           C  
ATOM   1026  CG  MET   144      52.870  58.310  50.350  0.00  0.00           C  
ATOM   1027  SD  MET   144      54.570  57.740  50.150  0.00  0.00           S  
ATOM   1028  CE  MET   144      54.380  56.520  48.860  0.00  0.00           C  
ATOM   1029  N   ALA   145      50.140  60.990  47.610  0.00  0.00           N  
ATOM   1030  CA  ALA   145      49.890  61.920  46.500  0.00  0.00           C  
ATOM   1031  C   ALA   145      48.970  63.090  46.860  0.00  0.00           C  
ATOM   1032  O   ALA   145      49.240  64.230  46.460  0.00  0.00           O  
ATOM   1033  CB  ALA   145      49.310  61.160  45.290  0.00  0.00           C  
ATOM   1034  N   PHE   146      47.900  62.810  47.610  0.00  0.00           N  
ATOM   1035  CA  PHE   146      46.780  63.740  47.800  0.00  0.00           C  
ATOM   1036  C   PHE   146      46.510  64.200  49.230  0.00  0.00           C  
ATOM   1037  O   PHE   146      45.700  65.110  49.430  0.00  0.00           O  
ATOM   1038  CB  PHE   146      45.490  63.110  47.270  0.00  0.00           C  
ATOM   1039  CG  PHE   146      45.600  62.570  45.870  0.00  0.00           C  
ATOM   1040  CD1 PHE   146      45.780  63.430  44.790  0.00  0.00           C  
ATOM   1041  CD2 PHE   146      45.520  61.200  45.630  0.00  0.00           C  
ATOM   1042  CE1 PHE   146      45.880  62.930  43.500  0.00  0.00           C  
ATOM   1043  CE2 PHE   146      45.620  60.690  44.340  0.00  0.00           C  
ATOM   1044  CZ  PHE   146      45.800  61.560  43.270  0.00  0.00           C  
ATOM   1045  N   ALA   147      47.150  63.580  50.230  0.00  0.00           N  
ATOM   1046  CA  ALA   147      46.970  63.970  51.650  0.00  0.00           C  
ATOM   1047  C   ALA   147      47.170  65.460  51.840  0.00  0.00           C  
ATOM   1048  O   ALA   147      46.360  66.120  52.480  0.00  0.00           O  
ATOM   1049  CB  ALA   147      47.930  63.220  52.540  0.00  0.00           C  
ATOM   1050  N   ASN   148      48.260  65.970  51.250  0.00  0.00           N  
ATOM   1051  CA  ASN   148      48.650  67.370  51.340  0.00  0.00           C  
ATOM   1052  C   ASN   148      48.730  67.790  52.810  0.00  0.00           C  
ATOM   1053  O   ASN   148      47.900  68.560  53.310  0.00  0.00           O  
ATOM   1054  CB  ASN   148      47.690  68.260  50.540  0.00  0.00           C  
ATOM   1055  CG  ASN   148      48.200  69.690  50.390  0.00  0.00           C  
ATOM   1056  ND2 ASN   148      47.330  70.660  50.640  0.00  0.00           N  
ATOM   1057  OD1 ASN   148      49.370  69.910  50.050  0.00  0.00           O  
ATOM   1058  N   SER   149      49.720  67.210  53.490  0.00  0.00           N  
ATOM   1059  CA  SER   149      49.840  67.330  54.940  0.00  0.00           C  
ATOM   1060  C   SER   149      51.310  67.270  55.370  0.00  0.00           C  
ATOM   1061  O   SER   149      52.050  66.390  54.910  0.00  0.00           O  
ATOM   1062  CB  SER   149      49.070  66.210  55.620  0.00  0.00           C  
ATOM   1063  OG  SER   149      49.030  66.400  57.020  0.00  0.00           O  
ATOM   1064  N   PRO   150      51.730  68.170  56.280  0.00  0.00           N  
ATOM   1065  CA  PRO   150      53.130  68.180  56.660  0.00  0.00           C  
ATOM   1066  C   PRO   150      53.560  66.950  57.490  0.00  0.00           C  
ATOM   1067  O   PRO   150      54.760  66.800  57.740  0.00  0.00           O  
ATOM   1068  CB  PRO   150      53.270  69.470  57.460  0.00  0.00           C  
ATOM   1069  CG  PRO   150      51.950  69.650  58.080  0.00  0.00           C  
ATOM   1070  CD  PRO   150      50.950  69.110  57.110  0.00  0.00           C  
ATOM   1071  N   TRP   151      52.600  66.120  57.910  0.00  0.00           N  
ATOM   1072  CA  TRP   151      52.870  64.870  58.650  0.00  0.00           C  
ATOM   1073  C   TRP   151      53.050  63.610  57.780  0.00  0.00           C  
ATOM   1074  O   TRP   151      53.250  62.520  58.320  0.00  0.00           O  
ATOM   1075  CB  TRP   151      51.730  64.600  59.630  0.00  0.00           C  
ATOM   1076  CG  TRP   151      51.490  65.680  60.630  0.00  0.00           C  
ATOM   1077  CD1 TRP   151      50.340  66.390  60.810  0.00  0.00           C  
ATOM   1078  CD2 TRP   151      52.420  66.170  61.600  0.00  0.00           C  
ATOM   1079  CE2 TRP   151      51.760  67.190  62.330  0.00  0.00           C  
ATOM   1080  CE3 TRP   151      53.750  65.860  61.920  0.00  0.00           C  
ATOM   1081  NE1 TRP   151      50.490  67.300  61.830  0.00  0.00           N  
ATOM   1082  CZ2 TRP   151      52.390  67.890  63.360  0.00  0.00           C  
ATOM   1083  CZ3 TRP   151      54.370  66.560  62.940  0.00  0.00           C  
ATOM   1084  CH2 TRP   151      53.690  67.560  63.650  0.00  0.00           C  
ATOM   1085  N   VAL   152      52.980  63.740  56.460  0.00  0.00           N  
ATOM   1086  CA  VAL   152      52.970  62.600  55.550  0.00  0.00           C  
ATOM   1087  C   VAL   152      53.910  62.860  54.380  0.00  0.00           C  
ATOM   1088  O   VAL   152      53.760  63.860  53.670  0.00  0.00           O  
ATOM   1089  CB  VAL   152      51.540  62.330  55.020  0.00  0.00           C  
ATOM   1090  CG1 VAL   152      51.540  61.280  53.900  0.00  0.00           C  
ATOM   1091  CG2 VAL   152      50.620  61.910  56.170  0.00  0.00           C  
ATOM   1092  N   VAL   153      54.860  61.950  54.170  0.00  0.00           N  
ATOM   1093  CA  VAL   153      55.830  62.040  53.070  0.00  0.00           C  
ATOM   1094  C   VAL   153      55.100  62.180  51.720  0.00  0.00           C  
ATOM   1095  O   VAL   153      54.220  61.380  51.400  0.00  0.00           O  
ATOM   1096  CB  VAL   153      56.780  60.830  53.020  0.00  0.00           C  
ATOM   1097  CG1 VAL   153      57.770  60.970  51.910  0.00  0.00           C  
ATOM   1098  CG2 VAL   153      57.520  60.710  54.320  0.00  0.00           C  
ATOM   1099  N   GLN   154      55.440  63.210  50.950  0.00  0.00           N  
ATOM   1100  CA  GLN   154      54.710  63.540  49.730  0.00  0.00           C  
ATOM   1101  C   GLN   154      55.230  62.730  48.570  0.00  0.00           C  
ATOM   1102  O   GLN   154      56.440  62.480  48.480  0.00  0.00           O  
ATOM   1103  CB  GLN   154      54.840  65.030  49.380  0.00  0.00           C  
ATOM   1104  CG  GLN   154      53.800  65.520  48.380  0.00  0.00           C  
ATOM   1105  CD  GLN   154      54.030  66.950  47.930  0.00  0.00           C  
ATOM   1106  NE2 GLN   154      53.640  67.260  46.700  0.00  0.00           N  
ATOM   1107  OE1 GLN   154      54.560  67.780  48.690  0.00  0.00           O  
ATOM   1108  N   LEU   155      54.300  62.330  47.680  0.00  0.00           N  
ATOM   1109  CA  LEU   155      54.620  61.630  46.430  0.00  0.00           C  
ATOM   1110  C   LEU   155      54.490  62.630  45.280  0.00  0.00           C  
ATOM   1111  O   LEU   155      53.570  63.450  45.240  0.00  0.00           O  
ATOM   1112  CB  LEU   155      53.660  60.460  46.210  0.00  0.00           C  
ATOM   1113  CG  LEU   155      53.800  59.630  44.940  0.00  0.00           C  
ATOM   1114  CD1 LEU   155      55.190  59.060  44.840  0.00  0.00           C  
ATOM   1115  CD2 LEU   155      52.780  58.510  44.940  0.00  0.00           C  
ATOM   1116  N   PHE   156      55.450  62.540  44.360  0.00  0.00           N  
ATOM   1117  CA  PHE   156      55.530  63.460  43.220  0.00  0.00           C  
ATOM   1118  C   PHE   156      55.150  62.730  41.940  0.00  0.00           C  
ATOM   1119  O   PHE   156      54.270  63.180  41.200  0.00  0.00           O  
ATOM   1120  CB  PHE   156      56.950  64.010  43.100  0.00  0.00           C  
ATOM   1121  CG  PHE   156      57.380  64.820  44.290  0.00  0.00           C  
ATOM   1122  CD1 PHE   156      56.750  66.030  44.580  0.00  0.00           C  
ATOM   1123  CD2 PHE   156      58.410  64.380  45.120  0.00  0.00           C  
ATOM   1124  CE1 PHE   156      57.140  66.790  45.680  0.00  0.00           C  
ATOM   1125  CE2 PHE   156      58.800  65.140  46.220  0.00  0.00           C  
ATOM   1126  CZ  PHE   156      58.170  66.340  46.500  0.00  0.00           C  
ATOM   1127  N   TYR   157      55.850  61.630  41.680  0.00  0.00           N  
ATOM   1128  CA  TYR   157      55.590  60.770  40.520  0.00  0.00           C  
ATOM   1129  C   TYR   157      55.550  59.310  40.970  0.00  0.00           C  
ATOM   1130  O   TYR   157      56.350  58.890  41.800  0.00  0.00           O  
ATOM   1131  CB  TYR   157      56.650  60.960  39.430  0.00  0.00           C  
ATOM   1132  CG  TYR   157      57.100  62.390  39.250  0.00  0.00           C  
ATOM   1133  CD1 TYR   157      56.330  63.290  38.520  0.00  0.00           C  
ATOM   1134  CD2 TYR   157      58.290  62.850  39.820  0.00  0.00           C  
ATOM   1135  CE1 TYR   157      56.740  64.620  38.360  0.00  0.00           C  
ATOM   1136  CE2 TYR   157      58.710  64.180  39.660  0.00  0.00           C  
ATOM   1137  CZ  TYR   157      57.930  65.060  38.930  0.00  0.00           C  
ATOM   1138  OH  TYR   157      58.330  66.370  38.760  0.00  0.00           O  
ATOM   1139  N   ALA   158      54.580  58.560  40.450  0.00  0.00           N  
ATOM   1140  CA  ALA   158      54.520  57.120  40.550  0.00  0.00           C  
ATOM   1141  C   ALA   158      54.540  56.570  39.130  0.00  0.00           C  
ATOM   1142  O   ALA   158      53.780  57.040  38.280  0.00  0.00           O  
ATOM   1143  CB  ALA   158      53.250  56.700  41.250  0.00  0.00           C  
ATOM   1144  N   PHE   159      55.400  55.600  38.850  0.00  0.00           N  
ATOM   1145  CA  PHE   159      55.420  54.930  37.550  0.00  0.00           C  
ATOM   1146  C   PHE   159      55.720  53.430  37.680  0.00  0.00           C  
ATOM   1147  O   PHE   159      55.890  52.920  38.790  0.00  0.00           O  
ATOM   1148  CB  PHE   159      56.400  55.630  36.590  0.00  0.00           C  
ATOM   1149  CG  PHE   159      57.790  55.830  37.140  0.00  0.00           C  
ATOM   1150  CD1 PHE   159      58.110  56.960  37.880  0.00  0.00           C  
ATOM   1151  CD2 PHE   159      58.800  54.910  36.870  0.00  0.00           C  
ATOM   1152  CE1 PHE   159      59.400  57.160  38.350  0.00  0.00           C  
ATOM   1153  CE2 PHE   159      60.100  55.100  37.340  0.00  0.00           C  
ATOM   1154  CZ  PHE   159      60.400  56.220  38.090  0.00  0.00           C  
ATOM   1155  N   GLN   160      55.700  52.710  36.550  0.00  0.00           N  
ATOM   1156  CA  GLN   160      55.960  51.270  36.530  0.00  0.00           C  
ATOM   1157  C   GLN   160      56.640  50.830  35.260  0.00  0.00           C  
ATOM   1158  O   GLN   160      56.440  51.430  34.200  0.00  0.00           O  
ATOM   1159  CB  GLN   160      54.670  50.460  36.720  0.00  0.00           C  
ATOM   1160  CG  GLN   160      53.610  50.630  35.630  0.00  0.00           C  
ATOM   1161  CD  GLN   160      52.240  50.050  36.020  0.00  0.00           C  
ATOM   1162  NE2 GLN   160      51.250  50.930  36.170  0.00  0.00           N  
ATOM   1163  OE1 GLN   160      52.080  48.840  36.180  0.00  0.00           O  
ATOM   1164  N   ASP   161      57.470  49.800  35.380  0.00  0.00           N  
ATOM   1165  CA  ASP   161      57.910  48.980  34.260  0.00  0.00           C  
ATOM   1166  C   ASP   161      57.390  47.540  34.470  0.00  0.00           C  
ATOM   1167  O   ASP   161      56.580  47.290  35.370  0.00  0.00           O  
ATOM   1168  CB  ASP   161      59.430  49.080  34.080  0.00  0.00           C  
ATOM   1169  CG  ASP   161      60.230  48.590  35.300  0.00  0.00           C  
ATOM   1170  OD1 ASP   161      59.660  47.970  36.220  0.00  0.00           O  
ATOM   1171  OD2 ASP   161      61.460  48.850  35.330  0.00  0.00           O1-
ATOM   1172  N   ASP   162      57.820  46.600  33.630  0.00  0.00           N  
ATOM   1173  CA  ASP   162      57.340  45.210  33.700  0.00  0.00           C  
ATOM   1174  C   ASP   162      57.700  44.460  35.000  0.00  0.00           C  
ATOM   1175  O   ASP   162      56.950  43.570  35.430  0.00  0.00           O  
ATOM   1176  CB  ASP   162      57.770  44.400  32.470  0.00  0.00           C  
ATOM   1177  CG  ASP   162      59.290  44.330  32.280  0.00  0.00           C  
ATOM   1178  OD1 ASP   162      60.020  45.130  32.900  0.00  0.00           O  
ATOM   1179  OD2 ASP   162      59.730  43.470  31.490  0.00  0.00           O1-
ATOM   1180  N   ARG   163      58.820  44.830  35.630  0.00  0.00           N  
ATOM   1181  CA  ARG   163      59.280  44.200  36.890  0.00  0.00           C  
ATOM   1182  C   ARG   163      58.840  44.930  38.180  0.00  0.00           C  
ATOM   1183  O   ARG   163      58.650  44.270  39.200  0.00  0.00           O  
ATOM   1184  CB  ARG   163      60.800  44.040  36.900  0.00  0.00           C  
ATOM   1185  CG  ARG   163      61.310  42.980  35.930  0.00  0.00           C  
ATOM   1186  CD  ARG   163      62.840  42.870  35.950  0.00  0.00           C  
ATOM   1187  NE  ARG   163      63.350  42.020  34.900  0.00  0.00           N  
ATOM   1188  CZ  ARG   163      64.640  41.820  34.640  0.00  0.00           C  
ATOM   1189  NH1 ARG   163      65.600  42.410  35.340  0.00  0.00           N1+
ATOM   1190  NH2 ARG   163      64.980  40.990  33.660  0.00  0.00           N  
ATOM   1191  N   TYR   164      58.690  46.250  38.130  0.00  0.00           N  
ATOM   1192  CA  TYR   164      58.540  47.070  39.340  0.00  0.00           C  
ATOM   1193  C   TYR   164      57.460  48.150  39.280  0.00  0.00           C  
ATOM   1194  O   TYR   164      57.120  48.640  38.210  0.00  0.00           O  
ATOM   1195  CB  TYR   164      59.860  47.780  39.650  0.00  0.00           C  
ATOM   1196  CG  TYR   164      60.970  46.870  40.070  0.00  0.00           C  
ATOM   1197  CD1 TYR   164      60.990  46.300  41.350  0.00  0.00           C  
ATOM   1198  CD2 TYR   164      62.020  46.570  39.210  0.00  0.00           C  
ATOM   1199  CE1 TYR   164      62.020  45.450  41.750  0.00  0.00           C  
ATOM   1200  CE2 TYR   164      63.060  45.710  39.600  0.00  0.00           C  
ATOM   1201  CZ  TYR   164      63.060  45.160  40.870  0.00  0.00           C  
ATOM   1202  OH  TYR   164      64.080  44.330  41.260  0.00  0.00           O  
ATOM   1203  N   LEU   165      56.930  48.500  40.450  0.00  0.00           N  
ATOM   1204  CA  LEU   165      56.290  49.800  40.690  0.00  0.00           C  
ATOM   1205  C   LEU   165      57.330  50.740  41.290  0.00  0.00           C  
ATOM   1206  O   LEU   165      58.160  50.320  42.090  0.00  0.00           O  
ATOM   1207  CB  LEU   165      55.130  49.660  41.680  0.00  0.00           C  
ATOM   1208  CG  LEU   165      53.900  48.840  41.290  0.00  0.00           C  
ATOM   1209  CD1 LEU   165      52.870  48.920  42.400  0.00  0.00           C  
ATOM   1210  CD2 LEU   165      53.310  49.330  39.980  0.00  0.00           C  
ATOM   1211  N   TYR   166      57.270  52.010  40.900  0.00  0.00           N  
ATOM   1212  CA  TYR   166      58.160  53.070  41.410  0.00  0.00           C  
ATOM   1213  C   TYR   166      57.340  54.200  42.030  0.00  0.00           C  
ATOM   1214  O   TYR   166      56.300  54.570  41.480  0.00  0.00           O  
ATOM   1215  CB  TYR   166      58.980  53.660  40.270  0.00  0.00           C  
ATOM   1216  CG  TYR   166      59.920  52.690  39.600  0.00  0.00           C  
ATOM   1217  CD1 TYR   166      59.470  51.850  38.600  0.00  0.00           C  
ATOM   1218  CD2 TYR   166      61.260  52.650  39.940  0.00  0.00           C  
ATOM   1219  CE1 TYR   166      60.330  50.970  37.960  0.00  0.00           C  
ATOM   1220  CE2 TYR   166      62.130  51.770  39.310  0.00  0.00           C  
ATOM   1221  CZ  TYR   166      61.660  50.940  38.320  0.00  0.00           C  
ATOM   1222  OH  TYR   166      62.510  50.070  37.680  0.00  0.00           O  
ATOM   1223  N   MET   167      57.820  54.750  43.140  0.00  0.00           N  
ATOM   1224  CA  MET   167      57.150  55.880  43.800  0.00  0.00           C  
ATOM   1225  C   MET   167      58.200  56.890  44.180  0.00  0.00           C  
ATOM   1226  O   MET   167      59.010  56.620  45.070  0.00  0.00           O  
ATOM   1227  CB  MET   167      56.410  55.420  45.060  0.00  0.00           C  
ATOM   1228  CG  MET   167      55.400  54.320  44.820  0.00  0.00           C  
ATOM   1229  SD  MET   167      54.190  54.200  46.150  0.00  0.00           S  
ATOM   1230  CE  MET   167      55.220  53.660  47.500  0.00  0.00           C  
ATOM   1231  N   VAL   168      58.210  58.040  43.510  0.00  0.00           N  
ATOM   1232  CA  VAL   168      59.220  59.080  43.760  0.00  0.00           C  
ATOM   1233  C   VAL   168      58.720  60.060  44.840  0.00  0.00           C  
ATOM   1234  O   VAL   168      57.830  60.880  44.580  0.00  0.00           O  
ATOM   1235  CB  VAL   168      59.580  59.830  42.470  0.00  0.00           C  
ATOM   1236  CG1 VAL   168      60.700  60.840  42.730  0.00  0.00           C  
ATOM   1237  CG2 VAL   168      60.000  58.820  41.410  0.00  0.00           C  
ATOM   1238  N   MET   169      59.300  59.950  46.030  0.00  0.00           N  
ATOM   1239  CA  MET   169      58.860  60.660  47.240  0.00  0.00           C  
ATOM   1240  C   MET   169      59.850  61.750  47.620  0.00  0.00           C  
ATOM   1241  O   MET   169      60.950  61.810  47.060  0.00  0.00           O  
ATOM   1242  CB  MET   169      58.750  59.690  48.410  0.00  0.00           C  
ATOM   1243  CG  MET   169      57.950  58.430  48.110  0.00  0.00           C  
ATOM   1244  SD  MET   169      58.160  57.180  49.380  0.00  0.00           S  
ATOM   1245  CE  MET   169      59.900  56.800  49.220  0.00  0.00           C  
ATOM   1246  N   GLU   170      59.480  62.590  48.590  0.00  0.00           N  
ATOM   1247  CA  GLU   170      60.430  63.560  49.150  0.00  0.00           C  
ATOM   1248  C   GLU   170      61.410  62.850  50.100  0.00  0.00           C  
ATOM   1249  O   GLU   170      61.000  62.070  50.950  0.00  0.00           O  
ATOM   1250  CB  GLU   170      59.720  64.740  49.840  0.00  0.00           C  
ATOM   1251  CG  GLU   170      59.020  64.470  51.170  0.00  0.00           C  
ATOM   1252  CD  GLU   170      58.190  65.670  51.660  0.00  0.00           C  
ATOM   1253  OE1 GLU   170      58.440  66.810  51.200  0.00  0.00           O  
ATOM   1254  OE2 GLU   170      57.280  65.470  52.500  0.00  0.00           O1-
ATOM   1255  N   TYR   171      62.700  63.100  49.900  0.00  0.00           N  
ATOM   1256  CA  TYR   171      63.750  62.450  50.680  0.00  0.00           C  
ATOM   1257  C   TYR   171      63.790  63.050  52.070  0.00  0.00           C  
ATOM   1258  O   TYR   171      63.810  64.270  52.220  0.00  0.00           O  
ATOM   1259  CB  TYR   171      65.100  62.620  49.990  0.00  0.00           C  
ATOM   1260  CG  TYR   171      66.280  62.130  50.810  0.00  0.00           C  
ATOM   1261  CD1 TYR   171      66.290  60.850  51.360  0.00  0.00           C  
ATOM   1262  CD2 TYR   171      67.400  62.940  51.020  0.00  0.00           C  
ATOM   1263  CE1 TYR   171      67.370  60.390  52.100  0.00  0.00           C  
ATOM   1264  CE2 TYR   171      68.490  62.490  51.760  0.00  0.00           C  
ATOM   1265  CZ  TYR   171      68.470  61.220  52.290  0.00  0.00           C  
ATOM   1266  OH  TYR   171      69.540  60.780  53.030  0.00  0.00           O  
ATOM   1267  N   MET   172      63.810  62.170  53.080  0.00  0.00           N  
ATOM   1268  CA  MET   172      63.870  62.570  54.490  0.00  0.00           C  
ATOM   1269  C   MET   172      65.290  62.290  55.000  0.00  0.00           C  
ATOM   1270  O   MET   172      65.610  61.150  55.330  0.00  0.00           O  
ATOM   1271  CB  MET   172      62.840  61.780  55.290  0.00  0.00           C  
ATOM   1272  CG  MET   172      61.420  61.980  54.810  0.00  0.00           C  
ATOM   1273  SD  MET   172      60.740  63.580  55.240  0.00  0.00           S  
ATOM   1274  CE  MET   172      60.490  63.290  56.990  0.00  0.00           C  
ATOM   1275  N   PRO   173      66.150  63.330  55.040  0.00  0.00           N  
ATOM   1276  CA  PRO   173      67.570  63.080  55.310  0.00  0.00           C  
ATOM   1277  C   PRO   173      67.900  62.780  56.780  0.00  0.00           C  
ATOM   1278  O   PRO   173      68.980  62.270  57.050  0.00  0.00           O  
ATOM   1279  CB  PRO   173      68.230  64.380  54.850  0.00  0.00           C  
ATOM   1280  CG  PRO   173      67.210  65.420  55.080  0.00  0.00           C  
ATOM   1281  CD  PRO   173      65.870  64.770  54.930  0.00  0.00           C  
ATOM   1282  N   GLY   174      66.980  63.070  57.700  0.00  0.00           N  
ATOM   1283  CA  GLY   174      67.190  62.780  59.120  0.00  0.00           C  
ATOM   1284  C   GLY   174      67.150  61.310  59.560  0.00  0.00           C  
ATOM   1285  O   GLY   174      67.450  61.020  60.730  0.00  0.00           O  
ATOM   1286  N   GLY   175      66.780  60.400  58.660  0.00  0.00           N  
ATOM   1287  CA  GLY   175      66.640  58.980  58.990  0.00  0.00           C  
ATOM   1288  C   GLY   175      65.400  58.690  59.810  0.00  0.00           C  
ATOM   1289  O   GLY   175      64.530  59.560  59.970  0.00  0.00           O  
ATOM   1290  N   ASP   176      65.300  57.470  60.350  0.00  0.00           N  
ATOM   1291  CA  ASP   176      64.130  57.060  61.150  0.00  0.00           C  
ATOM   1292  C   ASP   176      64.430  56.990  62.660  0.00  0.00           C  
ATOM   1293  O   ASP   176      65.570  57.180  63.070  0.00  0.00           O  
ATOM   1294  CB  ASP   176      63.470  55.770  60.600  0.00  0.00           C  
ATOM   1295  CG  ASP   176      64.380  54.550  60.650  0.00  0.00           C  
ATOM   1296  OD1 ASP   176      65.150  54.390  61.620  0.00  0.00           O  
ATOM   1297  OD2 ASP   176      64.300  53.720  59.720  0.00  0.00           O1-
ATOM   1298  N   LEU   177      63.400  56.740  63.470  0.00  0.00           N  
ATOM   1299  CA  LEU   177      63.570  56.740  64.930  0.00  0.00           C  
ATOM   1300  C   LEU   177      64.210  55.480  65.490  0.00  0.00           C  
ATOM   1301  O   LEU   177      64.560  55.460  66.660  0.00  0.00           O  
ATOM   1302  CB  LEU   177      62.250  57.050  65.660  0.00  0.00           C  
ATOM   1303  CG  LEU   177      61.940  58.540  65.690  0.00  0.00           C  
ATOM   1304  CD1 LEU   177      61.530  59.040  64.310  0.00  0.00           C  
ATOM   1305  CD2 LEU   177      60.870  58.860  66.690  0.00  0.00           C  
ATOM   1306  N   VAL   178      64.350  54.420  64.690  0.00  0.00           N  
ATOM   1307  CA  VAL   178      65.180  53.270  65.080  0.00  0.00           C  
ATOM   1308  C   VAL   178      66.620  53.760  65.220  0.00  0.00           C  
ATOM   1309  O   VAL   178      67.290  53.460  66.210  0.00  0.00           O  
ATOM   1310  CB  VAL   178      65.100  52.110  64.050  0.00  0.00           C  
ATOM   1311  CG1 VAL   178      66.100  51.010  64.380  0.00  0.00           C  
ATOM   1312  CG2 VAL   178      63.680  51.560  63.990  0.00  0.00           C  
ATOM   1313  N   ASN   179      67.060  54.530  64.230  0.00  0.00           N  
ATOM   1314  CA  ASN   179      68.400  55.120  64.210  0.00  0.00           C  
ATOM   1315  C   ASN   179      68.620  56.200  65.290  0.00  0.00           C  
ATOM   1316  O   ASN   179      69.740  56.340  65.800  0.00  0.00           O  
ATOM   1317  CB  ASN   179      68.680  55.690  62.820  0.00  0.00           C  
ATOM   1318  CG  ASN   179      70.060  56.290  62.700  0.00  0.00           C  
ATOM   1319  ND2 ASN   179      71.080  55.440  62.740  0.00  0.00           N  
ATOM   1320  OD1 ASN   179      70.200  57.500  62.580  0.00  0.00           O  
ATOM   1321  N   LEU   180      67.570  56.960  65.610  0.00  0.00           N  
ATOM   1322  CA  LEU   180      67.650  57.980  66.660  0.00  0.00           C  
ATOM   1323  C   LEU   180      67.780  57.310  68.020  0.00  0.00           C  
ATOM   1324  O   LEU   180      68.720  57.600  68.750  0.00  0.00           O  
ATOM   1325  CB  LEU   180      66.430  58.910  66.650  0.00  0.00           C  
ATOM   1326  CG  LEU   180      66.430  60.030  67.700  0.00  0.00           C  
ATOM   1327  CD1 LEU   180      65.900  61.330  67.150  0.00  0.00           C  
ATOM   1328  CD2 LEU   180      65.650  59.640  68.940  0.00  0.00           C  
ATOM   1329  N   MET   181      66.850  56.410  68.320  0.00  0.00           N  
ATOM   1330  CA  MET   181      66.870  55.660  69.590  0.00  0.00           C  
ATOM   1331  C   MET   181      68.160  54.870  69.810  0.00  0.00           C  
ATOM   1332  O   MET   181      68.620  54.730  70.950  0.00  0.00           O  
ATOM   1333  CB  MET   181      65.650  54.720  69.680  0.00  0.00           C  
ATOM   1334  CG  MET   181      64.310  55.460  69.860  0.00  0.00           C  
ATOM   1335  SD  MET   181      62.840  54.400  70.000  0.00  0.00           S  
ATOM   1336  CE  MET   181      63.110  53.150  68.750  0.00  0.00           C  
ATOM   1337  N   SER   182      68.760  54.360  68.730  0.00  0.00           N  
ATOM   1338  CA  SER   182      70.030  53.630  68.820  0.00  0.00           C  
ATOM   1339  C   SER   182      71.240  54.550  69.070  0.00  0.00           C  
ATOM   1340  O   SER   182      72.130  54.180  69.840  0.00  0.00           O  
ATOM   1341  CB  SER   182      70.260  52.790  67.560  0.00  0.00           C  
ATOM   1342  OG  SER   182      70.580  53.590  66.440  0.00  0.00           O  
ATOM   1343  N   ASN   183      71.280  55.710  68.420  0.00  0.00           N  
ATOM   1344  CA  ASN   183      72.400  56.670  68.570  0.00  0.00           C  
ATOM   1345  C   ASN   183      72.280  57.610  69.770  0.00  0.00           C  
ATOM   1346  O   ASN   183      73.310  58.080  70.280  0.00  0.00           O  
ATOM   1347  CB  ASN   183      72.550  57.530  67.300  0.00  0.00           C  
ATOM   1348  CG  ASN   183      72.980  56.730  66.090  0.00  0.00           C  
ATOM   1349  ND2 ASN   183      72.800  57.320  64.920  0.00  0.00           N  
ATOM   1350  OD1 ASN   183      73.470  55.600  66.200  0.00  0.00           O  
ATOM   1351  N   TYR   184      71.050  57.900  70.190  0.00  0.00           N  
ATOM   1352  CA  TYR   184      70.780  58.830  71.290  0.00  0.00           C  
ATOM   1353  C   TYR   184      69.990  58.160  72.410  0.00  0.00           C  
ATOM   1354  O   TYR   184      69.160  57.290  72.150  0.00  0.00           O  
ATOM   1355  CB  TYR   184      70.040  60.070  70.780  0.00  0.00           C  
ATOM   1356  CG  TYR   184      70.900  60.970  69.940  0.00  0.00           C  
ATOM   1357  CD1 TYR   184      71.210  60.640  68.620  0.00  0.00           C  
ATOM   1358  CD2 TYR   184      71.440  62.150  70.460  0.00  0.00           C  
ATOM   1359  CE1 TYR   184      72.020  61.460  67.830  0.00  0.00           C  
ATOM   1360  CE2 TYR   184      72.260  62.980  69.680  0.00  0.00           C  
ATOM   1361  CZ  TYR   184      72.550  62.620  68.370  0.00  0.00           C  
ATOM   1362  OH  TYR   184      73.350  63.430  67.600  0.00  0.00           O  
ATOM   1363  N   ASP   185      70.270  58.580  73.640  0.00  0.00           N  
ATOM   1364  CA  ASP   185      69.610  58.070  74.830  0.00  0.00           C  
ATOM   1365  C   ASP   185      68.490  59.070  75.160  0.00  0.00           C  
ATOM   1366  O   ASP   185      68.720  60.070  75.830  0.00  0.00           O  
ATOM   1367  CB  ASP   185      70.630  57.960  75.970  0.00  0.00           C  
ATOM   1368  CG  ASP   185      70.140  57.140  77.140  0.00  0.00           C  
ATOM   1369  OD1 ASP   185      68.980  56.660  77.130  0.00  0.00           O  
ATOM   1370  OD2 ASP   185      70.940  56.960  78.080  0.00  0.00           O1-
ATOM   1371  N   VAL   186      67.290  58.770  74.660  0.00  0.00           N  
ATOM   1372  CA  VAL   186      66.190  59.740  74.600  0.00  0.00           C  
ATOM   1373  C   VAL   186      65.660  60.140  75.980  0.00  0.00           C  
ATOM   1374  O   VAL   186      65.030  59.310  76.650  0.00  0.00           O  
ATOM   1375  CB  VAL   186      65.020  59.200  73.720  0.00  0.00           C  
ATOM   1376  CG1 VAL   186      63.810  60.120  73.790  0.00  0.00           C  
ATOM   1377  CG2 VAL   186      65.490  59.060  72.280  0.00  0.00           C  
ATOM   1378  N   PRO   187      65.890  61.400  76.410  0.00  0.00           N  
ATOM   1379  CA  PRO   187      65.330  61.880  77.660  0.00  0.00           C  
ATOM   1380  C   PRO   187      63.860  62.220  77.500  0.00  0.00           C  
ATOM   1381  O   PRO   187      63.330  62.190  76.390  0.00  0.00           O  
ATOM   1382  CB  PRO   187      66.160  63.130  77.960  0.00  0.00           C  
ATOM   1383  CG  PRO   187      66.500  63.660  76.650  0.00  0.00           C  
ATOM   1384  CD  PRO   187      66.550  62.500  75.680  0.00  0.00           C  
ATOM   1385  N   GLU   188      63.220  62.570  78.610  0.00  0.00           N  
ATOM   1386  CA  GLU   188      61.760  62.690  78.640  0.00  0.00           C  
ATOM   1387  C   GLU   188      61.210  63.950  77.960  0.00  0.00           C  
ATOM   1388  O   GLU   188      60.060  63.970  77.550  0.00  0.00           O  
ATOM   1389  CB  GLU   188      61.250  62.580  80.080  0.00  0.00           C  
ATOM   1390  CG  GLU   188      59.800  62.180  80.140  0.00  0.00           C  
ATOM   1391  CD  GLU   188      59.370  61.610  81.470  0.00  0.00           C  
ATOM   1392  OE1 GLU   188      58.370  62.130  82.010  0.00  0.00           O  
ATOM   1393  OE2 GLU   188      60.020  60.660  81.970  0.00  0.00           O1-
ATOM   1394  N   LYS   189      62.020  65.000  77.860  0.00  0.00           N  
ATOM   1395  CA  LYS   189      61.660  66.210  77.100  0.00  0.00           C  
ATOM   1396  C   LYS   189      61.490  65.880  75.610  0.00  0.00           C  
ATOM   1397  O   LYS   189      60.580  66.400  74.940  0.00  0.00           O  
ATOM   1398  CB  LYS   189      62.740  67.290  77.270  0.00  0.00           C  
ATOM   1399  CG  LYS   189      62.350  68.680  76.760  0.00  0.00           C  
ATOM   1400  CD  LYS   189      63.330  69.760  77.130  0.00  0.00           C  
ATOM   1401  CE  LYS   189      64.640  69.620  76.370  0.00  0.00           C  
ATOM   1402  NZ  LYS   189      65.570  70.750  76.640  0.00  0.00           N1+
ATOM   1403  N   TRP   190      62.370  65.000  75.120  0.00  0.00           N  
ATOM   1404  CA  TRP   190      62.340  64.530  73.720  0.00  0.00           C  
ATOM   1405  C   TRP   190      61.180  63.560  73.490  0.00  0.00           C  
ATOM   1406  O   TRP   190      60.500  63.650  72.460  0.00  0.00           O  
ATOM   1407  CB  TRP   190      63.690  63.870  73.360  0.00  0.00           C  
ATOM   1408  CG  TRP   190      64.900  64.790  73.380  0.00  0.00           C  
ATOM   1409  CD1 TRP   190      64.980  66.060  73.910  0.00  0.00           C  
ATOM   1410  CD2 TRP   190      66.210  64.500  72.880  0.00  0.00           C  
ATOM   1411  CE2 TRP   190      67.020  65.630  73.130  0.00  0.00           C  
ATOM   1412  CE3 TRP   190      66.780  63.380  72.250  0.00  0.00           C  
ATOM   1413  NE1 TRP   190      66.240  66.570  73.750  0.00  0.00           N  
ATOM   1414  CZ2 TRP   190      68.370  65.690  72.760  0.00  0.00           C  
ATOM   1415  CZ3 TRP   190      68.130  63.440  71.880  0.00  0.00           C  
ATOM   1416  CH2 TRP   190      68.900  64.590  72.140  0.00  0.00           C  
ATOM   1417  N   ALA   191      60.950  62.650  74.430  0.00  0.00           N  
ATOM   1418  CA  ALA   191      59.840  61.690  74.340  0.00  0.00           C  
ATOM   1419  C   ALA   191      58.460  62.350  74.160  0.00  0.00           C  
ATOM   1420  O   ALA   191      57.640  61.840  73.410  0.00  0.00           O  
ATOM   1421  CB  ALA   191      59.820  60.780  75.560  0.00  0.00           C  
ATOM   1422  N   LYS   192      58.230  63.470  74.850  0.00  0.00           N  
ATOM   1423  CA  LYS   192      57.010  64.290  74.680  0.00  0.00           C  
ATOM   1424  C   LYS   192      56.850  64.770  73.230  0.00  0.00           C  
ATOM   1425  O   LYS   192      55.760  64.690  72.660  0.00  0.00           O  
ATOM   1426  CB  LYS   192      57.040  65.540  75.560  0.00  0.00           C  
ATOM   1427  CG  LYS   192      56.900  65.290  77.040  0.00  0.00           C  
ATOM   1428  CD  LYS   192      57.000  66.600  77.840  0.00  0.00           C  
ATOM   1429  CE  LYS   192      57.380  66.340  79.290  0.00  0.00           C  
ATOM   1430  NZ  LYS   192      56.890  67.410  80.190  0.00  0.00           N1+
ATOM   1431  N   PHE   193      57.950  65.290  72.680  0.00  0.00           N  
ATOM   1432  CA  PHE   193      57.980  65.870  71.340  0.00  0.00           C  
ATOM   1433  C   PHE   193      57.620  64.840  70.270  0.00  0.00           C  
ATOM   1434  O   PHE   193      56.650  65.020  69.520  0.00  0.00           O  
ATOM   1435  CB  PHE   193      59.380  66.450  71.080  0.00  0.00           C  
ATOM   1436  CG  PHE   193      59.560  67.040  69.700  0.00  0.00           C  
ATOM   1437  CD1 PHE   193      59.250  68.380  69.440  0.00  0.00           C  
ATOM   1438  CD2 PHE   193      60.060  66.260  68.660  0.00  0.00           C  
ATOM   1439  CE1 PHE   193      59.420  68.920  68.180  0.00  0.00           C  
ATOM   1440  CE2 PHE   193      60.230  66.800  67.390  0.00  0.00           C  
ATOM   1441  CZ  PHE   193      59.910  68.130  67.150  0.00  0.00           C  
ATOM   1442  N   TYR   194      58.390  63.750  70.210  0.00  0.00           N  
ATOM   1443  CA  TYR   194      58.170  62.730  69.200  0.00  0.00           C  
ATOM   1444  C   TYR   194      56.780  62.070  69.330  0.00  0.00           C  
ATOM   1445  O   TYR   194      56.100  61.860  68.320  0.00  0.00           O  
ATOM   1446  CB  TYR   194      59.280  61.680  69.230  0.00  0.00           C  
ATOM   1447  CG  TYR   194      60.650  62.260  68.900  0.00  0.00           C  
ATOM   1448  CD1 TYR   194      60.890  62.890  67.690  0.00  0.00           C  
ATOM   1449  CD2 TYR   194      61.700  62.170  69.810  0.00  0.00           C  
ATOM   1450  CE1 TYR   194      62.140  63.430  67.380  0.00  0.00           C  
ATOM   1451  CE2 TYR   194      62.960  62.690  69.510  0.00  0.00           C  
ATOM   1452  CZ  TYR   194      63.180  63.320  68.310  0.00  0.00           C  
ATOM   1453  OH  TYR   194      64.420  63.840  68.020  0.00  0.00           O  
ATOM   1454  N   THR   195      56.360  61.780  70.550  0.00  0.00           N  
ATOM   1455  CA  THR   195      55.010  61.250  70.810  0.00  0.00           C  
ATOM   1456  C   THR   195      53.900  62.210  70.360  0.00  0.00           C  
ATOM   1457  O   THR   195      52.900  61.780  69.780  0.00  0.00           O  
ATOM   1458  CB  THR   195      54.830  60.900  72.300  0.00  0.00           C  
ATOM   1459  CG2 THR   195      53.440  60.310  72.580  0.00  0.00           C  
ATOM   1460  OG1 THR   195      55.840  59.950  72.670  0.00  0.00           O  
ATOM   1461  N   ALA   196      54.100  63.510  70.600  0.00  0.00           N  
ATOM   1462  CA  ALA   196      53.140  64.530  70.170  0.00  0.00           C  
ATOM   1463  C   ALA   196      53.090  64.650  68.650  0.00  0.00           C  
ATOM   1464  O   ALA   196      52.010  64.790  68.080  0.00  0.00           O  
ATOM   1465  CB  ALA   196      53.480  65.880  70.790  0.00  0.00           C  
ATOM   1466  N   GLU   197      54.250  64.570  67.990  0.00  0.00           N  
ATOM   1467  CA  GLU   197      54.280  64.610  66.520  0.00  0.00           C  
ATOM   1468  C   GLU   197      53.650  63.350  65.920  0.00  0.00           C  
ATOM   1469  O   GLU   197      53.040  63.430  64.860  0.00  0.00           O  
ATOM   1470  CB  GLU   197      55.700  64.870  65.970  0.00  0.00           C  
ATOM   1471  CG  GLU   197      56.310  66.210  66.430  0.00  0.00           C  
ATOM   1472  CD  GLU   197      57.070  66.980  65.350  0.00  0.00           C  
ATOM   1473  OE1 GLU   197      57.770  66.360  64.520  0.00  0.00           O  
ATOM   1474  OE2 GLU   197      56.980  68.220  65.340  0.00  0.00           O1-
ATOM   1475  N   VAL   198      53.780  62.200  66.600  0.00  0.00           N  
ATOM   1476  CA  VAL   198      53.130  60.960  66.150  0.00  0.00           C  
ATOM   1477  C   VAL   198      51.610  61.010  66.320  0.00  0.00           C  
ATOM   1478  O   VAL   198      50.870  60.550  65.450  0.00  0.00           O  
ATOM   1479  CB  VAL   198      53.700  59.700  66.860  0.00  0.00           C  
ATOM   1480  CG1 VAL   198      52.850  58.470  66.570  0.00  0.00           C  
ATOM   1481  CG2 VAL   198      55.130  59.450  66.410  0.00  0.00           C  
ATOM   1482  N   VAL   199      51.150  61.570  67.440  0.00  0.00           N  
ATOM   1483  CA  VAL   199      49.720  61.680  67.710  0.00  0.00           C  
ATOM   1484  C   VAL   199      49.030  62.530  66.650  0.00  0.00           C  
ATOM   1485  O   VAL   199      47.950  62.180  66.170  0.00  0.00           O  
ATOM   1486  CB  VAL   199      49.420  62.290  69.110  0.00  0.00           C  
ATOM   1487  CG1 VAL   199      47.930  62.570  69.290  0.00  0.00           C  
ATOM   1488  CG2 VAL   199      49.920  61.360  70.210  0.00  0.00           C  
ATOM   1489  N   LEU   200      49.650  63.660  66.310  0.00  0.00           N  
ATOM   1490  CA  LEU   200      49.110  64.590  65.310  0.00  0.00           C  
ATOM   1491  C   LEU   200      49.160  63.980  63.920  0.00  0.00           C  
ATOM   1492  O   LEU   200      48.220  64.140  63.150  0.00  0.00           O  
ATOM   1493  CB  LEU   200      49.870  65.930  65.340  0.00  0.00           C  
ATOM   1494  CG  LEU   200      49.670  66.800  66.590  0.00  0.00           C  
ATOM   1495  CD1 LEU   200      50.590  68.030  66.560  0.00  0.00           C  
ATOM   1496  CD2 LEU   200      48.210  67.230  66.740  0.00  0.00           C  
ATOM   1497  N   ALA   201      50.250  63.270  63.610  0.00  0.00           N  
ATOM   1498  CA  ALA   201      50.390  62.540  62.340  0.00  0.00           C  
ATOM   1499  C   ALA   201      49.330  61.450  62.200  0.00  0.00           C  
ATOM   1500  O   ALA   201      48.730  61.310  61.140  0.00  0.00           O  
ATOM   1501  CB  ALA   201      51.780  61.950  62.220  0.00  0.00           C  
ATOM   1502  N   LEU   202      49.110  60.690  63.270  0.00  0.00           N  
ATOM   1503  CA  LEU   202      48.070  59.660  63.280  0.00  0.00           C  
ATOM   1504  C   LEU   202      46.670  60.280  63.180  0.00  0.00           C  
ATOM   1505  O   LEU   202      45.820  59.760  62.460  0.00  0.00           O  
ATOM   1506  CB  LEU   202      48.180  58.760  64.520  0.00  0.00           C  
ATOM   1507  CG  LEU   202      49.250  57.670  64.360  0.00  0.00           C  
ATOM   1508  CD1 LEU   202      49.700  57.120  65.700  0.00  0.00           C  
ATOM   1509  CD2 LEU   202      48.720  56.550  63.480  0.00  0.00           C  
ATOM   1510  N   ASP   203      46.440  61.380  63.870  0.00  0.00           N  
ATOM   1511  CA  ASP   203      45.140  62.050  63.800  0.00  0.00           C  
ATOM   1512  C   ASP   203      44.830  62.580  62.380  0.00  0.00           C  
ATOM   1513  O   ASP   203      43.660  62.650  61.970  0.00  0.00           O  
ATOM   1514  CB  ASP   203      45.080  63.180  64.820  0.00  0.00           C  
ATOM   1515  CG  ASP   203      43.730  63.890  64.830  0.00  0.00           C  
ATOM   1516  OD1 ASP   203      42.690  63.190  64.810  0.00  0.00           O  
ATOM   1517  OD2 ASP   203      43.720  65.150  64.830  0.00  0.00           O1-
ATOM   1518  N   ALA   204      45.880  62.940  61.640  0.00  0.00           N  
ATOM   1519  CA  ALA   204      45.780  63.380  60.250  0.00  0.00           C  
ATOM   1520  C   ALA   204      45.210  62.250  59.400  0.00  0.00           C  
ATOM   1521  O   ALA   204      44.210  62.440  58.680  0.00  0.00           O  
ATOM   1522  CB  ALA   204      47.150  63.790  59.720  0.00  0.00           C  
ATOM   1523  N   ILE   205      45.850  61.090  59.510  0.00  0.00           N  
ATOM   1524  CA  ILE   205      45.460  59.880  58.790  0.00  0.00           C  
ATOM   1525  C   ILE   205      44.060  59.400  59.170  0.00  0.00           C  
ATOM   1526  O   ILE   205      43.280  59.020  58.310  0.00  0.00           O  
ATOM   1527  CB  ILE   205      46.490  58.760  59.020  0.00  0.00           C  
ATOM   1528  CG1 ILE   205      47.770  59.090  58.250  0.00  0.00           C  
ATOM   1529  CG2 ILE   205      45.960  57.400  58.600  0.00  0.00           C  
ATOM   1530  CD  ILE   205      48.870  58.140  58.540  0.00  0.00           C  
ATOM   1531  N   HIS   206      43.750  59.430  60.460  0.00  0.00           N  
ATOM   1532  CA  HIS   206      42.430  59.050  60.950  0.00  0.00           C  
ATOM   1533  C   HIS   206      41.360  59.970  60.380  0.00  0.00           C  
ATOM   1534  O   HIS   206      40.310  59.510  59.950  0.00  0.00           O  
ATOM   1535  CB  HIS   206      42.390  59.060  62.470  0.00  0.00           C  
ATOM   1536  CG  HIS   206      43.270  58.030  63.110  0.00  0.00           C  
ATOM   1537  CD2 HIS   206      44.140  57.130  62.570  0.00  0.00           C  
ATOM   1538  ND1 HIS   206      43.310  57.820  64.470  0.00  0.00           N  
ATOM   1539  CE1 HIS   206      44.170  56.860  64.740  0.00  0.00           C  
ATOM   1540  NE2 HIS   206      44.680  56.420  63.610  0.00  0.00           N  
ATOM   1541  N   SER   207      41.640  61.280  60.350  0.00  0.00           N  
ATOM   1542  CA  SER   207      40.750  62.260  59.690  0.00  0.00           C  
ATOM   1543  C   SER   207      40.560  62.020  58.190  0.00  0.00           C  
ATOM   1544  O   SER   207      39.550  62.450  57.650  0.00  0.00           O  
ATOM   1545  CB  SER   207      41.240  63.690  59.920  0.00  0.00           C  
ATOM   1546  OG  SER   207      40.870  64.140  61.220  0.00  0.00           O  
ATOM   1547  N   MET   208      41.510  61.360  57.540  0.00  0.00           N  
ATOM   1548  CA  MET   208      41.360  60.890  56.150  0.00  0.00           C  
ATOM   1549  C   MET   208      40.550  59.590  56.030  0.00  0.00           C  
ATOM   1550  O   MET   208      40.300  59.120  54.920  0.00  0.00           O  
ATOM   1551  CB  MET   208      42.730  60.730  55.470  0.00  0.00           C  
ATOM   1552  CG  MET   208      43.420  62.060  55.170  0.00  0.00           C  
ATOM   1553  SD  MET   208      45.210  61.910  54.990  0.00  0.00           S  
ATOM   1554  CE  MET   208      45.310  60.740  53.630  0.00  0.00           C  
ATOM   1555  N   GLY   209      40.140  59.010  57.160  0.00  0.00           N  
ATOM   1556  CA  GLY   209      39.320  57.800  57.180  0.00  0.00           C  
ATOM   1557  C   GLY   209      40.130  56.530  57.060  0.00  0.00           C  
ATOM   1558  O   GLY   209      39.610  55.530  56.590  0.00  0.00           O  
ATOM   1559  N   LEU   210      41.390  56.570  57.500  0.00  0.00           N  
ATOM   1560  CA  LEU   210      42.310  55.440  57.400  0.00  0.00           C  
ATOM   1561  C   LEU   210      42.870  55.080  58.780  0.00  0.00           C  
ATOM   1562  O   LEU   210      43.280  55.970  59.540  0.00  0.00           O  
ATOM   1563  CB  LEU   210      43.450  55.810  56.460  0.00  0.00           C  
ATOM   1564  CG  LEU   210      43.040  56.060  55.000  0.00  0.00           C  
ATOM   1565  CD1 LEU   210      44.100  56.890  54.270  0.00  0.00           C  
ATOM   1566  CD2 LEU   210      42.760  54.750  54.250  0.00  0.00           C  
ATOM   1567  N   ILE   211      42.860  53.790  59.110  0.00  0.00           N  
ATOM   1568  CA  ILE   211      43.580  53.260  60.290  0.00  0.00           C  
ATOM   1569  C   ILE   211      44.970  52.850  59.810  0.00  0.00           C  
ATOM   1570  O   ILE   211      45.080  52.150  58.800  0.00  0.00           O  
ATOM   1571  CB  ILE   211      42.880  52.030  60.900  0.00  0.00           C  
ATOM   1572  CG1 ILE   211      41.470  52.380  61.370  0.00  0.00           C  
ATOM   1573  CG2 ILE   211      43.650  51.480  62.080  0.00  0.00           C  
ATOM   1574  CD  ILE   211      40.720  51.190  61.940  0.00  0.00           C  
ATOM   1575  N   HIS   212      46.010  53.250  60.520  0.00  0.00           N  
ATOM   1576  CA  HIS   212      47.390  52.960  60.080  0.00  0.00           C  
ATOM   1577  C   HIS   212      47.740  51.490  60.210  0.00  0.00           C  
ATOM   1578  O   HIS   212      48.330  50.910  59.300  0.00  0.00           O  
ATOM   1579  CB  HIS   212      48.430  53.770  60.830  0.00  0.00           C  
ATOM   1580  CG  HIS   212      49.760  53.760  60.160  0.00  0.00           C  
ATOM   1581  CD2 HIS   212      50.330  54.640  59.310  0.00  0.00           C  
ATOM   1582  ND1 HIS   212      50.650  52.730  60.300  0.00  0.00           N  
ATOM   1583  CE1 HIS   212      51.730  52.980  59.580  0.00  0.00           C  
ATOM   1584  NE2 HIS   212      51.560  54.130  58.960  0.00  0.00           N  
ATOM   1585  N   ARG   213      47.410  50.930  61.370  0.00  0.00           N  
ATOM   1586  CA  ARG   213      47.520  49.490  61.650  0.00  0.00           C  
ATOM   1587  C   ARG   213      48.950  48.940  61.760  0.00  0.00           C  
ATOM   1588  O   ARG   213      49.110  47.730  61.940  0.00  0.00           O  
ATOM   1589  CB  ARG   213      46.710  48.680  60.620  0.00  0.00           C  
ATOM   1590  CG  ARG   213      46.060  47.410  61.170  0.00  0.00           C  
ATOM   1591  CD  ARG   213      46.490  46.130  60.420  0.00  0.00           C  
ATOM   1592  NE  ARG   213      47.740  45.570  60.930  0.00  0.00           N  
ATOM   1593  CZ  ARG   213      48.400  44.550  60.380  0.00  0.00           C  
ATOM   1594  NH1 ARG   213      47.950  43.940  59.290  0.00  0.00           N1+
ATOM   1595  NH2 ARG   213      49.540  44.130  60.940  0.00  0.00           N  
ATOM   1596  N   ASP   214      49.970  49.790  61.660  0.00  0.00           N  
ATOM   1597  CA  ASP   214      51.370  49.350  61.690  0.00  0.00           C  
ATOM   1598  C   ASP   214      52.310  50.520  62.040  0.00  0.00           C  
ATOM   1599  O   ASP   214      53.290  50.790  61.350  0.00  0.00           O  
ATOM   1600  CB  ASP   214      51.770  48.710  60.340  0.00  0.00           C  
ATOM   1601  CG  ASP   214      53.110  47.960  60.400  0.00  0.00           C  
ATOM   1602  OD1 ASP   214      53.370  47.230  61.400  0.00  0.00           O  
ATOM   1603  OD2 ASP   214      53.910  48.120  59.450  0.00  0.00           O1-
ATOM   1604  N   VAL   215      52.000  51.170  63.160  0.00  0.00           N  
ATOM   1605  CA  VAL   215      52.750  52.340  63.610  0.00  0.00           C  
ATOM   1606  C   VAL   215      53.980  51.830  64.360  0.00  0.00           C  
ATOM   1607  O   VAL   215      53.850  51.050  65.300  0.00  0.00           O  
ATOM   1608  CB  VAL   215      51.910  53.200  64.560  0.00  0.00           C  
ATOM   1609  CG1 VAL   215      52.640  54.490  64.910  0.00  0.00           C  
ATOM   1610  CG2 VAL   215      50.550  53.520  63.930  0.00  0.00           C  
ATOM   1611  N   LYS   216      55.160  52.260  63.930  0.00  0.00           N  
ATOM   1612  CA  LYS   216      56.420  51.860  64.560  0.00  0.00           C  
ATOM   1613  C   LYS   216      57.580  52.750  64.090  0.00  0.00           C  
ATOM   1614  O   LYS   216      57.480  53.380  63.050  0.00  0.00           O  
ATOM   1615  CB  LYS   216      56.710  50.390  64.260  0.00  0.00           C  
ATOM   1616  CG  LYS   216      56.420  49.930  62.850  0.00  0.00           C  
ATOM   1617  CD  LYS   216      56.950  48.510  62.640  0.00  0.00           C  
ATOM   1618  CE  LYS   216      56.940  48.130  61.180  0.00  0.00           C  
ATOM   1619  NZ  LYS   216      57.760  46.910  60.930  0.00  0.00           N1+
ATOM   1620  N   PRO   217      58.680  52.800  64.870  0.00  0.00           N  
ATOM   1621  CA  PRO   217      59.800  53.700  64.530  0.00  0.00           C  
ATOM   1622  C   PRO   217      60.410  53.510  63.150  0.00  0.00           C  
ATOM   1623  O   PRO   217      60.930  54.470  62.590  0.00  0.00           O  
ATOM   1624  CB  PRO   217      60.840  53.390  65.610  0.00  0.00           C  
ATOM   1625  CG  PRO   217      60.440  52.090  66.160  0.00  0.00           C  
ATOM   1626  CD  PRO   217      58.960  52.080  66.120  0.00  0.00           C  
ATOM   1627  N   ASP   218      60.340  52.300  62.600  0.00  0.00           N  
ATOM   1628  CA  ASP   218      60.810  52.030  61.230  0.00  0.00           C  
ATOM   1629  C   ASP   218      60.090  52.900  60.190  0.00  0.00           C  
ATOM   1630  O   ASP   218      60.670  53.250  59.170  0.00  0.00           O  
ATOM   1631  CB  ASP   218      60.620  50.560  60.850  0.00  0.00           C  
ATOM   1632  CG  ASP   218      61.360  49.600  61.790  0.00  0.00           C  
ATOM   1633  OD1 ASP   218      61.180  49.700  63.030  0.00  0.00           O  
ATOM   1634  OD2 ASP   218      62.120  48.750  61.280  0.00  0.00           O1-
ATOM   1635  N   ASN   219      58.820  53.230  60.480  0.00  0.00           N  
ATOM   1636  CA  ASN   219      57.940  54.010  59.620  0.00  0.00           C  
ATOM   1637  C   ASN   219      57.810  55.480  60.030  0.00  0.00           C  
ATOM   1638  O   ASN   219      56.980  56.220  59.490  0.00  0.00           O  
ATOM   1639  CB  ASN   219      56.550  53.360  59.610  0.00  0.00           C  
ATOM   1640  CG  ASN   219      56.580  51.880  59.210  0.00  0.00           C  
ATOM   1641  ND2 ASN   219      55.560  51.130  59.620  0.00  0.00           N  
ATOM   1642  OD1 ASN   219      57.510  51.420  58.540  0.00  0.00           O  
ATOM   1643  N   MET   220      58.610  55.920  60.990  0.00  0.00           N  
ATOM   1644  CA  MET   220      58.610  57.310  61.450  0.00  0.00           C  
ATOM   1645  C   MET   220      59.900  57.910  60.960  0.00  0.00           C  
ATOM   1646  O   MET   220      60.970  57.480  61.380  0.00  0.00           O  
ATOM   1647  CB  MET   220      58.540  57.370  62.980  0.00  0.00           C  
ATOM   1648  CG  MET   220      57.240  56.880  63.560  0.00  0.00           C  
ATOM   1649  SD  MET   220      57.340  56.690  65.350  0.00  0.00           S  
ATOM   1650  CE  MET   220      55.910  55.670  65.670  0.00  0.00           C  
ATOM   1651  N   LEU   221      59.800  58.890  60.060  0.00  0.00           N  
ATOM   1652  CA  LEU   221      60.970  59.470  59.390  0.00  0.00           C  
ATOM   1653  C   LEU   221      61.160  60.910  59.850  0.00  0.00           C  
ATOM   1654  O   LEU   221      60.190  61.590  60.210  0.00  0.00           O  
ATOM   1655  CB  LEU   221      60.800  59.410  57.870  0.00  0.00           C  
ATOM   1656  CG  LEU   221      61.250  58.130  57.160  0.00  0.00           C  
ATOM   1657  CD1 LEU   221      62.770  58.090  57.020  0.00  0.00           C  
ATOM   1658  CD2 LEU   221      60.750  56.880  57.860  0.00  0.00           C  
ATOM   1659  N   LEU   222      62.420  61.380  59.820  0.00  0.00           N  
ATOM   1660  CA  LEU   222      62.790  62.730  60.240  0.00  0.00           C  
ATOM   1661  C   LEU   222      63.230  63.590  59.060  0.00  0.00           C  
ATOM   1662  O   LEU   222      64.120  63.180  58.310  0.00  0.00           O  
ATOM   1663  CB  LEU   222      63.910  62.670  61.280  0.00  0.00           C  
ATOM   1664  CG  LEU   222      63.530  62.080  62.650  0.00  0.00           C  
ATOM   1665  CD1 LEU   222      64.760  61.850  63.480  0.00  0.00           C  
ATOM   1666  CD2 LEU   222      62.560  62.980  63.390  0.00  0.00           C  
ATOM   1667  N   ASP   223      62.630  64.770  58.910  0.00  0.00           N  
ATOM   1668  CA  ASP   223      62.920  65.670  57.770  0.00  0.00           C  
ATOM   1669  C   ASP   223      64.230  66.470  57.920  0.00  0.00           C  
ATOM   1670  O   ASP   223      65.060  66.170  58.790  0.00  0.00           O  
ATOM   1671  CB  ASP   223      61.680  66.550  57.440  0.00  0.00           C  
ATOM   1672  CG  ASP   223      61.400  67.640  58.470  0.00  0.00           C  
ATOM   1673  OD1 ASP   223      62.310  68.060  59.230  0.00  0.00           O  
ATOM   1674  OD2 ASP   223      60.240  68.100  58.500  0.00  0.00           O1-
ATOM   1675  N   LYS   224      64.430  67.470  57.060  0.00  0.00           N  
ATOM   1676  CA  LYS   224      65.590  68.390  57.120  0.00  0.00           C  
ATOM   1677  C   LYS   224      65.770  69.010  58.500  0.00  0.00           C  
ATOM   1678  O   LYS   224      66.880  69.090  59.020  0.00  0.00           O  
ATOM   1679  CB  LYS   224      65.440  69.530  56.090  0.00  0.00           C  
ATOM   1680  CG  LYS   224      65.500  69.110  54.620  0.00  0.00           C  
ATOM   1681  CD  LYS   224      66.930  69.010  54.140  0.00  0.00           C  
ATOM   1682  CE  LYS   224      66.990  68.440  52.730  0.00  0.00           C  
ATOM   1683  NZ  LYS   224      68.390  68.220  52.280  0.00  0.00           N1+
ATOM   1684  N   HIS   225      64.650  69.450  59.080  0.00  0.00           N  
ATOM   1685  CA  HIS   225      64.630  70.120  60.380  0.00  0.00           C  
ATOM   1686  C   HIS   225      64.320  69.210  61.570  0.00  0.00           C  
ATOM   1687  O   HIS   225      64.020  69.700  62.660  0.00  0.00           O  
ATOM   1688  CB  HIS   225      63.620  71.270  60.320  0.00  0.00           C  
ATOM   1689  CG  HIS   225      63.870  72.220  59.200  0.00  0.00           C  
ATOM   1690  CD2 HIS   225      63.200  72.450  58.050  0.00  0.00           C  
ATOM   1691  ND1 HIS   225      64.960  73.060  59.180  0.00  0.00           N  
ATOM   1692  CE1 HIS   225      64.940  73.780  58.070  0.00  0.00           C  
ATOM   1693  NE2 HIS   225      63.880  73.430  57.370  0.00  0.00           N  
ATOM   1694  N   GLY   226      64.410  67.890  61.380  0.00  0.00           N  
ATOM   1695  CA  GLY   226      64.210  66.920  62.460  0.00  0.00           C  
ATOM   1696  C   GLY   226      62.770  66.700  62.910  0.00  0.00           C  
ATOM   1697  O   GLY   226      62.550  66.120  63.980  0.00  0.00           O  
ATOM   1698  N   HIS   227      61.800  67.150  62.120  0.00  0.00           N  
ATOM   1699  CA  HIS   227      60.380  66.930  62.410  0.00  0.00           C  
ATOM   1700  C   HIS   227      59.860  65.660  61.720  0.00  0.00           C  
ATOM   1701  O   HIS   227      60.380  65.220  60.680  0.00  0.00           O  
ATOM   1702  CB  HIS   227      59.550  68.160  62.000  0.00  0.00           C  
ATOM   1703  CG  HIS   227      59.740  69.340  62.900  0.00  0.00           C  
ATOM   1704  CD2 HIS   227      60.650  70.340  62.870  0.00  0.00           C  
ATOM   1705  ND1 HIS   227      58.940  69.570  63.990  0.00  0.00           N  
ATOM   1706  CE1 HIS   227      59.340  70.680  64.600  0.00  0.00           C  
ATOM   1707  NE2 HIS   227      60.380  71.160  63.940  0.00  0.00           N  
ATOM   1708  N   LEU   228      58.820  65.080  62.320  0.00  0.00           N  
ATOM   1709  CA  LEU   228      58.300  63.770  61.940  0.00  0.00           C  
ATOM   1710  C   LEU   228      57.470  63.840  60.670  0.00  0.00           C  
ATOM   1711  O   LEU   228      56.750  64.830  60.460  0.00  0.00           O  
ATOM   1712  CB  LEU   228      57.410  63.220  63.050  0.00  0.00           C  
ATOM   1713  CG  LEU   228      56.990  61.750  63.010  0.00  0.00           C  
ATOM   1714  CD1 LEU   228      58.010  60.910  63.740  0.00  0.00           C  
ATOM   1715  CD2 LEU   228      55.620  61.550  63.650  0.00  0.00           C  
ATOM   1716  N   LYS   229      57.590  62.810  59.840  0.00  0.00           N  
ATOM   1717  CA  LYS   229      56.600  62.490  58.790  0.00  0.00           C  
ATOM   1718  C   LYS   229      56.460  60.970  58.720  0.00  0.00           C  
ATOM   1719  O   LYS   229      57.470  60.270  58.680  0.00  0.00           O  
ATOM   1720  CB  LYS   229      57.040  63.020  57.420  0.00  0.00           C  
ATOM   1721  CG  LYS   229      57.070  64.530  57.300  0.00  0.00           C  
ATOM   1722  CD  LYS   229      57.590  65.020  55.930  0.00  0.00           C  
ATOM   1723  CE  LYS   229      57.000  66.370  55.530  0.00  0.00           C  
ATOM   1724  NZ  LYS   229      55.620  66.250  55.050  0.00  0.00           N1+
ATOM   1725  N   LEU   230      55.230  60.460  58.710  0.00  0.00           N  
ATOM   1726  CA  LEU   230      54.990  59.010  58.510  0.00  0.00           C  
ATOM   1727  C   LEU   230      55.300  58.590  57.070  0.00  0.00           C  
ATOM   1728  O   LEU   230      55.010  59.330  56.140  0.00  0.00           O  
ATOM   1729  CB  LEU   230      53.540  58.650  58.860  0.00  0.00           C  
ATOM   1730  CG  LEU   230      53.170  58.830  60.340  0.00  0.00           C  
ATOM   1731  CD1 LEU   230      51.660  58.790  60.500  0.00  0.00           C  
ATOM   1732  CD2 LEU   230      53.820  57.760  61.210  0.00  0.00           C  
ATOM   1733  N   ALA   231      55.870  57.390  56.890  0.00  0.00           N  
ATOM   1734  CA  ALA   231      56.460  56.990  55.600  0.00  0.00           C  
ATOM   1735  C   ALA   231      55.860  55.760  54.900  0.00  0.00           C  
ATOM   1736  O   ALA   231      55.830  55.750  53.650  0.00  0.00           O  
ATOM   1737  CB  ALA   231      57.960  56.810  55.740  0.00  0.00           C  
ATOM   1738  N   ASP   232      55.410  54.740  55.630  0.00  0.00           N  
ATOM   1739  CA  ASP   232      55.020  53.460  54.980  0.00  0.00           C  
ATOM   1740  C   ASP   232      53.570  53.050  55.240  0.00  0.00           C  
ATOM   1741  O   ASP   232      53.250  52.490  56.290  0.00  0.00           O  
ATOM   1742  CB  ASP   232      56.000  52.350  55.410  0.00  0.00           C  
ATOM   1743  CG  ASP   232      55.700  51.000  54.770  0.00  0.00           C  
ATOM   1744  OD1 ASP   232      55.090  50.940  53.680  0.00  0.00           O  
ATOM   1745  OD2 ASP   232      56.080  49.980  55.380  0.00  0.00           O1-
ATOM   1746  N   PHE   233      52.700  53.280  54.260  0.00  0.00           N  
ATOM   1747  CA  PHE   233      51.260  53.070  54.440  0.00  0.00           C  
ATOM   1748  C   PHE   233      50.750  51.780  53.770  0.00  0.00           C  
ATOM   1749  O   PHE   233      49.610  51.730  53.310  0.00  0.00           O  
ATOM   1750  CB  PHE   233      50.500  54.300  53.930  0.00  0.00           C  
ATOM   1751  CG  PHE   233      51.030  55.600  54.480  0.00  0.00           C  
ATOM   1752  CD1 PHE   233      50.610  56.090  55.710  0.00  0.00           C  
ATOM   1753  CD2 PHE   233      51.940  56.350  53.760  0.00  0.00           C  
ATOM   1754  CE1 PHE   233      51.090  57.290  56.190  0.00  0.00           C  
ATOM   1755  CE2 PHE   233      52.430  57.550  54.250  0.00  0.00           C  
ATOM   1756  CZ  PHE   233      52.010  58.010  55.460  0.00  0.00           C  
ATOM   1757  N   GLY   234      51.590  50.740  53.740  0.00  0.00           N  
ATOM   1758  CA  GLY   234      51.210  49.450  53.160  0.00  0.00           C  
ATOM   1759  C   GLY   234      50.170  48.680  53.960  0.00  0.00           C  
ATOM   1760  O   GLY   234      49.400  47.890  53.400  0.00  0.00           O  
ATOM   1761  N   THR   235      50.150  48.900  55.270  0.00  0.00           N  
ATOM   1762  CA  THR   235      49.210  48.250  56.170  0.00  0.00           C  
ATOM   1763  C   THR   235      47.920  49.050  56.350  0.00  0.00           C  
ATOM   1764  O   THR   235      46.940  48.520  56.880  0.00  0.00           O  
ATOM   1765  CB  THR   235      49.840  48.040  57.570  0.00  0.00           C  
ATOM   1766  CG2 THR   235      49.130  46.930  58.310  0.00  0.00           C  
ATOM   1767  OG1 THR   235      51.230  47.690  57.430  0.00  0.00           O  
ATOM   1768  N   CYS   236      47.920  50.320  55.910  0.00  0.00           N  
ATOM   1769  CA  CYS   236      46.750  51.200  56.030  0.00  0.00           C  
ATOM   1770  C   CYS   236      45.500  50.670  55.340  0.00  0.00           C  
ATOM   1771  O   CYS   236      45.570  50.140  54.230  0.00  0.00           O  
ATOM   1772  CB  CYS   236      47.050  52.600  55.490  0.00  0.00           C  
ATOM   1773  SG  CYS   236      48.100  53.590  56.560  0.00  0.00           S  
ATOM   1774  N   MET   237      44.360  50.820  56.010  0.00  0.00           N  
ATOM   1775  CA  MET   237      43.060  50.380  55.520  0.00  0.00           C  
ATOM   1776  C   MET   237      42.000  51.420  55.850  0.00  0.00           C  
ATOM   1777  O   MET   237      42.070  52.070  56.880  0.00  0.00           O  
ATOM   1778  CB  MET   237      42.690  49.040  56.170  0.00  0.00           C  
ATOM   1779  CG  MET   237      43.560  47.850  55.730  0.00  0.00           C  
ATOM   1780  SD  MET   237      43.460  46.440  56.860  0.00  0.00           S  
ATOM   1781  CE  MET   237      44.180  47.150  58.350  0.00  0.00           C  
ATOM   1782  N   LYS   238      41.020  51.560  54.960  0.00  0.00           N  
ATOM   1783  CA  LYS   238      39.960  52.570  55.110  0.00  0.00           C  
ATOM   1784  C   LYS   238      38.960  52.150  56.190  0.00  0.00           C  
ATOM   1785  O   LYS   238      38.770  50.960  56.440  0.00  0.00           O  
ATOM   1786  CB  LYS   238      39.250  52.790  53.770  0.00  0.00           C  
ATOM   1787  CG  LYS   238      38.560  54.150  53.650  0.00  0.00           C  
ATOM   1788  CD  LYS   238      39.480  55.260  53.280  0.00  0.00           C  
ATOM   1789  CE  LYS   238      38.740  56.560  53.060  0.00  0.00           C  
ATOM   1790  NZ  LYS   238      39.660  57.670  52.660  0.00  0.00           N1+
ATOM   1791  N   MET   239      38.350  53.140  56.840  0.00  0.00           N  
ATOM   1792  CA  MET   239      37.320  52.900  57.850  0.00  0.00           C  
ATOM   1793  C   MET   239      35.940  52.680  57.230  0.00  0.00           C  
ATOM   1794  O   MET   239      35.730  52.930  56.040  0.00  0.00           O  
ATOM   1795  CB  MET   239      37.250  54.080  58.830  0.00  0.00           C  
ATOM   1796  CG  MET   239      38.500  54.280  59.650  0.00  0.00           C  
ATOM   1797  SD  MET   239      38.350  55.670  60.780  0.00  0.00           S  
ATOM   1798  CE  MET   239      40.070  55.890  61.250  0.00  0.00           C  
ATOM   1799  N   ASP   240      35.010  52.220  58.060  0.00  0.00           N  
ATOM   1800  CA  ASP   240      33.610  52.010  57.670  0.00  0.00           C  
ATOM   1801  C   ASP   240      32.820  53.300  57.940  0.00  0.00           C  
ATOM   1802  O   ASP   240      33.390  54.330  58.300  0.00  0.00           O  
ATOM   1803  CB  ASP   240      33.030  50.830  58.480  0.00  0.00           C  
ATOM   1804  CG  ASP   240      32.160  49.910  57.650  0.00  0.00           C  
ATOM   1805  OD1 ASP   240      31.250  50.410  56.940  0.00  0.00           O  
ATOM   1806  OD2 ASP   240      32.370  48.680  57.700  0.00  0.00           O1-
ATOM   1807  N   GLU   241      31.500  53.240  57.740  0.00  0.00           N  
ATOM   1808  CA  GLU   241      30.600  54.310  58.200  0.00  0.00           C  
ATOM   1809  C   GLU   241      30.620  54.410  59.740  0.00  0.00           C  
ATOM   1810  O   GLU   241      30.460  55.490  60.300  0.00  0.00           O  
ATOM   1811  CB  GLU   241      29.170  54.060  57.720  0.00  0.00           C  
ATOM   1812  CG  GLU   241      29.000  54.170  56.200  0.00  0.00           C  
ATOM   1813  CD  GLU   241      27.550  54.080  55.750  0.00  0.00           C  
ATOM   1814  OE1 GLU   241      26.770  53.300  56.350  0.00  0.00           O  
ATOM   1815  OE2 GLU   241      27.190  54.780  54.780  0.00  0.00           O1-
ATOM   1816  N   THR   242      30.810  53.260  60.390  0.00  0.00           N  
ATOM   1817  CA  THR   242      31.050  53.180  61.840  0.00  0.00           C  
ATOM   1818  C   THR   242      32.370  53.850  62.240  0.00  0.00           C  
ATOM   1819  O   THR   242      32.380  54.770  63.050  0.00  0.00           O  
ATOM   1820  CB  THR   242      31.100  51.690  62.310  0.00  0.00           C  
ATOM   1821  CG2 THR   242      31.160  51.610  63.830  0.00  0.00           C  
ATOM   1822  OG1 THR   242      29.940  50.990  61.840  0.00  0.00           O  
ATOM   1823  N   GLY   243      33.460  53.380  61.630  0.00  0.00           N  
ATOM   1824  CA  GLY   243      34.830  53.720  62.060  0.00  0.00           C  
ATOM   1825  C   GLY   243      35.760  52.520  62.150  0.00  0.00           C  
ATOM   1826  O   GLY   243      36.990  52.670  62.100  0.00  0.00           O  
ATOM   1827  N   MET   244      35.190  51.320  62.290  0.00  0.00           N  
ATOM   1828  CA  MET   244      35.950  50.060  62.350  0.00  0.00           C  
ATOM   1829  C   MET   244      36.370  49.610  60.950  0.00  0.00           C  
ATOM   1830  O   MET   244      35.990  50.220  59.950  0.00  0.00           O  
ATOM   1831  CB  MET   244      35.120  48.950  63.020  0.00  0.00           C  
ATOM   1832  CG  MET   244      34.560  49.310  64.400  0.00  0.00           C  
ATOM   1833  SD  MET   244      35.600  49.820  65.680  0.00  0.00           S  
ATOM   1834  CE  MET   244      35.590  51.590  65.440  0.00  0.00           C  
ATOM   1835  N   VAL   245      37.180  48.550  60.890  0.00  0.00           N  
ATOM   1836  CA  VAL   245      37.680  48.010  59.620  0.00  0.00           C  
ATOM   1837  C   VAL   245      37.690  46.470  59.630  0.00  0.00           C  
ATOM   1838  O   VAL   245      38.580  45.840  60.210  0.00  0.00           O  
ATOM   1839  CB  VAL   245      39.080  48.590  59.270  0.00  0.00           C  
ATOM   1840  CG1 VAL   245      40.110  48.300  60.360  0.00  0.00           C  
ATOM   1841  CG2 VAL   245      39.560  48.080  57.910  0.00  0.00           C  
ATOM   1842  N   HIS   246      36.680  45.880  58.990  0.00  0.00           N  
ATOM   1843  CA  HIS   246      36.580  44.430  58.840  0.00  0.00           C  
ATOM   1844  C   HIS   246      37.540  43.980  57.740  0.00  0.00           C  
ATOM   1845  O   HIS   246      37.320  44.260  56.560  0.00  0.00           O  
ATOM   1846  CB  HIS   246      35.140  44.010  58.510  0.00  0.00           C  
ATOM   1847  CG  HIS   246      34.140  44.350  59.570  0.00  0.00           C  
ATOM   1848  CD2 HIS   246      33.570  43.590  60.530  0.00  0.00           C  
ATOM   1849  ND1 HIS   246      33.620  45.620  59.720  0.00  0.00           N  
ATOM   1850  CE1 HIS   246      32.760  45.620  60.730  0.00  0.00           C  
ATOM   1851  NE2 HIS   246      32.720  44.410  61.240  0.00  0.00           N  
ATOM   1852  N   CYS   247      38.620  43.310  58.140  0.00  0.00           N  
ATOM   1853  CA  CYS   247      39.640  42.820  57.190  0.00  0.00           C  
ATOM   1854  C   CYS   247      39.180  41.520  56.520  0.00  0.00           C  
ATOM   1855  O   CYS   247      38.250  41.520  55.710  0.00  0.00           O  
ATOM   1856  CB  CYS   247      40.970  42.590  57.910  0.00  0.00           C  
ATOM   1857  SG  CYS   247      42.350  42.120  56.830  0.00  0.00           S  
ATOM   1858  N   ALA   250      46.810  41.390  55.630  0.00  0.00           N  
ATOM   1859  CA  ALA   250      47.360  41.640  56.960  0.00  0.00           C  
ATOM   1860  C   ALA   250      48.510  40.680  57.300  0.00  0.00           C  
ATOM   1861  O   ALA   250      48.370  39.450  57.190  0.00  0.00           O  
ATOM   1862  CB  ALA   250      46.260  41.530  58.010  0.00  0.00           C  
ATOM   1863  N   VAL   251      49.650  41.240  57.700  0.00  0.00           N  
ATOM   1864  CA  VAL   251      50.820  40.470  58.120  0.00  0.00           C  
ATOM   1865  C   VAL   251      51.780  41.340  58.940  0.00  0.00           C  
ATOM   1866  O   VAL   251      51.720  42.570  58.840  0.00  0.00           O  
ATOM   1867  CB  VAL   251      51.570  39.890  56.900  0.00  0.00           C  
ATOM   1868  CG1 VAL   251      52.990  39.290  57.200  0.00  0.00           C  
ATOM   1869  CG2 VAL   251      50.840  38.920  56.000  0.00  0.00           C  
ATOM   1870  N   GLY   252      52.640  40.710  59.750  0.00  0.00           N  
ATOM   1871  CA  GLY   252      53.730  41.440  60.410  0.00  0.00           C  
ATOM   1872  C   GLY   252      54.500  40.700  61.500  0.00  0.00           C  
ATOM   1873  O   GLY   252      54.200  39.550  61.810  0.00  0.00           O  
ATOM   1874  N   THR   253      55.510  41.390  62.050  0.00  0.00           N  
ATOM   1875  CA  THR   253      56.180  41.000  63.300  0.00  0.00           C  
ATOM   1876  C   THR   253      55.540  41.800  64.450  0.00  0.00           C  
ATOM   1877  O   THR   253      55.400  43.020  64.360  0.00  0.00           O  
ATOM   1878  CB  THR   253      57.710  41.240  63.260  0.00  0.00           C  
ATOM   1879  CG2 THR   253      58.350  40.480  62.090  0.00  0.00           C  
ATOM   1880  OG1 THR   253      57.990  42.640  63.140  0.00  0.00           O  
ATOM   1881  N   PRO   254      55.170  41.110  65.550  0.00  0.00           N  
ATOM   1882  CA  PRO   254      54.080  41.600  66.390  0.00  0.00           C  
ATOM   1883  C   PRO   254      54.430  42.590  67.490  0.00  0.00           C  
ATOM   1884  O   PRO   254      53.530  42.990  68.230  0.00  0.00           O  
ATOM   1885  CB  PRO   254      53.560  40.300  67.010  0.00  0.00           C  
ATOM   1886  CG  PRO   254      54.760  39.390  67.060  0.00  0.00           C  
ATOM   1887  CD  PRO   254      55.850  39.980  66.190  0.00  0.00           C  
ATOM   1888  N   ASP   255      55.690  43.020  67.590  0.00  0.00           N  
ATOM   1889  CA  ASP   255      56.180  43.870  68.690  0.00  0.00           C  
ATOM   1890  C   ASP   255      55.290  45.080  69.020  0.00  0.00           C  
ATOM   1891  O   ASP   255      54.960  45.300  70.190  0.00  0.00           O  
ATOM   1892  CB  ASP   255      57.620  44.330  68.390  0.00  0.00           C  
ATOM   1893  CG  ASP   255      58.630  43.170  68.420  0.00  0.00           C  
ATOM   1894  OD1 ASP   255      58.960  42.640  67.340  0.00  0.00           O  
ATOM   1895  OD2 ASP   255      59.060  42.780  69.530  0.00  0.00           O1-
ATOM   1896  N   TYR   256      54.870  45.810  67.990  0.00  0.00           N  
ATOM   1897  CA  TYR   256      54.020  47.030  68.150  0.00  0.00           C  
ATOM   1898  C   TYR   256      52.510  46.840  67.890  0.00  0.00           C  
ATOM   1899  O   TYR   256      51.740  47.800  68.000  0.00  0.00           O  
ATOM   1900  CB  TYR   256      54.560  48.180  67.270  0.00  0.00           C  
ATOM   1901  CG  TYR   256      56.020  48.460  67.490  0.00  0.00           C  
ATOM   1902  CD1 TYR   256      57.000  47.730  66.800  0.00  0.00           C  
ATOM   1903  CD2 TYR   256      56.450  49.460  68.380  0.00  0.00           C  
ATOM   1904  CE1 TYR   256      58.360  47.970  66.990  0.00  0.00           C  
ATOM   1905  CE2 TYR   256      57.820  49.710  68.580  0.00  0.00           C  
ATOM   1906  CZ  TYR   256      58.770  48.960  67.880  0.00  0.00           C  
ATOM   1907  OH  TYR   256      60.130  49.170  68.040  0.00  0.00           O  
ATOM   1908  N   ILE   257      52.080  45.620  67.570  0.00  0.00           N  
ATOM   1909  CA  ILE   257      50.680  45.340  67.220  0.00  0.00           C  
ATOM   1910  C   ILE   257      49.850  45.150  68.480  0.00  0.00           C  
ATOM   1911  O   ILE   257      50.330  44.590  69.460  0.00  0.00           O  
ATOM   1912  CB  ILE   257      50.560  44.100  66.280  0.00  0.00           C  
ATOM   1913  CG1 ILE   257      50.990  44.480  64.860  0.00  0.00           C  
ATOM   1914  CG2 ILE   257      49.150  43.560  66.240  0.00  0.00           C  
ATOM   1915  CD  ILE   257      51.140  43.310  63.940  0.00  0.00           C  
ATOM   1916  N   SER   258      48.610  45.640  68.460  0.00  0.00           N  
ATOM   1917  CA  SER   258      47.710  45.570  69.610  0.00  0.00           C  
ATOM   1918  C   SER   258      47.140  44.160  69.760  0.00  0.00           C  
ATOM   1919  O   SER   258      47.120  43.410  68.790  0.00  0.00           O  
ATOM   1920  CB  SER   258      46.570  46.570  69.450  0.00  0.00           C  
ATOM   1921  OG  SER   258      45.850  46.320  68.250  0.00  0.00           O  
ATOM   1922  N   PRO   259      46.670  43.800  70.970  0.00  0.00           N  
ATOM   1923  CA  PRO   259      46.050  42.480  71.130  0.00  0.00           C  
ATOM   1924  C   PRO   259      44.800  42.240  70.260  0.00  0.00           C  
ATOM   1925  O   PRO   259      44.650  41.150  69.720  0.00  0.00           O  
ATOM   1926  CB  PRO   259      45.730  42.400  72.630  0.00  0.00           C  
ATOM   1927  CG  PRO   259      45.930  43.770  73.170  0.00  0.00           C  
ATOM   1928  CD  PRO   259      46.880  44.460  72.270  0.00  0.00           C  
ATOM   1929  N   GLU   260      43.950  43.250  70.100  0.00  0.00           N  
ATOM   1930  CA  GLU   260      42.730  43.110  69.280  0.00  0.00           C  
ATOM   1931  C   GLU   260      43.020  42.790  67.800  0.00  0.00           C  
ATOM   1932  O   GLU   260      42.260  42.070  67.150  0.00  0.00           O  
ATOM   1933  CB  GLU   260      41.800  44.330  69.400  0.00  0.00           C  
ATOM   1934  CG  GLU   260      42.300  45.670  68.790  0.00  0.00           C  
ATOM   1935  CD  GLU   260      42.930  46.630  69.790  0.00  0.00           C  
ATOM   1936  OE1 GLU   260      43.410  46.190  70.870  0.00  0.00           O  
ATOM   1937  OE2 GLU   260      42.960  47.840  69.490  0.00  0.00           O1-
ATOM   1938  N   VAL   261      44.130  43.340  67.300  0.00  0.00           N  
ATOM   1939  CA  VAL   261      44.620  43.060  65.950  0.00  0.00           C  
ATOM   1940  C   VAL   261      45.150  41.630  65.860  0.00  0.00           C  
ATOM   1941  O   VAL   261      44.890  40.940  64.890  0.00  0.00           O  
ATOM   1942  CB  VAL   261      45.710  44.090  65.520  0.00  0.00           C  
ATOM   1943  CG1 VAL   261      46.410  43.660  64.240  0.00  0.00           C  
ATOM   1944  CG2 VAL   261      45.090  45.480  65.340  0.00  0.00           C  
ATOM   1945  N   LEU   262      45.890  41.190  66.880  0.00  0.00           N  
ATOM   1946  CA  LEU   262      46.380  39.800  66.940  0.00  0.00           C  
ATOM   1947  C   LEU   262      45.230  38.780  66.980  0.00  0.00           C  
ATOM   1948  O   LEU   262      45.310  37.740  66.330  0.00  0.00           O  
ATOM   1949  CB  LEU   262      47.300  39.570  68.150  0.00  0.00           C  
ATOM   1950  CG  LEU   262      48.630  40.340  68.250  0.00  0.00           C  
ATOM   1951  CD1 LEU   262      49.450  39.770  69.410  0.00  0.00           C  
ATOM   1952  CD2 LEU   262      49.430  40.320  66.950  0.00  0.00           C  
ATOM   1953  N   LYS   263      44.180  39.090  67.740  0.00  0.00           N  
ATOM   1954  CA  LYS   263      42.990  38.230  67.780  0.00  0.00           C  
ATOM   1955  C   LYS   263      42.280  38.180  66.430  0.00  0.00           C  
ATOM   1956  O   LYS   263      41.970  37.090  65.940  0.00  0.00           O  
ATOM   1957  CB  LYS   263      42.010  38.690  68.870  0.00  0.00           C  
ATOM   1958  CG  LYS   263      42.370  38.200  70.260  0.00  0.00           C  
ATOM   1959  CD  LYS   263      41.240  38.520  71.230  0.00  0.00           C  
ATOM   1960  CE  LYS   263      41.560  38.030  72.640  0.00  0.00           C  
ATOM   1961  NZ  LYS   263      40.390  38.160  73.550  0.00  0.00           N1+
ATOM   1962  N   SER   264      42.030  39.350  65.840  0.00  0.00           N  
ATOM   1963  CA  SER   264      41.250  39.460  64.600  0.00  0.00           C  
ATOM   1964  C   SER   264      41.860  38.710  63.400  0.00  0.00           C  
ATOM   1965  O   SER   264      41.120  38.220  62.550  0.00  0.00           O  
ATOM   1966  CB  SER   264      41.010  40.920  64.210  0.00  0.00           C  
ATOM   1967  OG  SER   264      42.170  41.490  63.630  0.00  0.00           O  
ATOM   1968  N   GLN   265      43.190  38.640  63.350  0.00  0.00           N  
ATOM   1969  CA  GLN   265      43.890  37.870  62.310  0.00  0.00           C  
ATOM   1970  C   GLN   265      43.650  36.360  62.430  0.00  0.00           C  
ATOM   1971  O   GLN   265      43.800  35.620  61.460  0.00  0.00           O  
ATOM   1972  CB  GLN   265      45.390  38.190  62.300  0.00  0.00           C  
ATOM   1973  CG  GLN   265      45.710  39.580  61.730  0.00  0.00           C  
ATOM   1974  CD  GLN   265      47.180  39.760  61.380  0.00  0.00           C  
ATOM   1975  NE2 GLN   265      47.740  40.920  61.750  0.00  0.00           N  
ATOM   1976  OE1 GLN   265      47.810  38.890  60.770  0.00  0.00           O  
ATOM   1977  N   GLY   266      43.270  35.920  63.630  0.00  0.00           N  
ATOM   1978  CA  GLY   266      42.650  34.610  63.820  0.00  0.00           C  
ATOM   1979  C   GLY   266      41.200  34.630  63.350  0.00  0.00           C  
ATOM   1980  O   GLY   266      40.280  34.750  64.160  0.00  0.00           O  
ATOM   1981  N   GLY   267      41.020  34.540  62.030  0.00  0.00           N  
ATOM   1982  CA  GLY   267      39.690  34.560  61.400  0.00  0.00           C  
ATOM   1983  C   GLY   267      39.110  35.960  61.260  0.00  0.00           C  
ATOM   1984  O   GLY   267      39.620  36.770  60.470  0.00  0.00           O  
ATOM   1985  N   ASP   268      38.060  36.250  62.030  0.00  0.00           N  
ATOM   1986  CA  ASP   268      37.290  37.500  61.940  0.00  0.00           C  
ATOM   1987  C   ASP   268      37.500  38.380  63.180  0.00  0.00           C  
ATOM   1988  O   ASP   268      37.780  37.870  64.270  0.00  0.00           O  
ATOM   1989  CB  ASP   268      35.800  37.180  61.770  0.00  0.00           C  
ATOM   1990  CG  ASP   268      34.950  38.410  61.430  0.00  0.00           C  
ATOM   1991  OD1 ASP   268      35.480  39.410  60.900  0.00  0.00           O  
ATOM   1992  OD2 ASP   268      33.730  38.360  61.700  0.00  0.00           O1-
ATOM   1993  N   GLY   269      37.370  39.690  63.010  0.00  0.00           N  
ATOM   1994  CA  GLY   269      37.450  40.640  64.120  0.00  0.00           C  
ATOM   1995  C   GLY   269      37.500  42.100  63.700  0.00  0.00           C  
ATOM   1996  O   GLY   269      38.480  42.530  63.080  0.00  0.00           O  
ATOM   1997  N   PHE   270      36.460  42.850  64.030  0.00  0.00           N  
ATOM   1998  CA  PHE   270      36.460  44.300  63.820  0.00  0.00           C  
ATOM   1999  C   PHE   270      37.360  44.990  64.850  0.00  0.00           C  
ATOM   2000  O   PHE   270      37.500  44.510  65.970  0.00  0.00           O  
ATOM   2001  CB  PHE   270      35.040  44.870  63.910  0.00  0.00           C  
ATOM   2002  CG  PHE   270      34.210  44.540  65.060  0.00  0.00           C  
ATOM   2003  CD1 PHE   270      34.380  45.200  66.270  0.00  0.00           C  
ATOM   2004  CD2 PHE   270      33.250  43.540  64.980  0.00  0.00           C  
ATOM   2005  CE1 PHE   270      33.620  44.860  67.370  0.00  0.00           C  
ATOM   2006  CE2 PHE   270      32.490  43.200  66.080  0.00  0.00           C  
ATOM   2007  CZ  PHE   270      32.670  43.860  67.280  0.00  0.00           C  
ATOM   2008  N   TYR   271      37.980  46.090  64.440  0.00  0.00           N  
ATOM   2009  CA  TYR   271      38.770  46.930  65.340  0.00  0.00           C  
ATOM   2010  C   TYR   271      38.930  48.350  64.780  0.00  0.00           C  
ATOM   2011  O   TYR   271      39.060  48.530  63.570  0.00  0.00           O  
ATOM   2012  CB  TYR   271      40.140  46.310  65.640  0.00  0.00           C  
ATOM   2013  CG  TYR   271      41.000  46.060  64.420  0.00  0.00           C  
ATOM   2014  CD1 TYR   271      41.800  47.080  63.900  0.00  0.00           C  
ATOM   2015  CD2 TYR   271      41.020  44.810  63.800  0.00  0.00           C  
ATOM   2016  CE1 TYR   271      42.600  46.850  62.770  0.00  0.00           C  
ATOM   2017  CE2 TYR   271      41.810  44.580  62.670  0.00  0.00           C  
ATOM   2018  CZ  TYR   271      42.590  45.610  62.170  0.00  0.00           C  
ATOM   2019  OH  TYR   271      43.370  45.390  61.070  0.00  0.00           O  
ATOM   2020  N   GLY   272      38.940  49.330  65.670  0.00  0.00           N  
ATOM   2021  CA  GLY   272      38.890  50.740  65.290  0.00  0.00           C  
ATOM   2022  C   GLY   272      40.230  51.440  65.270  0.00  0.00           C  
ATOM   2023  O   GLY   272      41.290  50.810  65.380  0.00  0.00           O  
ATOM   2024  N   ARG   273      40.170  52.760  65.150  0.00  0.00           N  
ATOM   2025  CA  ARG   273      41.370  53.610  65.130  0.00  0.00           C  
ATOM   2026  C   ARG   273      42.180  53.540  66.430  0.00  0.00           C  
ATOM   2027  O   ARG   273      43.370  53.890  66.450  0.00  0.00           O  
ATOM   2028  CB  ARG   273      40.980  55.060  64.820  0.00  0.00           C  
ATOM   2029  CG  ARG   273      40.170  55.770  65.900  0.00  0.00           C  
ATOM   2030  CD  ARG   273      39.620  57.090  65.390  0.00  0.00           C  
ATOM   2031  NE  ARG   273      38.440  56.940  64.540  0.00  0.00           N  
ATOM   2032  CZ  ARG   273      37.860  57.920  63.850  0.00  0.00           C  
ATOM   2033  NH1 ARG   273      38.340  59.170  63.870  0.00  0.00           N1+
ATOM   2034  NH2 ARG   273      36.780  57.650  63.120  0.00  0.00           N  
ATOM   2035  N   GLU   274      41.530  53.090  67.510  0.00  0.00           N  
ATOM   2036  CA  GLU   274      42.190  52.870  68.810  0.00  0.00           C  
ATOM   2037  C   GLU   274      43.370  51.880  68.780  0.00  0.00           C  
ATOM   2038  O   GLU   274      44.220  51.950  69.670  0.00  0.00           O  
ATOM   2039  CB  GLU   274      41.190  52.520  69.940  0.00  0.00           C  
ATOM   2040  CG  GLU   274      40.010  51.580  69.570  0.00  0.00           C  
ATOM   2041  CD  GLU   274      38.710  52.300  69.150  0.00  0.00           C  
ATOM   2042  OE1 GLU   274      38.770  53.490  68.730  0.00  0.00           O  
ATOM   2043  OE2 GLU   274      37.640  51.660  69.220  0.00  0.00           O1-
ATOM   2044  N   CYS   275      43.420  50.990  67.790  0.00  0.00           N  
ATOM   2045  CA  CYS   275      44.590  50.110  67.640  0.00  0.00           C  
ATOM   2046  C   CYS   275      45.880  50.880  67.380  0.00  0.00           C  
ATOM   2047  O   CYS   275      46.940  50.450  67.820  0.00  0.00           O  
ATOM   2048  CB  CYS   275      44.350  49.050  66.550  0.00  0.00           C  
ATOM   2049  SG  CYS   275      44.500  49.670  64.860  0.00  0.00           S  
ATOM   2050  N   ASP   276      45.810  52.000  66.660  0.00  0.00           N  
ATOM   2051  CA  ASP   276      46.980  52.860  66.470  0.00  0.00           C  
ATOM   2052  C   ASP   276      47.520  53.500  67.760  0.00  0.00           C  
ATOM   2053  O   ASP   276      48.720  53.790  67.840  0.00  0.00           O  
ATOM   2054  CB  ASP   276      46.700  53.960  65.440  0.00  0.00           C  
ATOM   2055  CG  ASP   276      46.620  53.440  64.020  0.00  0.00           C  
ATOM   2056  OD1 ASP   276      47.160  52.350  63.720  0.00  0.00           O  
ATOM   2057  OD2 ASP   276      46.010  54.140  63.190  0.00  0.00           O1-
ATOM   2058  N   TRP   277      46.650  53.730  68.740  0.00  0.00           N  
ATOM   2059  CA  TRP   277      47.060  54.370  70.000  0.00  0.00           C  
ATOM   2060  C   TRP   277      47.810  53.390  70.910  0.00  0.00           C  
ATOM   2061  O   TRP   277      48.690  53.800  71.670  0.00  0.00           O  
ATOM   2062  CB  TRP   277      45.870  55.000  70.720  0.00  0.00           C  
ATOM   2063  CG  TRP   277      45.110  56.020  69.920  0.00  0.00           C  
ATOM   2064  CD1 TRP   277      43.770  56.040  69.690  0.00  0.00           C  
ATOM   2065  CD2 TRP   277      45.650  57.150  69.230  0.00  0.00           C  
ATOM   2066  CE2 TRP   277      44.560  57.810  68.610  0.00  0.00           C  
ATOM   2067  CE3 TRP   277      46.930  57.680  69.080  0.00  0.00           C  
ATOM   2068  NE1 TRP   277      43.430  57.110  68.910  0.00  0.00           N  
ATOM   2069  CZ2 TRP   277      44.730  58.970  67.850  0.00  0.00           C  
ATOM   2070  CZ3 TRP   277      47.100  58.840  68.320  0.00  0.00           C  
ATOM   2071  CH2 TRP   277      46.000  59.470  67.720  0.00  0.00           C  
ATOM   2072  N   TRP   278      47.490  52.100  70.830  0.00  0.00           N  
ATOM   2073  CA  TRP   278      48.310  51.050  71.460  0.00  0.00           C  
ATOM   2074  C   TRP   278      49.780  51.260  71.090  0.00  0.00           C  
ATOM   2075  O   TRP   278      50.630  51.440  71.950  0.00  0.00           O  
ATOM   2076  CB  TRP   278      47.860  49.650  71.020  0.00  0.00           C  
ATOM   2077  CG  TRP   278      48.680  48.540  71.590  0.00  0.00           C  
ATOM   2078  CD1 TRP   278      49.840  48.020  71.070  0.00  0.00           C  
ATOM   2079  CD2 TRP   278      48.410  47.800  72.780  0.00  0.00           C  
ATOM   2080  CE2 TRP   278      49.450  46.850  72.930  0.00  0.00           C  
ATOM   2081  CE3 TRP   278      47.390  47.840  73.740  0.00  0.00           C  
ATOM   2082  NE1 TRP   278      50.300  47.010  71.870  0.00  0.00           N  
ATOM   2083  CZ2 TRP   278      49.490  45.960  74.000  0.00  0.00           C  
ATOM   2084  CZ3 TRP   278      47.440  46.940  74.810  0.00  0.00           C  
ATOM   2085  CH2 TRP   278      48.480  46.020  74.920  0.00  0.00           C  
ATOM   2086  N   SER   279      50.050  51.270  69.790  0.00  0.00           N  
ATOM   2087  CA  SER   279      51.400  51.350  69.260  0.00  0.00           C  
ATOM   2088  C   SER   279      52.180  52.590  69.710  0.00  0.00           C  
ATOM   2089  O   SER   279      53.410  52.530  69.830  0.00  0.00           O  
ATOM   2090  CB  SER   279      51.330  51.330  67.750  0.00  0.00           C  
ATOM   2091  OG  SER   279      50.610  50.180  67.320  0.00  0.00           O  
ATOM   2092  N   VAL   280      51.470  53.690  69.950  0.00  0.00           N  
ATOM   2093  CA  VAL   280      52.100  54.910  70.460  0.00  0.00           C  
ATOM   2094  C   VAL   280      52.650  54.680  71.880  0.00  0.00           C  
ATOM   2095  O   VAL   280      53.800  55.000  72.170  0.00  0.00           O  
ATOM   2096  CB  VAL   280      51.120  56.120  70.460  0.00  0.00           C  
ATOM   2097  CG1 VAL   280      51.810  57.380  70.970  0.00  0.00           C  
ATOM   2098  CG2 VAL   280      50.550  56.360  69.070  0.00  0.00           C  
ATOM   2099  N   GLY   281      51.810  54.110  72.750  0.00  0.00           N  
ATOM   2100  CA  GLY   281      52.240  53.640  74.070  0.00  0.00           C  
ATOM   2101  C   GLY   281      53.460  52.740  74.040  0.00  0.00           C  
ATOM   2102  O   GLY   281      54.390  52.930  74.820  0.00  0.00           O  
ATOM   2103  N   VAL   282      53.480  51.780  73.110  0.00  0.00           N  
ATOM   2104  CA  VAL   282      54.670  50.940  72.910  0.00  0.00           C  
ATOM   2105  C   VAL   282      55.900  51.780  72.530  0.00  0.00           C  
ATOM   2106  O   VAL   282      57.000  51.570  73.020  0.00  0.00           O  
ATOM   2107  CB  VAL   282      54.440  49.860  71.820  0.00  0.00           C  
ATOM   2108  CG1 VAL   282      55.680  48.990  71.670  0.00  0.00           C  
ATOM   2109  CG2 VAL   282      53.240  48.990  72.180  0.00  0.00           C  
ATOM   2110  N   PHE   283      55.680  52.750  71.640  0.00  0.00           N  
ATOM   2111  CA  PHE   283      56.730  53.630  71.140  0.00  0.00           C  
ATOM   2112  C   PHE   283      57.270  54.540  72.240  0.00  0.00           C  
ATOM   2113  O   PHE   283      58.490  54.750  72.330  0.00  0.00           O  
ATOM   2114  CB  PHE   283      56.210  54.390  69.890  0.00  0.00           C  
ATOM   2115  CG  PHE   283      57.000  55.610  69.520  0.00  0.00           C  
ATOM   2116  CD1 PHE   283      58.280  55.500  69.000  0.00  0.00           C  
ATOM   2117  CD2 PHE   283      56.440  56.880  69.650  0.00  0.00           C  
ATOM   2118  CE1 PHE   283      58.990  56.640  68.630  0.00  0.00           C  
ATOM   2119  CE2 PHE   283      57.140  58.020  69.290  0.00  0.00           C  
ATOM   2120  CZ  PHE   283      58.420  57.900  68.780  0.00  0.00           C  
ATOM   2121  N   LEU   284      56.380  55.060  73.100  0.00  0.00           N  
ATOM   2122  CA  LEU   284      56.800  55.880  74.250  0.00  0.00           C  
ATOM   2123  C   LEU   284      57.610  55.060  75.260  0.00  0.00           C  
ATOM   2124  O   LEU   284      58.620  55.530  75.760  0.00  0.00           O  
ATOM   2125  CB  LEU   284      55.610  56.520  74.970  0.00  0.00           C  
ATOM   2126  CG  LEU   284      55.890  57.510  76.110  0.00  0.00           C  
ATOM   2127  CD1 LEU   284      56.940  58.580  75.760  0.00  0.00           C  
ATOM   2128  CD2 LEU   284      54.590  58.180  76.580  0.00  0.00           C  
ATOM   2129  N   TYR   285      57.160  53.830  75.520  0.00  0.00           N  
ATOM   2130  CA  TYR   285      57.880  52.880  76.380  0.00  0.00           C  
ATOM   2131  C   TYR   285      59.300  52.620  75.880  0.00  0.00           C  
ATOM   2132  O   TYR   285      60.250  52.760  76.620  0.00  0.00           O  
ATOM   2133  CB  TYR   285      57.120  51.550  76.470  0.00  0.00           C  
ATOM   2134  CG  TYR   285      57.680  50.570  77.500  0.00  0.00           C  
ATOM   2135  CD1 TYR   285      58.790  49.780  77.220  0.00  0.00           C  
ATOM   2136  CD2 TYR   285      57.070  50.430  78.750  0.00  0.00           C  
ATOM   2137  CE1 TYR   285      59.310  48.900  78.160  0.00  0.00           C  
ATOM   2138  CE2 TYR   285      57.580  49.540  79.690  0.00  0.00           C  
ATOM   2139  CZ  TYR   285      58.700  48.780  79.390  0.00  0.00           C  
ATOM   2140  OH  TYR   285      59.210  47.890  80.310  0.00  0.00           O  
ATOM   2141  N   GLU   286      59.430  52.240  74.610  0.00  0.00           N  
ATOM   2142  CA  GLU   286      60.730  51.950  74.010  0.00  0.00           C  
ATOM   2143  C   GLU   286      61.700  53.120  74.190  0.00  0.00           C  
ATOM   2144  O   GLU   286      62.830  52.930  74.650  0.00  0.00           O  
ATOM   2145  CB  GLU   286      60.600  51.590  72.510  0.00  0.00           C  
ATOM   2146  CG  GLU   286      61.840  50.910  71.930  0.00  0.00           C  
ATOM   2147  CD  GLU   286      61.730  50.570  70.430  0.00  0.00           C  
ATOM   2148  OE1 GLU   286      60.660  50.770  69.820  0.00  0.00           O  
ATOM   2149  OE2 GLU   286      62.750  50.100  69.860  0.00  0.00           O1-
ATOM   2150  N   MET   287      61.240  54.310  73.830  0.00  0.00           N  
ATOM   2151  CA  MET   287      62.040  55.540  73.950  0.00  0.00           C  
ATOM   2152  C   MET   287      62.560  55.810  75.360  0.00  0.00           C  
ATOM   2153  O   MET   287      63.720  56.190  75.530  0.00  0.00           O  
ATOM   2154  CB  MET   287      61.220  56.760  73.510  0.00  0.00           C  
ATOM   2155  CG  MET   287      61.230  57.010  72.030  0.00  0.00           C  
ATOM   2156  SD  MET   287      60.360  58.530  71.660  0.00  0.00           S  
ATOM   2157  CE  MET   287      61.220  58.980  70.170  0.00  0.00           C  
ATOM   2158  N   LEU   288      61.690  55.620  76.350  0.00  0.00           N  
ATOM   2159  CA  LEU   288      62.050  55.890  77.740  0.00  0.00           C  
ATOM   2160  C   LEU   288      62.810  54.720  78.390  0.00  0.00           C  
ATOM   2161  O   LEU   288      63.810  54.950  79.070  0.00  0.00           O  
ATOM   2162  CB  LEU   288      60.810  56.290  78.540  0.00  0.00           C  
ATOM   2163  CG  LEU   288      60.130  57.610  78.130  0.00  0.00           C  
ATOM   2164  CD1 LEU   288      59.010  57.950  79.090  0.00  0.00           C  
ATOM   2165  CD2 LEU   288      61.110  58.780  78.040  0.00  0.00           C  
ATOM   2166  N   VAL   289      62.360  53.490  78.170  0.00  0.00           N  
ATOM   2167  CA  VAL   289      62.920  52.290  78.830  0.00  0.00           C  
ATOM   2168  C   VAL   289      64.110  51.650  78.080  0.00  0.00           C  
ATOM   2169  O   VAL   289      64.950  50.990  78.700  0.00  0.00           O  
ATOM   2170  CB  VAL   289      61.830  51.220  79.060  0.00  0.00           C  
ATOM   2171  CG1 VAL   289      62.380  50.010  79.820  0.00  0.00           C  
ATOM   2172  CG2 VAL   289      60.660  51.830  79.820  0.00  0.00           C  
ATOM   2173  N   GLY   290      64.180  51.820  76.750  0.00  0.00           N  
ATOM   2174  CA  GLY   290      65.300  51.300  75.940  0.00  0.00           C  
ATOM   2175  C   GLY   290      65.080  49.940  75.270  0.00  0.00           C  
ATOM   2176  O   GLY   290      65.790  49.590  74.320  0.00  0.00           O  
ATOM   2177  N   ASP   291      64.120  49.160  75.790  0.00  0.00           N  
ATOM   2178  CA  ASP   291      63.620  47.940  75.150  0.00  0.00           C  
ATOM   2179  C   ASP   291      62.120  48.120  74.930  0.00  0.00           C  
ATOM   2180  O   ASP   291      61.490  48.960  75.570  0.00  0.00           O  
ATOM   2181  CB  ASP   291      63.820  46.710  76.040  0.00  0.00           C  
ATOM   2182  CG  ASP   291      65.220  46.610  76.620  0.00  0.00           C  
ATOM   2183  OD1 ASP   291      66.200  46.720  75.850  0.00  0.00           O  
ATOM   2184  OD2 ASP   291      65.340  46.390  77.850  0.00  0.00           O1-
ATOM   2185  N   THR   292      61.550  47.310  74.050  0.00  0.00           N  
ATOM   2186  CA  THR   292      60.100  47.310  73.850  0.00  0.00           C  
ATOM   2187  C   THR   292      59.450  46.540  75.010  0.00  0.00           C  
ATOM   2188  O   THR   292      60.060  45.600  75.530  0.00  0.00           O  
ATOM   2189  CB  THR   292      59.700  46.720  72.480  0.00  0.00           C  
ATOM   2190  CG2 THR   292      60.120  47.660  71.360  0.00  0.00           C  
ATOM   2191  OG1 THR   292      60.330  45.440  72.300  0.00  0.00           O  
ATOM   2192  N   PRO   293      58.240  46.940  75.420  0.00  0.00           N  
ATOM   2193  CA  PRO   293      57.640  46.380  76.640  0.00  0.00           C  
ATOM   2194  C   PRO   293      57.250  44.920  76.590  0.00  0.00           C  
ATOM   2195  O   PRO   293      57.100  44.330  77.660  0.00  0.00           O  
ATOM   2196  CB  PRO   293      56.390  47.250  76.860  0.00  0.00           C  
ATOM   2197  CG  PRO   293      56.090  47.870  75.590  0.00  0.00           C  
ATOM   2198  CD  PRO   293      57.350  47.930  74.780  0.00  0.00           C  
ATOM   2199  N   PHE   294      57.070  44.340  75.410  0.00  0.00           N  
ATOM   2200  CA  PHE   294      56.760  42.900  75.280  0.00  0.00           C  
ATOM   2201  C   PHE   294      57.840  42.110  74.520  0.00  0.00           C  
ATOM   2202  O   PHE   294      57.560  41.060  73.920  0.00  0.00           O  
ATOM   2203  CB  PHE   294      55.380  42.740  74.650  0.00  0.00           C  
ATOM   2204  CG  PHE   294      54.330  43.530  75.340  0.00  0.00           C  
ATOM   2205  CD1 PHE   294      53.920  43.180  76.620  0.00  0.00           C  
ATOM   2206  CD2 PHE   294      53.770  44.660  74.750  0.00  0.00           C  
ATOM   2207  CE1 PHE   294      52.950  43.930  77.290  0.00  0.00           C  
ATOM   2208  CE2 PHE   294      52.800  45.410  75.410  0.00  0.00           C  
ATOM   2209  CZ  PHE   294      52.390  45.050  76.680  0.00  0.00           C  
ATOM   2210  N   TYR   295      59.070  42.610  74.590  0.00  0.00           N  
ATOM   2211  CA  TYR   295      60.210  41.980  73.940  0.00  0.00           C  
ATOM   2212  C   TYR   295      60.390  40.530  74.410  0.00  0.00           C  
ATOM   2213  O   TYR   295      60.250  40.230  75.590  0.00  0.00           O  
ATOM   2214  CB  TYR   295      61.500  42.770  74.210  0.00  0.00           C  
ATOM   2215  CG  TYR   295      62.740  42.090  73.650  0.00  0.00           C  
ATOM   2216  CD1 TYR   295      63.050  42.160  72.290  0.00  0.00           C  
ATOM   2217  CD2 TYR   295      63.580  41.350  74.480  0.00  0.00           C  
ATOM   2218  CE1 TYR   295      64.180  41.530  71.760  0.00  0.00           C  
ATOM   2219  CE2 TYR   295      64.720  40.710  73.970  0.00  0.00           C  
ATOM   2220  CZ  TYR   295      65.010  40.800  72.610  0.00  0.00           C  
ATOM   2221  OH  TYR   295      66.120  40.180  72.100  0.00  0.00           O  
ATOM   2222  N   ALA   296      60.680  39.640  73.460  0.00  0.00           N  
ATOM   2223  CA  ALA   296      61.030  38.260  73.750  0.00  0.00           C  
ATOM   2224  C   ALA   296      61.980  37.720  72.690  0.00  0.00           C  
ATOM   2225  O   ALA   296      62.180  38.330  71.650  0.00  0.00           O  
ATOM   2226  CB  ALA   296      59.780  37.400  73.830  0.00  0.00           C  
ATOM   2227  N   ASP   297      62.550  36.550  72.970  0.00  0.00           N  
ATOM   2228  CA  ASP   297      63.530  35.920  72.070  0.00  0.00           C  
ATOM   2229  C   ASP   297      62.900  35.250  70.840  0.00  0.00           C  
ATOM   2230  O   ASP   297      63.620  34.840  69.930  0.00  0.00           O  
ATOM   2231  CB  ASP   297      64.380  34.900  72.840  0.00  0.00           C  
ATOM   2232  CG  ASP   297      65.110  35.520  74.040  0.00  0.00           C  
ATOM   2233  OD1 ASP   297      64.500  36.340  74.770  0.00  0.00           O  
ATOM   2234  OD2 ASP   297      66.300  35.190  74.240  0.00  0.00           O1-
ATOM   2235  N   SER   298      61.570  35.120  70.830  0.00  0.00           N  
ATOM   2236  CA  SER   298      60.820  34.560  69.700  0.00  0.00           C  
ATOM   2237  C   SER   298      59.520  35.330  69.460  0.00  0.00           C  
ATOM   2238  O   SER   298      59.150  36.200  70.260  0.00  0.00           O  
ATOM   2239  CB  SER   298      60.500  33.100  70.000  0.00  0.00           C  
ATOM   2240  OG  SER   298      59.770  33.000  71.200  0.00  0.00           O  
ATOM   2241  N   LEU   299      58.840  35.010  68.350  0.00  0.00           N  
ATOM   2242  CA  LEU   299      57.530  35.600  68.050  0.00  0.00           C  
ATOM   2243  C   LEU   299      56.460  35.080  69.010  0.00  0.00           C  
ATOM   2244  O   LEU   299      55.650  35.870  69.480  0.00  0.00           O  
ATOM   2245  CB  LEU   299      57.090  35.340  66.600  0.00  0.00           C  
ATOM   2246  CG  LEU   299      57.860  36.060  65.490  0.00  0.00           C  
ATOM   2247  CD1 LEU   299      57.200  35.690  64.130  0.00  0.00           C  
ATOM   2248  CD2 LEU   299      58.180  37.430  65.640  0.00  0.00           C  
ATOM   2249  N   VAL   300      56.470  33.780  69.300  0.00  0.00           N  
ATOM   2250  CA  VAL   300      55.550  33.210  70.300  0.00  0.00           C  
ATOM   2251  C   VAL   300      55.690  33.870  71.670  0.00  0.00           C  
ATOM   2252  O   VAL   300      54.700  34.060  72.380  0.00  0.00           O  
ATOM   2253  CB  VAL   300      55.710  31.670  70.500  0.00  0.00           C  
ATOM   2254  CG1 VAL   300      55.330  30.920  69.260  0.00  0.00           C  
ATOM   2255  CG2 VAL   300      57.130  31.300  70.910  0.00  0.00           C  
ATOM   2256  N   GLY   301      56.930  34.230  72.030  0.00  0.00           N  
ATOM   2257  CA  GLY   301      57.210  34.920  73.280  0.00  0.00           C  
ATOM   2258  C   GLY   301      56.590  36.300  73.330  0.00  0.00           C  
ATOM   2259  O   GLY   301      55.940  36.660  74.300  0.00  0.00           O  
ATOM   2260  N   THR   302      56.800  37.060  72.250  0.00  0.00           N  
ATOM   2261  CA  THR   302      56.290  38.440  72.170  0.00  0.00           C  
ATOM   2262  C   THR   302      54.770  38.440  72.020  0.00  0.00           C  
ATOM   2263  O   THR   302      54.080  39.170  72.730  0.00  0.00           O  
ATOM   2264  CB  THR   302      56.970  39.220  71.010  0.00  0.00           C  
ATOM   2265  CG2 THR   302      56.480  40.650  70.950  0.00  0.00           C  
ATOM   2266  OG1 THR   302      58.390  39.220  71.210  0.00  0.00           O  
ATOM   2267  N   TYR   303      54.270  37.590  71.120  0.00  0.00           N  
ATOM   2268  CA  TYR   303      52.830  37.360  70.960  0.00  0.00           C  
ATOM   2269  C   TYR   303      52.170  37.030  72.300  0.00  0.00           C  
ATOM   2270  O   TYR   303      51.190  37.660  72.690  0.00  0.00           O  
ATOM   2271  CB  TYR   303      52.590  36.210  69.970  0.00  0.00           C  
ATOM   2272  CG  TYR   303      51.140  35.800  69.840  0.00  0.00           C  
ATOM   2273  CD1 TYR   303      50.280  36.460  68.980  0.00  0.00           C  
ATOM   2274  CD2 TYR   303      50.620  34.730  70.590  0.00  0.00           C  
ATOM   2275  CE1 TYR   303      48.940  36.090  68.860  0.00  0.00           C  
ATOM   2276  CE2 TYR   303      49.280  34.340  70.480  0.00  0.00           C  
ATOM   2277  CZ  TYR   303      48.450  35.030  69.620  0.00  0.00           C  
ATOM   2278  OH  TYR   303      47.130  34.680  69.490  0.00  0.00           O  
ATOM   2279  N   SER   304      52.720  36.050  73.010  0.00  0.00           N  
ATOM   2280  CA  SER   304      52.140  35.610  74.280  0.00  0.00           C  
ATOM   2281  C   SER   304      52.110  36.710  75.330  0.00  0.00           C  
ATOM   2282  O   SER   304      51.140  36.830  76.080  0.00  0.00           O  
ATOM   2283  CB  SER   304      52.880  34.390  74.830  0.00  0.00           C  
ATOM   2284  OG  SER   304      52.390  34.040  76.110  0.00  0.00           O  
ATOM   2285  N   LYS   305      53.180  37.520  75.380  0.00  0.00           N  
ATOM   2286  CA  LYS   305      53.260  38.650  76.320  0.00  0.00           C  
ATOM   2287  C   LYS   305      52.270  39.780  76.000  0.00  0.00           C  
ATOM   2288  O   LYS   305      51.750  40.420  76.920  0.00  0.00           O  
ATOM   2289  CB  LYS   305      54.690  39.210  76.360  0.00  0.00           C  
ATOM   2290  CG  LYS   305      55.660  38.350  77.120  0.00  0.00           C  
ATOM   2291  CD  LYS   305      57.080  38.830  76.920  0.00  0.00           C  
ATOM   2292  CE  LYS   305      58.050  38.090  77.830  0.00  0.00           C  
ATOM   2293  NZ  LYS   305      59.450  38.580  77.650  0.00  0.00           N1+
ATOM   2294  N   ILE   306      52.020  40.030  74.710  0.00  0.00           N  
ATOM   2295  CA  ILE   306      51.050  41.040  74.290  0.00  0.00           C  
ATOM   2296  C   ILE   306      49.640  40.670  74.720  0.00  0.00           C  
ATOM   2297  O   ILE   306      48.940  41.500  75.310  0.00  0.00           O  
ATOM   2298  CB  ILE   306      51.070  41.290  72.760  0.00  0.00           C  
ATOM   2299  CG1 ILE   306      52.390  41.930  72.330  0.00  0.00           C  
ATOM   2300  CG2 ILE   306      49.920  42.220  72.340  0.00  0.00           C  
ATOM   2301  CD  ILE   306      52.700  41.720  70.870  0.00  0.00           C  
ATOM   2302  N   MET   307      49.210  39.430  74.470  0.00  0.00           N  
ATOM   2303  CA  MET   307      47.880  38.990  74.880  0.00  0.00           C  
ATOM   2304  C   MET   307      47.700  39.060  76.400  0.00  0.00           C  
ATOM   2305  O   MET   307      46.660  39.510  76.880  0.00  0.00           O  
ATOM   2306  CB  MET   307      47.560  37.570  74.380  0.00  0.00           C  
ATOM   2307  CG  MET   307      47.570  37.400  72.860  0.00  0.00           C  
ATOM   2308  SD  MET   307      46.680  38.680  71.920  0.00  0.00           S  
ATOM   2309  CE  MET   307      45.080  38.650  72.720  0.00  0.00           C  
ATOM   2310  N   ASP   308      48.740  38.670  77.130  0.00  0.00           N  
ATOM   2311  CA  ASP   308      48.770  38.730  78.600  0.00  0.00           C  
ATOM   2312  C   ASP   308      49.420  40.050  79.060  0.00  0.00           C  
ATOM   2313  O   ASP   308      50.370  40.040  79.850  0.00  0.00           O  
ATOM   2314  CB  ASP   308      49.510  37.500  79.160  0.00  0.00           C  
ATOM   2315  CG  ASP   308      49.470  37.420  80.680  0.00  0.00           C  
ATOM   2316  OD1 ASP   308      48.470  37.830  81.300  0.00  0.00           O  
ATOM   2317  OD2 ASP   308      50.470  36.930  81.250  0.00  0.00           O1-
ATOM   2318  N   HIS   309      48.900  41.180  78.580  0.00  0.00           N  
ATOM   2319  CA  HIS   309      49.500  42.490  78.890  0.00  0.00           C  
ATOM   2320  C   HIS   309      49.250  42.970  80.330  0.00  0.00           C  
ATOM   2321  O   HIS   309      50.100  43.680  80.890  0.00  0.00           O  
ATOM   2322  CB  HIS   309      49.100  43.580  77.870  0.00  0.00           C  
ATOM   2323  CG  HIS   309      47.620  43.820  77.760  0.00  0.00           C  
ATOM   2324  CD2 HIS   309      46.700  43.330  76.890  0.00  0.00           C  
ATOM   2325  ND1 HIS   309      46.940  44.680  78.590  0.00  0.00           N  
ATOM   2326  CE1 HIS   309      45.670  44.710  78.250  0.00  0.00           C  
ATOM   2327  NE2 HIS   309      45.490  43.900  77.220  0.00  0.00           N  
ATOM   2328  N   LYS   310      48.120  42.590  80.930  0.00  0.00           N  
ATOM   2329  CA  LYS   310      47.800  42.930  82.330  0.00  0.00           C  
ATOM   2330  C   LYS   310      48.880  42.480  83.340  0.00  0.00           C  
ATOM   2331  O   LYS   310      49.120  43.170  84.340  0.00  0.00           O  
ATOM   2332  CB  LYS   310      46.450  42.310  82.750  0.00  0.00           C  
ATOM   2333  CG  LYS   310      45.230  42.910  82.070  0.00  0.00           C  
ATOM   2334  CD  LYS   310      43.950  42.300  82.560  0.00  0.00           C  
ATOM   2335  CE  LYS   310      42.740  42.900  81.860  0.00  0.00           C  
ATOM   2336  NZ  LYS   310      41.460  42.310  82.340  0.00  0.00           N1+
ATOM   2337  N   ASN   311      49.520  41.350  83.050  0.00  0.00           N  
ATOM   2338  CA  ASN   311      50.550  40.750  83.920  0.00  0.00           C  
ATOM   2339  C   ASN   311      52.000  40.870  83.400  0.00  0.00           C  
ATOM   2340  O   ASN   311      52.930  40.860  84.210  0.00  0.00           O  
ATOM   2341  CB  ASN   311      50.190  39.280  84.190  0.00  0.00           C  
ATOM   2342  CG  ASN   311      48.890  39.110  84.980  0.00  0.00           C  
ATOM   2343  ND2 ASN   311      48.510  37.860  85.220  0.00  0.00           N  
ATOM   2344  OD1 ASN   311      48.240  40.080  85.380  0.00  0.00           O  
ATOM   2345  N   SER   312      52.180  40.990  82.090  0.00  0.00           N  
ATOM   2346  CA  SER   312      53.530  41.060  81.490  0.00  0.00           C  
ATOM   2347  C   SER   312      54.120  42.480  81.460  0.00  0.00           C  
ATOM   2348  O   SER   312      55.340  42.630  81.430  0.00  0.00           O  
ATOM   2349  CB  SER   312      53.520  40.480  80.070  0.00  0.00           C  
ATOM   2350  OG  SER   312      52.730  41.260  79.190  0.00  0.00           O  
ATOM   2351  N   LEU   313      53.270  43.510  81.450  0.00  0.00           N  
ATOM   2352  CA  LEU   313      53.750  44.890  81.460  0.00  0.00           C  
ATOM   2353  C   LEU   313      54.270  45.260  82.860  0.00  0.00           C  
ATOM   2354  O   LEU   313      53.480  45.460  83.780  0.00  0.00           O  
ATOM   2355  CB  LEU   313      52.640  45.870  81.020  0.00  0.00           C  
ATOM   2356  CG  LEU   313      52.980  47.360  80.880  0.00  0.00           C  
ATOM   2357  CD1 LEU   313      54.070  47.590  79.850  0.00  0.00           C  
ATOM   2358  CD2 LEU   313      51.730  48.150  80.520  0.00  0.00           C  
ATOM   2359  N   CYS   314      55.590  45.310  82.990  0.00  0.00           N  
ATOM   2360  CA  CYS   314      56.240  45.800  84.210  0.00  0.00           C  
ATOM   2361  C   CYS   314      57.520  46.570  83.850  0.00  0.00           C  
ATOM   2362  O   CYS   314      58.310  46.120  83.010  0.00  0.00           O  
ATOM   2363  CB  CYS   314      56.570  44.640  85.160  0.00  0.00           C  
ATOM   2364  SG  CYS   314      57.820  43.490  84.540  0.00  0.00           S  
ATOM   2365  N   PHE   315      57.710  47.720  84.480  0.00  0.00           N  
ATOM   2366  CA  PHE   315      58.880  48.560  84.210  0.00  0.00           C  
ATOM   2367  C   PHE   315      60.090  47.990  84.960  0.00  0.00           C  
ATOM   2368  O   PHE   315      59.910  47.380  86.020  0.00  0.00           O  
ATOM   2369  CB  PHE   315      58.620  50.000  84.650  0.00  0.00           C  
ATOM   2370  CG  PHE   315      57.540  50.690  83.870  0.00  0.00           C  
ATOM   2371  CD1 PHE   315      56.200  50.540  84.220  0.00  0.00           C  
ATOM   2372  CD2 PHE   315      57.850  51.500  82.780  0.00  0.00           C  
ATOM   2373  CE1 PHE   315      55.180  51.180  83.500  0.00  0.00           C  
ATOM   2374  CE2 PHE   315      56.850  52.140  82.050  0.00  0.00           C  
ATOM   2375  CZ  PHE   315      55.510  51.980  82.410  0.00  0.00           C  
ATOM   2376  N   PRO   316      61.310  48.160  84.410  0.00  0.00           N  
ATOM   2377  CA  PRO   316      62.480  47.820  85.220  0.00  0.00           C  
ATOM   2378  C   PRO   316      62.640  48.810  86.370  0.00  0.00           C  
ATOM   2379  O   PRO   316      62.280  49.990  86.220  0.00  0.00           O  
ATOM   2380  CB  PRO   316      63.660  47.910  84.230  0.00  0.00           C  
ATOM   2381  CG  PRO   316      63.080  48.250  82.910  0.00  0.00           C  
ATOM   2382  CD  PRO   316      61.700  48.770  83.130  0.00  0.00           C  
ATOM   2383  N   GLU   317      63.150  48.340  87.510  0.00  0.00           N  
ATOM   2384  CA  GLU   317      63.400  49.210  88.660  0.00  0.00           C  
ATOM   2385  C   GLU   317      64.480  50.230  88.310  0.00  0.00           C  
ATOM   2386  O   GLU   317      64.280  51.440  88.440  0.00  0.00           O  
ATOM   2387  CB  GLU   317      63.820  48.380  89.890  0.00  0.00           C  
ATOM   2388  CG  GLU   317      62.710  47.470  90.410  0.00  0.00           C  
ATOM   2389  CD  GLU   317      63.070  46.790  91.720  0.00  0.00           C  
ATOM   2390  OE1 GLU   317      64.250  46.410  91.900  0.00  0.00           O  
ATOM   2391  OE2 GLU   317      62.180  46.630  92.570  0.00  0.00           O1-
ATOM   2392  N   ASP   318      65.620  49.720  87.830  0.00  0.00           N  
ATOM   2393  CA  ASP   318      66.730  50.530  87.300  0.00  0.00           C  
ATOM   2394  C   ASP   318      66.340  51.620  86.280  0.00  0.00           C  
ATOM   2395  O   ASP   318      66.990  52.660  86.210  0.00  0.00           O  
ATOM   2396  CB  ASP   318      67.840  49.630  86.700  0.00  0.00           C  
ATOM   2397  CG  ASP   318      67.300  48.650  85.660  0.00  0.00           C  
ATOM   2398  OD1 ASP   318      66.630  47.670  86.060  0.00  0.00           O  
ATOM   2399  OD2 ASP   318      67.550  48.860  84.450  0.00  0.00           O1-
ATOM   2400  N   ALA   319      65.290  51.360  85.500  0.00  0.00           N  
ATOM   2401  CA  ALA   319      64.760  52.340  84.550  0.00  0.00           C  
ATOM   2402  C   ALA   319      63.960  53.430  85.270  0.00  0.00           C  
ATOM   2403  O   ALA   319      62.770  53.260  85.540  0.00  0.00           O  
ATOM   2404  CB  ALA   319      63.880  51.650  83.490  0.00  0.00           C  
ATOM   2405  N   GLU   320      64.650  54.530  85.600  0.00  0.00           N  
ATOM   2406  CA  GLU   320      64.020  55.690  86.240  0.00  0.00           C  
ATOM   2407  C   GLU   320      63.170  56.430  85.210  0.00  0.00           C  
ATOM   2408  O   GLU   320      63.710  57.020  84.270  0.00  0.00           O  
ATOM   2409  CB  GLU   320      65.080  56.620  86.850  0.00  0.00           C  
ATOM   2410  CG  GLU   320      65.910  56.020  87.940  0.00  0.00           C  
ATOM   2411  CD  GLU   320      67.020  56.930  88.440  0.00  0.00           C  
ATOM   2412  OE1 GLU   320      66.790  58.160  88.540  0.00  0.00           O  
ATOM   2413  OE2 GLU   320      68.120  56.420  88.730  0.00  0.00           O1-
ATOM   2414  N   ILE   321      61.850  56.370  85.390  0.00  0.00           N  
ATOM   2415  CA  ILE   321      60.860  56.970  84.480  0.00  0.00           C  
ATOM   2416  C   ILE   321      59.810  57.720  85.320  0.00  0.00           C  
ATOM   2417  O   ILE   321      59.470  57.290  86.430  0.00  0.00           O  
ATOM   2418  CB  ILE   321      60.190  55.870  83.580  0.00  0.00           C  
ATOM   2419  CG1 ILE   321      59.210  56.480  82.590  0.00  0.00           C  
ATOM   2420  CG2 ILE   321      59.500  54.820  84.440  0.00  0.00           C  
ATOM   2421  CD  ILE   321      58.790  55.530  81.480  0.00  0.00           C  
ATOM   2422  N   SER   322      59.300  58.830  84.790  0.00  0.00           N  
ATOM   2423  CA  SER   322      58.480  59.750  85.580  0.00  0.00           C  
ATOM   2424  C   SER   322      57.060  59.250  85.800  0.00  0.00           C  
ATOM   2425  O   SER   322      56.580  58.360  85.090  0.00  0.00           O  
ATOM   2426  CB  SER   322      58.440  61.140  84.940  0.00  0.00           C  
ATOM   2427  OG  SER   322      57.330  61.270  84.080  0.00  0.00           O  
ATOM   2428  N   LYS   323      56.390  59.880  86.770  0.00  0.00           N  
ATOM   2429  CA  LYS   323      54.980  59.610  87.100  0.00  0.00           C  
ATOM   2430  C   LYS   323      54.060  59.730  85.870  0.00  0.00           C  
ATOM   2431  O   LYS   323      53.370  58.780  85.530  0.00  0.00           O  
ATOM   2432  CB  LYS   323      54.510  60.570  88.200  0.00  0.00           C  
ATOM   2433  CG  LYS   323      53.140  60.270  88.800  0.00  0.00           C  
ATOM   2434  CD  LYS   323      52.700  61.360  89.770  0.00  0.00           C  
ATOM   2435  CE  LYS   323      51.310  61.070  90.310  0.00  0.00           C  
ATOM   2436  NZ  LYS   323      50.870  62.130  91.260  0.00  0.00           N1+
ATOM   2437  N   HIS   324      54.080  60.900  85.230  0.00  0.00           N  
ATOM   2438  CA  HIS   324      53.180  61.190  84.090  0.00  0.00           C  
ATOM   2439  C   HIS   324      53.520  60.410  82.810  0.00  0.00           C  
ATOM   2440  O   HIS   324      52.620  60.070  82.050  0.00  0.00           O  
ATOM   2441  CB  HIS   324      53.150  62.690  83.780  0.00  0.00           C  
ATOM   2442  CG  HIS   324      52.510  63.500  84.860  0.00  0.00           C  
ATOM   2443  CD2 HIS   324      52.760  64.760  85.290  0.00  0.00           C  
ATOM   2444  ND1 HIS   324      51.460  63.040  85.620  0.00  0.00           N  
ATOM   2445  CE1 HIS   324      51.100  63.970  86.490  0.00  0.00           C  
ATOM   2446  NE2 HIS   324      51.870  65.030  86.310  0.00  0.00           N  
ATOM   2447  N   ALA   325      54.810  60.180  82.570  0.00  0.00           N  
ATOM   2448  CA  ALA   325      55.250  59.310  81.470  0.00  0.00           C  
ATOM   2449  C   ALA   325      54.750  57.880  81.660  0.00  0.00           C  
ATOM   2450  O   ALA   325      54.170  57.310  80.730  0.00  0.00           O  
ATOM   2451  CB  ALA   325      56.770  59.330  81.350  0.00  0.00           C  
ATOM   2452  N   LYS   326      54.960  57.320  82.860  0.00  0.00           N  
ATOM   2453  CA  LYS   326      54.410  56.000  83.230  0.00  0.00           C  
ATOM   2454  C   LYS   326      52.880  55.930  83.050  0.00  0.00           C  
ATOM   2455  O   LYS   326      52.340  54.910  82.610  0.00  0.00           O  
ATOM   2456  CB  LYS   326      54.740  55.630  84.680  0.00  0.00           C  
ATOM   2457  CG  LYS   326      56.130  55.070  84.880  0.00  0.00           C  
ATOM   2458  CD  LYS   326      56.460  54.800  86.320  0.00  0.00           C  
ATOM   2459  CE  LYS   326      55.760  53.560  86.850  0.00  0.00           C  
ATOM   2460  NZ  LYS   326      56.180  53.230  88.240  0.00  0.00           N1+
ATOM   2461  N   ASN   327      52.210  57.020  83.410  0.00  0.00           N  
ATOM   2462  CA  ASN   327      50.750  57.050  83.440  0.00  0.00           C  
ATOM   2463  C   ASN   327      50.130  56.960  82.050  0.00  0.00           C  
ATOM   2464  O   ASN   327      49.150  56.250  81.860  0.00  0.00           O  
ATOM   2465  CB  ASN   327      50.240  58.320  84.150  0.00  0.00           C  
ATOM   2466  CG  ASN   327      48.840  58.150  84.700  0.00  0.00           C  
ATOM   2467  ND2 ASN   327      48.730  58.030  86.030  0.00  0.00           N  
ATOM   2468  OD1 ASN   327      47.860  58.110  83.940  0.00  0.00           O  
ATOM   2469  N   LEU   328      50.720  57.690  81.100  0.00  0.00           N  
ATOM   2470  CA  LEU   328      50.270  57.690  79.710  0.00  0.00           C  
ATOM   2471  C   LEU   328      50.480  56.320  79.070  0.00  0.00           C  
ATOM   2472  O   LEU   328      49.570  55.810  78.430  0.00  0.00           O  
ATOM   2473  CB  LEU   328      51.020  58.750  78.890  0.00  0.00           C  
ATOM   2474  CG  LEU   328      50.480  59.070  77.480  0.00  0.00           C  
ATOM   2475  CD1 LEU   328      49.030  59.550  77.540  0.00  0.00           C  
ATOM   2476  CD2 LEU   328      51.360  60.110  76.820  0.00  0.00           C  
ATOM   2477  N   ILE   329      51.670  55.750  79.250  0.00  0.00           N  
ATOM   2478  CA  ILE   329      52.010  54.430  78.690  0.00  0.00           C  
ATOM   2479  C   ILE   329      50.970  53.390  79.100  0.00  0.00           C  
ATOM   2480  O   ILE   329      50.410  52.700  78.260  0.00  0.00           O  
ATOM   2481  CB  ILE   329      53.410  53.940  79.130  0.00  0.00           C  
ATOM   2482  CG1 ILE   329      54.520  54.820  78.550  0.00  0.00           C  
ATOM   2483  CG2 ILE   329      53.650  52.490  78.690  0.00  0.00           C  
ATOM   2484  CD  ILE   329      55.880  54.580  79.190  0.00  0.00           C  
ATOM   2485  N   CYS   330      50.700  53.310  80.400  0.00  0.00           N  
ATOM   2486  CA  CYS   330      49.690  52.380  80.910  0.00  0.00           C  
ATOM   2487  C   CYS   330      48.280  52.720  80.430  0.00  0.00           C  
ATOM   2488  O   CYS   330      47.450  51.830  80.320  0.00  0.00           O  
ATOM   2489  CB  CYS   330      49.730  52.330  82.440  0.00  0.00           C  
ATOM   2490  SG  CYS   330      51.310  51.690  83.050  0.00  0.00           S  
ATOM   2491  N   ALA   331      48.020  54.000  80.140  0.00  0.00           N  
ATOM   2492  CA  ALA   331      46.750  54.450  79.550  0.00  0.00           C  
ATOM   2493  C   ALA   331      46.550  53.930  78.100  0.00  0.00           C  
ATOM   2494  O   ALA   331      45.430  53.650  77.690  0.00  0.00           O  
ATOM   2495  CB  ALA   331      46.640  55.970  79.600  0.00  0.00           C  
ATOM   2496  N   PHE   332      47.650  53.820  77.350  0.00  0.00           N  
ATOM   2497  CA  PHE   332      47.630  53.240  76.010  0.00  0.00           C  
ATOM   2498  C   PHE   332      47.630  51.710  76.010  0.00  0.00           C  
ATOM   2499  O   PHE   332      46.920  51.090  75.210  0.00  0.00           O  
ATOM   2500  CB  PHE   332      48.830  53.730  75.190  0.00  0.00           C  
ATOM   2501  CG  PHE   332      48.700  55.150  74.680  0.00  0.00           C  
ATOM   2502  CD1 PHE   332      47.530  55.580  74.040  0.00  0.00           C  
ATOM   2503  CD2 PHE   332      49.760  56.040  74.800  0.00  0.00           C  
ATOM   2504  CE1 PHE   332      47.420  56.870  73.560  0.00  0.00           C  
ATOM   2505  CE2 PHE   332      49.660  57.330  74.320  0.00  0.00           C  
ATOM   2506  CZ  PHE   332      48.480  57.750  73.690  0.00  0.00           C  
ATOM   2507  N   LEU   333      48.440  51.100  76.880  0.00  0.00           N  
ATOM   2508  CA  LEU   333      48.590  49.650  76.890  0.00  0.00           C  
ATOM   2509  C   LEU   333      47.530  49.010  77.780  0.00  0.00           C  
ATOM   2510  O   LEU   333      47.840  48.420  78.820  0.00  0.00           O  
ATOM   2511  CB  LEU   333      50.010  49.260  77.310  0.00  0.00           C  
ATOM   2512  CG  LEU   333      51.090  49.870  76.420  0.00  0.00           C  
ATOM   2513  CD1 LEU   333      52.460  49.430  76.880  0.00  0.00           C  
ATOM   2514  CD2 LEU   333      50.870  49.540  74.940  0.00  0.00           C  
ATOM   2515  N   THR   334      46.280  49.120  77.330  0.00  0.00           N  
ATOM   2516  CA  THR   334      45.120  48.570  78.050  0.00  0.00           C  
ATOM   2517  C   THR   334      44.150  47.950  77.050  0.00  0.00           C  
ATOM   2518  O   THR   334      44.370  48.020  75.850  0.00  0.00           O  
ATOM   2519  CB  THR   334      44.400  49.660  78.870  0.00  0.00           C  
ATOM   2520  CG2 THR   334      45.240  50.090  80.040  0.00  0.00           C  
ATOM   2521  OG1 THR   334      44.160  50.800  78.050  0.00  0.00           O  
ATOM   2522  N   ASP   335      43.070  47.360  77.570  0.00  0.00           N  
ATOM   2523  CA  ASP   335      41.960  46.880  76.740  0.00  0.00           C  
ATOM   2524  C   ASP   335      41.440  47.980  75.820  0.00  0.00           C  
ATOM   2525  O   ASP   335      41.360  49.150  76.200  0.00  0.00           O  
ATOM   2526  CB  ASP   335      40.800  46.360  77.600  0.00  0.00           C  
ATOM   2527  CG  ASP   335      41.080  45.000  78.240  0.00  0.00           C  
ATOM   2528  OD1 ASP   335      42.190  44.450  78.050  0.00  0.00           O  
ATOM   2529  OD2 ASP   335      40.180  44.470  78.940  0.00  0.00           O1-
ATOM   2530  N   ARG   336      41.110  47.580  74.600  0.00  0.00           N  
ATOM   2531  CA  ARG   336      40.500  48.450  73.600  0.00  0.00           C  
ATOM   2532  C   ARG   336      39.450  49.360  74.220  0.00  0.00           C  
ATOM   2533  O   ARG   336      39.530  50.580  74.110  0.00  0.00           O  
ATOM   2534  CB  ARG   336      39.850  47.570  72.500  0.00  0.00           C  
ATOM   2535  CG  ARG   336      39.270  48.350  71.330  0.00  0.00           C  
ATOM   2536  CD  ARG   336      39.120  47.500  70.060  0.00  0.00           C  
ATOM   2537  NE  ARG   336      37.910  46.670  70.050  0.00  0.00           N  
ATOM   2538  CZ  ARG   336      37.810  45.420  70.510  0.00  0.00           C  
ATOM   2539  NH1 ARG   336      38.840  44.770  71.050  0.00  0.00           N1+
ATOM   2540  NH2 ARG   336      36.630  44.790  70.430  0.00  0.00           N  
ATOM   2541  N   GLU   337      38.510  48.730  74.930  0.00  0.00           N  
ATOM   2542  CA  GLU   337      37.300  49.400  75.420  0.00  0.00           C  
ATOM   2543  C   GLU   337      37.560  50.590  76.330  0.00  0.00           C  
ATOM   2544  O   GLU   337      36.750  51.520  76.360  0.00  0.00           O  
ATOM   2545  CB  GLU   337      36.390  48.390  76.160  0.00  0.00           C  
ATOM   2546  CG  GLU   337      35.800  47.290  75.270  0.00  0.00           C  
ATOM   2547  CD  GLU   337      36.610  46.000  75.260  0.00  0.00           C  
ATOM   2548  OE1 GLU   337      37.860  46.060  75.140  0.00  0.00           O  
ATOM   2549  OE2 GLU   337      36.000  44.910  75.380  0.00  0.00           O1-
ATOM   2550  N   VAL   338      38.680  50.570  77.040  0.00  0.00           N  
ATOM   2551  CA  VAL   338      39.000  51.590  78.050  0.00  0.00           C  
ATOM   2552  C   VAL   338      40.340  52.310  77.780  0.00  0.00           C  
ATOM   2553  O   VAL   338      40.870  52.990  78.660  0.00  0.00           O  
ATOM   2554  CB  VAL   338      38.960  50.920  79.440  0.00  0.00           C  
ATOM   2555  CG1 VAL   338      40.210  50.100  79.710  0.00  0.00           C  
ATOM   2556  CG2 VAL   338      38.730  51.950  80.510  0.00  0.00           C  
ATOM   2557  N   ARG   339      40.860  52.200  76.560  0.00  0.00           N  
ATOM   2558  CA  ARG   339      42.160  52.760  76.180  0.00  0.00           C  
ATOM   2559  C   ARG   339      42.070  54.260  75.900  0.00  0.00           C  
ATOM   2560  O   ARG   339      41.090  54.730  75.340  0.00  0.00           O  
ATOM   2561  CB  ARG   339      42.700  52.050  74.930  0.00  0.00           C  
ATOM   2562  CG  ARG   339      44.070  52.550  74.420  0.00  0.00           C  
ATOM   2563  CD  ARG   339      44.550  51.760  73.210  0.00  0.00           C  
ATOM   2564  NE  ARG   339      44.420  50.320  73.450  0.00  0.00           N  
ATOM   2565  CZ  ARG   339      44.200  49.380  72.530  0.00  0.00           C  
ATOM   2566  NH1 ARG   339      44.120  49.670  71.240  0.00  0.00           N1+
ATOM   2567  NH2 ARG   339      44.070  48.120  72.920  0.00  0.00           N  
ATOM   2568  N   LEU   340      43.130  54.990  76.270  0.00  0.00           N  
ATOM   2569  CA  LEU   340      43.180  56.430  76.040  0.00  0.00           C  
ATOM   2570  C   LEU   340      43.170  56.650  74.550  0.00  0.00           C  
ATOM   2571  O   LEU   340      44.020  56.120  73.850  0.00  0.00           O  
ATOM   2572  CB  LEU   340      44.420  57.080  76.650  0.00  0.00           C  
ATOM   2573  CG  LEU   340      44.320  58.610  76.780  0.00  0.00           C  
ATOM   2574  CD1 LEU   340      43.320  58.960  77.860  0.00  0.00           C  
ATOM   2575  CD2 LEU   340      45.660  59.230  77.100  0.00  0.00           C  
ATOM   2576  N   GLY   341      42.200  57.440  74.080  0.00  0.00           N  
ATOM   2577  CA  GLY   341      41.930  57.610  72.650  0.00  0.00           C  
ATOM   2578  C   GLY   341      40.560  57.110  72.230  0.00  0.00           C  
ATOM   2579  O   GLY   341      39.990  57.620  71.260  0.00  0.00           O  
ATOM   2580  N   ARG   342      40.000  56.140  72.960  0.00  0.00           N  
ATOM   2581  CA  ARG   342      38.740  55.490  72.580  0.00  0.00           C  
ATOM   2582  C   ARG   342      37.570  56.480  72.440  0.00  0.00           C  
ATOM   2583  O   ARG   342      36.770  56.360  71.510  0.00  0.00           O  
ATOM   2584  CB  ARG   342      38.370  54.350  73.550  0.00  0.00           C  
ATOM   2585  CG  ARG   342      37.530  53.220  72.920  0.00  0.00           C  
ATOM   2586  CD  ARG   342      36.020  53.440  73.020  0.00  0.00           C  
ATOM   2587  NE  ARG   342      35.450  52.860  74.230  0.00  0.00           N  
ATOM   2588  CZ  ARG   342      34.220  52.570  74.490  0.00  0.00           C  
ATOM   2589  NH1 ARG   342      33.280  53.070  73.700  0.00  0.00           N1+
ATOM   2590  NH2 ARG   342      33.860  51.920  75.590  0.00  0.00           N  
ATOM   2591  N   ASN   343      37.480  57.460  73.340  0.00  0.00           N  
ATOM   2592  CA  ASN   343      36.460  58.520  73.260  0.00  0.00           C  
ATOM   2593  C   ASN   343      36.860  59.750  72.420  0.00  0.00           C  
ATOM   2594  O   ASN   343      36.060  60.680  72.280  0.00  0.00           O  
ATOM   2595  CB  ASN   343      36.050  58.960  74.670  0.00  0.00           C  
ATOM   2596  CG  ASN   343      35.340  57.860  75.440  0.00  0.00           C  
ATOM   2597  ND2 ASN   343      35.780  57.630  76.680  0.00  0.00           N  
ATOM   2598  OD1 ASN   343      34.420  57.220  74.930  0.00  0.00           O  
ATOM   2599  N   GLY   344      38.070  59.750  71.850  0.00  0.00           N  
ATOM   2600  CA  GLY   344      38.550  60.860  71.020  0.00  0.00           C  
ATOM   2601  C   GLY   344      40.020  61.200  71.200  0.00  0.00           C  
ATOM   2602  O   GLY   344      40.650  60.790  72.170  0.00  0.00           O  
ATOM   2603  N   VAL   345      40.550  61.980  70.260  0.00  0.00           N  
ATOM   2604  CA  VAL   345      41.940  62.410  70.310  0.00  0.00           C  
ATOM   2605  C   VAL   345      42.190  63.550  71.320  0.00  0.00           C  
ATOM   2606  O   VAL   345      43.330  63.770  71.720  0.00  0.00           O  
ATOM   2607  CB  VAL   345      42.450  62.830  68.900  0.00  0.00           C  
ATOM   2608  CG1 VAL   345      41.850  64.150  68.460  0.00  0.00           C  
ATOM   2609  CG2 VAL   345      43.980  62.890  68.870  0.00  0.00           C  
ATOM   2610  N   GLU   346      41.140  64.260  71.720  0.00  0.00           N  
ATOM   2611  CA  GLU   346      41.260  65.360  72.690  0.00  0.00           C  
ATOM   2612  C   GLU   346      41.780  64.880  74.050  0.00  0.00           C  
ATOM   2613  O   GLU   346      42.680  65.490  74.610  0.00  0.00           O  
ATOM   2614  CB  GLU   346      39.920  66.080  72.880  0.00  0.00           C  
ATOM   2615  CG  GLU   346      39.450  66.840  71.650  0.00  0.00           C  
ATOM   2616  CD  GLU   346      38.530  66.100  70.740  0.00  0.00           C  
ATOM   2617  OE1 GLU   346      38.760  64.890  70.530  0.00  0.00           O  
ATOM   2618  OE2 GLU   346      37.580  66.710  70.200  0.00  0.00           O1-
ATOM   2619  N   GLU   347      41.230  63.770  74.550  0.00  0.00           N  
ATOM   2620  CA  GLU   347      41.650  63.210  75.850  0.00  0.00           C  
ATOM   2621  C   GLU   347      43.120  62.760  75.890  0.00  0.00           C  
ATOM   2622  O   GLU   347      43.700  62.680  76.970  0.00  0.00           O  
ATOM   2623  CB  GLU   347      40.710  62.080  76.310  0.00  0.00           C  
ATOM   2624  CG  GLU   347      40.910  60.720  75.640  0.00  0.00           C  
ATOM   2625  CD  GLU   347      39.830  59.710  75.990  0.00  0.00           C  
ATOM   2626  OE1 GLU   347      39.110  59.900  77.000  0.00  0.00           O  
ATOM   2627  OE2 GLU   347      39.710  58.700  75.260  0.00  0.00           O1-
ATOM   2628  N   ILE   348      43.720  62.490  74.730  0.00  0.00           N  
ATOM   2629  CA  ILE   348      45.170  62.280  74.620  0.00  0.00           C  
ATOM   2630  C   ILE   348      45.900  63.610  74.800  0.00  0.00           C  
ATOM   2631  O   ILE   348      46.800  63.720  75.640  0.00  0.00           O  
ATOM   2632  CB  ILE   348      45.590  61.700  73.240  0.00  0.00           C  
ATOM   2633  CG1 ILE   348      44.920  60.350  72.990  0.00  0.00           C  
ATOM   2634  CG2 ILE   348      47.100  61.570  73.170  0.00  0.00           C  
ATOM   2635  CD  ILE   348      45.340  59.690  71.700  0.00  0.00           C  
ATOM   2636  N   ARG   349      45.500  64.610  74.010  0.00  0.00           N  
ATOM   2637  CA  ARG   349      46.170  65.930  73.970  0.00  0.00           C  
ATOM   2638  C   ARG   349      46.250  66.610  75.340  0.00  0.00           C  
ATOM   2639  O   ARG   349      47.240  67.290  75.660  0.00  0.00           O  
ATOM   2640  CB  ARG   349      45.490  66.870  72.960  0.00  0.00           C  
ATOM   2641  CG  ARG   349      45.870  66.630  71.500  0.00  0.00           C  
ATOM   2642  CD  ARG   349      45.570  67.760  70.590  0.00  0.00           C  
ATOM   2643  NE  ARG   349      44.140  68.050  70.520  0.00  0.00           N  
ATOM   2644  CZ  ARG   349      43.610  68.990  69.740  0.00  0.00           C  
ATOM   2645  NH1 ARG   349      44.390  69.740  68.970  0.00  0.00           N1+
ATOM   2646  NH2 ARG   349      42.300  69.180  69.730  0.00  0.00           N  
ATOM   2647  N   GLN   350      45.210  66.420  76.160  0.00  0.00           N  
ATOM   2648  CA  GLN   350      45.140  67.020  77.480  0.00  0.00           C  
ATOM   2649  C   GLN   350      45.800  66.190  78.590  0.00  0.00           C  
ATOM   2650  O   GLN   350      45.610  66.490  79.770  0.00  0.00           O  
ATOM   2651  CB  GLN   350      43.670  67.330  77.840  0.00  0.00           C  
ATOM   2652  CG  GLN   350      42.840  66.100  78.200  0.00  0.00           C  
ATOM   2653  CD  GLN   350      41.360  66.400  78.380  0.00  0.00           C  
ATOM   2654  NE2 GLN   350      40.670  65.520  79.110  0.00  0.00           N  
ATOM   2655  OE1 GLN   350      40.850  67.400  77.880  0.00  0.00           O  
ATOM   2656  N   HIS   351      46.570  65.150  78.240  0.00  0.00           N  
ATOM   2657  CA  HIS   351      47.250  64.340  79.260  0.00  0.00           C  
ATOM   2658  C   HIS   351      48.440  65.140  79.820  0.00  0.00           C  
ATOM   2659  O   HIS   351      49.190  65.740  79.030  0.00  0.00           O  
ATOM   2660  CB  HIS   351      47.730  63.010  78.680  0.00  0.00           C  
ATOM   2661  CG  HIS   351      48.070  62.000  79.720  0.00  0.00           C  
ATOM   2662  CD2 HIS   351      47.300  61.040  80.310  0.00  0.00           C  
ATOM   2663  ND1 HIS   351      49.310  61.900  80.300  0.00  0.00           N  
ATOM   2664  CE1 HIS   351      49.310  60.920  81.190  0.00  0.00           C  
ATOM   2665  NE2 HIS   351      48.100  60.390  81.220  0.00  0.00           N  
ATOM   2666  N   PRO   352      48.630  65.140  81.170  0.00  0.00           N  
ATOM   2667  CA  PRO   352      49.640  66.000  81.830  0.00  0.00           C  
ATOM   2668  C   PRO   352      51.080  65.840  81.330  0.00  0.00           C  
ATOM   2669  O   PRO   352      51.850  66.810  81.340  0.00  0.00           O  
ATOM   2670  CB  PRO   352      49.570  65.570  83.290  0.00  0.00           C  
ATOM   2671  CG  PRO   352      48.230  65.020  83.450  0.00  0.00           C  
ATOM   2672  CD  PRO   352      47.930  64.320  82.180  0.00  0.00           C  
ATOM   2673  N   PHE   353      51.430  64.620  80.930  0.00  0.00           N  
ATOM   2674  CA  PHE   353      52.740  64.290  80.360  0.00  0.00           C  
ATOM   2675  C   PHE   353      53.190  65.250  79.260  0.00  0.00           C  
ATOM   2676  O   PHE   353      54.370  65.570  79.170  0.00  0.00           O  
ATOM   2677  CB  PHE   353      52.740  62.850  79.830  0.00  0.00           C  
ATOM   2678  CG  PHE   353      53.960  62.490  79.040  0.00  0.00           C  
ATOM   2679  CD1 PHE   353      55.200  62.410  79.650  0.00  0.00           C  
ATOM   2680  CD2 PHE   353      53.870  62.240  77.670  0.00  0.00           C  
ATOM   2681  CE1 PHE   353      56.350  62.080  78.920  0.00  0.00           C  
ATOM   2682  CE2 PHE   353      55.010  61.910  76.930  0.00  0.00           C  
ATOM   2683  CZ  PHE   353      56.250  61.830  77.550  0.00  0.00           C  
ATOM   2684  N   PHE   354      52.260  65.700  78.420  0.00  0.00           N  
ATOM   2685  CA  PHE   354      52.570  66.580  77.290  0.00  0.00           C  
ATOM   2686  C   PHE   354      52.810  68.040  77.670  0.00  0.00           C  
ATOM   2687  O   PHE   354      53.250  68.810  76.820  0.00  0.00           O  
ATOM   2688  CB  PHE   354      51.470  66.510  76.230  0.00  0.00           C  
ATOM   2689  CG  PHE   354      51.370  65.180  75.540  0.00  0.00           C  
ATOM   2690  CD1 PHE   354      52.410  64.730  74.730  0.00  0.00           C  
ATOM   2691  CD2 PHE   354      50.240  64.380  75.670  0.00  0.00           C  
ATOM   2692  CE1 PHE   354      52.330  63.510  74.070  0.00  0.00           C  
ATOM   2693  CE2 PHE   354      50.150  63.160  75.020  0.00  0.00           C  
ATOM   2694  CZ  PHE   354      51.200  62.720  74.210  0.00  0.00           C  
ATOM   2695  N   LYS   355      52.500  68.420  78.910  0.00  0.00           N  
ATOM   2696  CA  LYS   355      52.770  69.780  79.420  0.00  0.00           C  
ATOM   2697  C   LYS   355      54.250  70.150  79.270  0.00  0.00           C  
ATOM   2698  O   LYS   355      55.110  69.420  79.760  0.00  0.00           O  
ATOM   2699  CB  LYS   355      52.380  69.920  80.900  0.00  0.00           C  
ATOM   2700  CG  LYS   355      50.880  69.880  81.160  0.00  0.00           C  
ATOM   2701  CD  LYS   355      50.590  69.980  82.660  0.00  0.00           C  
ATOM   2702  CE  LYS   355      49.090  69.940  82.930  0.00  0.00           C  
ATOM   2703  NZ  LYS   355      48.790  70.020  84.390  0.00  0.00           N1+
ATOM   2704  N   ASN   356      54.520  71.250  78.570  0.00  0.00           N  
ATOM   2705  CA  ASN   356      55.890  71.720  78.330  0.00  0.00           C  
ATOM   2706  C   ASN   356      55.960  73.240  78.080  0.00  0.00           C  
ATOM   2707  O   ASN   356      54.930  73.930  78.070  0.00  0.00           O  
ATOM   2708  CB  ASN   356      56.520  70.950  77.150  0.00  0.00           C  
ATOM   2709  CG  ASN   356      56.010  71.420  75.800  0.00  0.00           C  
ATOM   2710  ND2 ASN   356      54.760  71.080  75.480  0.00  0.00           N  
ATOM   2711  OD1 ASN   356      56.720  72.110  75.070  0.00  0.00           O  
ATOM   2712  N   ASP   357      57.180  73.740  77.890  0.00  0.00           N  
ATOM   2713  CA  ASP   357      57.460  75.160  77.610  0.00  0.00           C  
ATOM   2714  C   ASP   357      57.960  75.460  76.190  0.00  0.00           C  
ATOM   2715  O   ASP   357      57.830  76.600  75.730  0.00  0.00           O  
ATOM   2716  CB  ASP   357      58.480  75.680  78.610  0.00  0.00           C  
ATOM   2717  CG  ASP   357      57.940  75.680  80.020  0.00  0.00           C  
ATOM   2718  OD1 ASP   357      56.970  76.410  80.280  0.00  0.00           O  
ATOM   2719  OD2 ASP   357      58.510  74.950  80.870  0.00  0.00           O1-
ATOM   2720  N   GLN   358      58.540  74.470  75.510  0.00  0.00           N  
ATOM   2721  CA  GLN   358      59.040  74.670  74.140  0.00  0.00           C  
ATOM   2722  C   GLN   358      57.930  74.820  73.100  0.00  0.00           C  
ATOM   2723  O   GLN   358      58.060  75.630  72.180  0.00  0.00           O  
ATOM   2724  CB  GLN   358      59.990  73.530  73.730  0.00  0.00           C  
ATOM   2725  CG  GLN   358      61.270  73.440  74.560  0.00  0.00           C  
ATOM   2726  CD  GLN   358      62.220  74.580  74.400  0.00  0.00           C  
ATOM   2727  NE2 GLN   358      62.930  74.920  75.480  0.00  0.00           N  
ATOM   2728  OE1 GLN   358      62.330  75.170  73.330  0.00  0.00           O  
ATOM   2729  N   TRP   359      56.830  74.070  73.250  0.00  0.00           N  
ATOM   2730  CA  TRP   359      55.810  73.950  72.200  0.00  0.00           C  
ATOM   2731  C   TRP   359      54.360  73.810  72.690  0.00  0.00           C  
ATOM   2732  O   TRP   359      54.110  73.520  73.860  0.00  0.00           O  
ATOM   2733  CB  TRP   359      56.150  72.770  71.270  0.00  0.00           C  
ATOM   2734  CG  TRP   359      56.290  71.440  71.960  0.00  0.00           C  
ATOM   2735  CD1 TRP   359      57.460  70.850  72.380  0.00  0.00           C  
ATOM   2736  CD2 TRP   359      55.240  70.520  72.290  0.00  0.00           C  
ATOM   2737  CE2 TRP   359      55.840  69.400  72.920  0.00  0.00           C  
ATOM   2738  CE3 TRP   359      53.850  70.530  72.130  0.00  0.00           C  
ATOM   2739  NE1 TRP   359      57.190  69.640  72.960  0.00  0.00           N  
ATOM   2740  CZ2 TRP   359      55.100  68.310  73.370  0.00  0.00           C  
ATOM   2741  CZ3 TRP   359      53.110  69.440  72.580  0.00  0.00           C  
ATOM   2742  CH2 TRP   359      53.740  68.350  73.200  0.00  0.00           C  
ATOM   2743  N   HIS   360      53.430  74.010  71.750  0.00  0.00           N  
ATOM   2744  CA  HIS   360      52.000  73.720  71.920  0.00  0.00           C  
ATOM   2745  C   HIS   360      51.490  72.890  70.730  0.00  0.00           C  
ATOM   2746  O   HIS   360      52.150  72.800  69.690  0.00  0.00           O  
ATOM   2747  CB  HIS   360      51.180  75.020  72.040  0.00  0.00           C  
ATOM   2748  CG  HIS   360      51.720  76.010  72.990  0.00  0.00           C  
ATOM   2749  CD2 HIS   360      52.600  77.020  72.830  0.00  0.00           C  
ATOM   2750  ND1 HIS   360      51.360  76.030  74.320  0.00  0.00           N  
ATOM   2751  CE1 HIS   360      52.000  77.010  74.930  0.00  0.00           C  
ATOM   2752  NE2 HIS   360      52.760  77.630  74.050  0.00  0.00           N  
ATOM   2753  N   TRP   361      50.320  72.270  70.900  0.00  0.00           N  
ATOM   2754  CA  TRP   361      49.760  71.360  69.900  0.00  0.00           C  
ATOM   2755  C   TRP   361      49.510  72.040  68.550  0.00  0.00           C  
ATOM   2756  O   TRP   361      49.800  71.470  67.500  0.00  0.00           O  
ATOM   2757  CB  TRP   361      48.440  70.740  70.390  0.00  0.00           C  
ATOM   2758  CG  TRP   361      48.600  69.760  71.500  0.00  0.00           C  
ATOM   2759  CD1 TRP   361      48.240  69.930  72.800  0.00  0.00           C  
ATOM   2760  CD2 TRP   361      49.160  68.450  71.410  0.00  0.00           C  
ATOM   2761  CE2 TRP   361      49.110  67.890  72.700  0.00  0.00           C  
ATOM   2762  CE3 TRP   361      49.710  67.700  70.360  0.00  0.00           C  
ATOM   2763  NE1 TRP   361      48.540  68.810  73.530  0.00  0.00           N  
ATOM   2764  CZ2 TRP   361      49.580  66.600  72.970  0.00  0.00           C  
ATOM   2765  CZ3 TRP   361      50.170  66.420  70.630  0.00  0.00           C  
ATOM   2766  CH2 TRP   361      50.100  65.890  71.930  0.00  0.00           C  
ATOM   2767  N   ASP   362      48.970  73.260  68.590  0.00  0.00           N  
ATOM   2768  CA  ASP   362      48.650  74.010  67.370  0.00  0.00           C  
ATOM   2769  C   ASP   362      49.860  74.540  66.590  0.00  0.00           C  
ATOM   2770  O   ASP   362      49.700  74.930  65.430  0.00  0.00           O  
ATOM   2771  CB  ASP   362      47.670  75.160  67.670  0.00  0.00           C  
ATOM   2772  CG  ASP   362      48.280  76.260  68.520  0.00  0.00           C  
ATOM   2773  OD1 ASP   362      49.170  75.960  69.350  0.00  0.00           O  
ATOM   2774  OD2 ASP   362      47.860  77.430  68.380  0.00  0.00           O1-
ATOM   2775  N   ASN   363      51.050  74.560  67.200  0.00  0.00           N  
ATOM   2776  CA  ASN   363      52.270  75.070  66.540  0.00  0.00           C  
ATOM   2777  C   ASN   363      53.550  74.230  66.700  0.00  0.00           C  
ATOM   2778  O   ASN   363      54.640  74.690  66.350  0.00  0.00           O  
ATOM   2779  CB  ASN   363      52.540  76.500  67.020  0.00  0.00           C  
ATOM   2780  CG  ASN   363      53.200  76.560  68.410  0.00  0.00           C  
ATOM   2781  ND2 ASN   363      54.080  77.540  68.590  0.00  0.00           N  
ATOM   2782  OD1 ASN   363      52.920  75.750  69.290  0.00  0.00           O  
ATOM   2783  N   ILE   364      53.430  72.990  67.200  0.00  0.00           N  
ATOM   2784  CA  ILE   364      54.600  72.150  67.530  0.00  0.00           C  
ATOM   2785  C   ILE   364      55.590  72.030  66.360  0.00  0.00           C  
ATOM   2786  O   ILE   364      56.810  72.050  66.580  0.00  0.00           O  
ATOM   2787  CB  ILE   364      54.200  70.730  68.040  0.00  0.00           C  
ATOM   2788  CG1 ILE   364      55.440  69.910  68.440  0.00  0.00           C  
ATOM   2789  CG2 ILE   364      53.410  69.960  66.980  0.00  0.00           C  
ATOM   2790  CD  ILE   364      55.110  68.640  69.200  0.00  0.00           C  
ATOM   2791  N   ARG   365      55.070  71.930  65.140  0.00  0.00           N  
ATOM   2792  CA  ARG   365      55.910  71.640  63.980  0.00  0.00           C  
ATOM   2793  C   ARG   365      56.770  72.820  63.510  0.00  0.00           C  
ATOM   2794  O   ARG   365      57.750  72.590  62.790  0.00  0.00           O  
ATOM   2795  CB  ARG   365      55.090  71.070  62.820  0.00  0.00           C  
ATOM   2796  CG  ARG   365      55.870  70.010  62.070  0.00  0.00           C  
ATOM   2797  CD  ARG   365      55.090  69.390  60.930  0.00  0.00           C  
ATOM   2798  NE  ARG   365      55.880  68.340  60.290  0.00  0.00           N  
ATOM   2799  CZ  ARG   365      56.910  68.530  59.470  0.00  0.00           C  
ATOM   2800  NH1 ARG   365      57.540  67.470  58.970  0.00  0.00           N1+
ATOM   2801  NH2 ARG   365      57.330  69.750  59.140  0.00  0.00           N  
ATOM   2802  N   GLU   366      56.430  74.050  63.900  0.00  0.00           N  
ATOM   2803  CA  GLU   366      57.290  75.220  63.650  0.00  0.00           C  
ATOM   2804  C   GLU   366      58.290  75.460  64.790  0.00  0.00           C  
ATOM   2805  O   GLU   366      59.230  76.240  64.620  0.00  0.00           O  
ATOM   2806  CB  GLU   366      56.470  76.490  63.350  0.00  0.00           C  
ATOM   2807  CG  GLU   366      55.680  77.100  64.530  0.00  0.00           C  
ATOM   2808  CD  GLU   366      55.490  78.610  64.420  0.00  0.00           C  
ATOM   2809  OE1 GLU   366      55.310  79.100  63.280  0.00  0.00           O  
ATOM   2810  OE2 GLU   366      55.530  79.310  65.460  0.00  0.00           O1-
ATOM   2811  N   THR   367      58.090  74.810  65.940  0.00  0.00           N  
ATOM   2812  CA  THR   367      59.010  74.940  67.090  0.00  0.00           C  
ATOM   2813  C   THR   367      60.290  74.140  66.850  0.00  0.00           C  
ATOM   2814  O   THR   367      60.360  73.330  65.930  0.00  0.00           O  
ATOM   2815  CB  THR   367      58.370  74.480  68.430  0.00  0.00           C  
ATOM   2816  CG2 THR   367      56.970  75.080  68.610  0.00  0.00           C  
ATOM   2817  OG1 THR   367      58.300  73.050  68.470  0.00  0.00           O  
ATOM   2818  N   ALA   368      61.290  74.360  67.700  0.00  0.00           N  
ATOM   2819  CA  ALA   368      62.590  73.690  67.580  0.00  0.00           C  
ATOM   2820  C   ALA   368      62.500  72.210  67.950  0.00  0.00           C  
ATOM   2821  O   ALA   368      61.920  71.870  68.980  0.00  0.00           O  
ATOM   2822  CB  ALA   368      63.630  74.380  68.450  0.00  0.00           C  
ATOM   2823  N   ALA   369      63.080  71.350  67.110  0.00  0.00           N  
ATOM   2824  CA  ALA   369      63.140  69.900  67.360  0.00  0.00           C  
ATOM   2825  C   ALA   369      64.410  69.550  68.160  0.00  0.00           C  
ATOM   2826  O   ALA   369      65.390  70.280  68.090  0.00  0.00           O  
ATOM   2827  CB  ALA   369      63.130  69.130  66.040  0.00  0.00           C  
ATOM   2828  N   PRO   370      64.380  68.440  68.910  0.00  0.00           N  
ATOM   2829  CA  PRO   370      65.530  68.080  69.750  0.00  0.00           C  
ATOM   2830  C   PRO   370      66.800  67.630  69.020  0.00  0.00           C  
ATOM   2831  O   PRO   370      67.900  67.960  69.470  0.00  0.00           O  
ATOM   2832  CB  PRO   370      64.980  66.960  70.640  0.00  0.00           C  
ATOM   2833  CG  PRO   370      63.770  66.500  70.020  0.00  0.00           C  
ATOM   2834  CD  PRO   370      63.220  67.570  69.160  0.00  0.00           C  
ATOM   2835  N   VAL   371      66.650  66.860  67.940  0.00  0.00           N  
ATOM   2836  CA  VAL   371      67.800  66.430  67.130  0.00  0.00           C  
ATOM   2837  C   VAL   371      67.610  66.850  65.690  0.00  0.00           C  
ATOM   2838  O   VAL   371      66.860  66.210  64.940  0.00  0.00           O  
ATOM   2839  CB  VAL   371      68.020  64.910  67.200  0.00  0.00           C  
ATOM   2840  CG1 VAL   371      69.290  64.530  66.430  0.00  0.00           C  
ATOM   2841  CG2 VAL   371      68.130  64.450  68.660  0.00  0.00           C  
ATOM   2842  N   VAL   372      68.280  67.950  65.310  0.00  0.00           N  
ATOM   2843  CA  VAL   372      68.350  68.410  63.930  0.00  0.00           C  
ATOM   2844  C   VAL   372      69.560  67.750  63.260  0.00  0.00           C  
ATOM   2845  O   VAL   372      70.660  67.780  63.830  0.00  0.00           O  
ATOM   2846  CB  VAL   372      68.510  69.950  63.860  0.00  0.00           C  
ATOM   2847  CG1 VAL   372      68.720  70.420  62.430  0.00  0.00           C  
ATOM   2848  CG2 VAL   372      67.300  70.640  64.490  0.00  0.00           C  
ATOM   2849  N   PRO   373      69.370  67.140  62.070  0.00  0.00           N  
ATOM   2850  CA  PRO   373      70.510  66.470  61.410  0.00  0.00           C  
ATOM   2851  C   PRO   373      71.520  67.470  60.830  0.00  0.00           C  
ATOM   2852  O   PRO   373      71.120  68.450  60.180  0.00  0.00           O  
ATOM   2853  CB  PRO   373      69.830  65.670  60.290  0.00  0.00           C  
ATOM   2854  CG  PRO   373      68.610  66.450  59.970  0.00  0.00           C  
ATOM   2855  CD  PRO   373      68.130  66.990  61.280  0.00  0.00           C  
ATOM   2856  N   GLU   374      72.800  67.240  61.100  0.00  0.00           N  
ATOM   2857  CA  GLU   374      73.890  68.040  60.520  0.00  0.00           C  
ATOM   2858  C   GLU   374      74.340  67.360  59.230  0.00  0.00           C  
ATOM   2859  O   GLU   374      75.130  66.410  59.250  0.00  0.00           O  
ATOM   2860  CB  GLU   374      75.060  68.160  61.510  0.00  0.00           C  
ATOM   2861  CG  GLU   374      74.720  68.990  62.750  0.00  0.00           C  
ATOM   2862  CD  GLU   374      75.850  69.020  63.770  0.00  0.00           C  
ATOM   2863  OE1 GLU   374      77.030  69.120  63.360  0.00  0.00           O  
ATOM   2864  OE2 GLU   374      75.560  68.950  64.980  0.00  0.00           O1-
ATOM   2865  N   LEU   375      73.810  67.850  58.100  0.00  0.00           N  
ATOM   2866  CA  LEU   375      73.990  67.220  56.790  0.00  0.00           C  
ATOM   2867  C   LEU   375      74.890  68.060  55.890  0.00  0.00           C  
ATOM   2868  O   LEU   375      74.690  69.270  55.760  0.00  0.00           O  
ATOM   2869  CB  LEU   375      72.640  67.060  56.120  0.00  0.00           C  
ATOM   2870  CG  LEU   375      71.640  66.180  56.880  0.00  0.00           C  
ATOM   2871  CD1 LEU   375      70.220  66.670  56.670  0.00  0.00           C  
ATOM   2872  CD2 LEU   375      71.780  64.720  56.490  0.00  0.00           C  
ATOM   2873  N   SER   376      75.870  67.410  55.260  0.00  0.00           N  
ATOM   2874  CA  SER   376      76.870  68.090  54.430  0.00  0.00           C  
ATOM   2875  C   SER   376      76.360  68.560  53.050  0.00  0.00           C  
ATOM   2876  O   SER   376      76.850  69.570  52.530  0.00  0.00           O  
ATOM   2877  CB  SER   376      78.100  67.190  54.240  0.00  0.00           C  
ATOM   2878  OG  SER   376      77.810  66.080  53.410  0.00  0.00           O  
ATOM   2879  N   SER   377      75.400  67.840  52.480  0.00  0.00           N  
ATOM   2880  CA  SER   377      74.890  68.130  51.130  0.00  0.00           C  
ATOM   2881  C   SER   377      73.480  67.590  50.930  0.00  0.00           C  
ATOM   2882  O   SER   377      72.950  66.900  51.800  0.00  0.00           O  
ATOM   2883  CB  SER   377      75.810  67.510  50.080  0.00  0.00           C  
ATOM   2884  OG  SER   377      75.690  66.090  50.060  0.00  0.00           O  
ATOM   2885  N   ASP   378      72.890  67.870  49.760  0.00  0.00           N  
ATOM   2886  CA  ASP   378      71.540  67.370  49.430  0.00  0.00           C  
ATOM   2887  C   ASP   378      71.460  65.850  49.140  0.00  0.00           C  
ATOM   2888  O   ASP   378      70.350  65.350  48.930  0.00  0.00           O  
ATOM   2889  CB  ASP   378      70.900  68.200  48.290  0.00  0.00           C  
ATOM   2890  CG  ASP   378      71.600  68.050  46.930  0.00  0.00           C  
ATOM   2891  OD1 ASP   378      72.240  67.010  46.660  0.00  0.00           O  
ATOM   2892  OD2 ASP   378      71.490  68.990  46.110  0.00  0.00           O1-
ATOM   2893  N   ILE   379      72.600  65.150  49.110  0.00  0.00           N  
ATOM   2894  CA  ILE   379      72.650  63.690  48.970  0.00  0.00           C  
ATOM   2895  C   ILE   379      73.410  62.990  50.120  0.00  0.00           C  
ATOM   2896  O   ILE   379      73.900  61.870  49.950  0.00  0.00           O  
ATOM   2897  CB  ILE   379      73.250  63.260  47.610  0.00  0.00           C  
ATOM   2898  CG1 ILE   379      74.710  63.740  47.470  0.00  0.00           C  
ATOM   2899  CG2 ILE   379      72.410  63.790  46.470  0.00  0.00           C  
ATOM   2900  CD  ILE   379      75.480  62.980  46.430  0.00  0.00           C  
ATOM   2901  N   ASP   380      73.520  63.650  51.270  0.00  0.00           N  
ATOM   2902  CA  ASP   380      74.150  63.050  52.440  0.00  0.00           C  
ATOM   2903  C   ASP   380      73.160  62.050  53.050  0.00  0.00           C  
ATOM   2904  O   ASP   380      72.050  62.420  53.410  0.00  0.00           O  
ATOM   2905  CB  ASP   380      74.530  64.130  53.470  0.00  0.00           C  
ATOM   2906  CG  ASP   380      75.440  63.610  54.570  0.00  0.00           C  
ATOM   2907  OD1 ASP   380      76.610  64.030  54.610  0.00  0.00           O  
ATOM   2908  OD2 ASP   380      74.990  62.780  55.390  0.00  0.00           O1-
ATOM   2909  N   SER   381      73.580  60.780  53.140  0.00  0.00           N  
ATOM   2910  CA  SER   381      72.740  59.700  53.670  0.00  0.00           C  
ATOM   2911  C   SER   381      73.320  59.060  54.920  0.00  0.00           C  
ATOM   2912  O   SER   381      73.040  57.890  55.200  0.00  0.00           O  
ATOM   2913  CB  SER   381      72.540  58.620  52.590  0.00  0.00           C  
ATOM   2914  OG  SER   381      73.700  57.820  52.430  0.00  0.00           O  
ATOM   2915  N   SER   382      74.120  59.820  55.680  0.00  0.00           N  
ATOM   2916  CA  SER   382      74.840  59.270  56.840  0.00  0.00           C  
ATOM   2917  C   SER   382      73.950  58.940  58.050  0.00  0.00           C  
ATOM   2918  O   SER   382      74.390  58.240  58.960  0.00  0.00           O  
ATOM   2919  CB  SER   382      75.970  60.230  57.260  0.00  0.00           C  
ATOM   2920  OG  SER   382      75.450  61.410  57.840  0.00  0.00           O  
ATOM   2921  N   ASN   383      72.710  59.450  58.050  0.00  0.00           N  
ATOM   2922  CA  ASN   383      71.670  59.060  59.030  0.00  0.00           C  
ATOM   2923  C   ASN   383      70.970  57.730  58.700  0.00  0.00           C  
ATOM   2924  O   ASN   383      70.130  57.270  59.470  0.00  0.00           O  
ATOM   2925  CB  ASN   383      70.620  60.160  59.190  0.00  0.00           C  
ATOM   2926  CG  ASN   383      71.160  61.390  59.910  0.00  0.00           C  
ATOM   2927  ND2 ASN   383      70.250  62.170  60.490  0.00  0.00           N  
ATOM   2928  OD1 ASN   383      72.360  61.640  59.940  0.00  0.00           O  
ATOM   2929  N   PHE   384      71.280  57.150  57.540  0.00  0.00           N  
ATOM   2930  CA  PHE   384      70.830  55.810  57.170  0.00  0.00           C  
ATOM   2931  C   PHE   384      72.020  54.850  57.270  0.00  0.00           C  
ATOM   2932  O   PHE   384      73.150  55.220  56.960  0.00  0.00           O  
ATOM   2933  CB  PHE   384      70.240  55.820  55.760  0.00  0.00           C  
ATOM   2934  CG  PHE   384      68.960  56.610  55.650  0.00  0.00           C  
ATOM   2935  CD1 PHE   384      67.740  56.010  55.950  0.00  0.00           C  
ATOM   2936  CD2 PHE   384      68.980  57.940  55.260  0.00  0.00           C  
ATOM   2937  CE1 PHE   384      66.550  56.730  55.870  0.00  0.00           C  
ATOM   2938  CE2 PHE   384      67.800  58.680  55.170  0.00  0.00           C  
ATOM   2939  CZ  PHE   384      66.580  58.060  55.470  0.00  0.00           C  
ATOM   2940  N   ASP   385      71.750  53.630  57.720  0.00  0.00           N  
ATOM   2941  CA  ASP   385      72.780  52.580  57.730  0.00  0.00           C  
ATOM   2942  C   ASP   385      73.050  52.120  56.300  0.00  0.00           C  
ATOM   2943  O   ASP   385      72.190  52.210  55.440  0.00  0.00           O  
ATOM   2944  CB  ASP   385      72.340  51.390  58.600  0.00  0.00           C  
ATOM   2945  CG  ASP   385      72.290  51.740  60.090  0.00  0.00           C  
ATOM   2946  OD1 ASP   385      73.320  52.170  60.650  0.00  0.00           O  
ATOM   2947  OD2 ASP   385      71.210  51.560  60.700  0.00  0.00           O1-
ATOM   2948  N   ASP   386      74.270  51.640  56.050  0.00  0.00           N  
ATOM   2949  CA  ASP   386      74.600  51.030  54.760  0.00  0.00           C  
ATOM   2950  C   ASP   386      73.850  49.710  54.640  0.00  0.00           C  
ATOM   2951  O   ASP   386      73.970  48.850  55.520  0.00  0.00           O  
ATOM   2952  CB  ASP   386      76.110  50.780  54.630  0.00  0.00           C  
ATOM   2953  CG  ASP   386      76.920  52.050  54.370  0.00  0.00           C  
ATOM   2954  OD1 ASP   386      76.600  53.120  54.940  0.00  0.00           O  
ATOM   2955  OD2 ASP   386      77.890  51.980  53.590  0.00  0.00           O1-
ATOM   2956  N   ILE   387      73.050  49.570  53.590  0.00  0.00           N  
ATOM   2957  CA  ILE   387      72.360  48.310  53.290  0.00  0.00           C  
ATOM   2958  C   ILE   387      73.250  47.470  52.380  0.00  0.00           C  
ATOM   2959  O   ILE   387      73.490  47.860  51.230  0.00  0.00           O  
ATOM   2960  CB  ILE   387      71.000  48.540  52.590  0.00  0.00           C  
ATOM   2961  CG1 ILE   387      70.050  49.320  53.500  0.00  0.00           C  
ATOM   2962  CG2 ILE   387      70.370  47.210  52.200  0.00  0.00           C  
ATOM   2963  CD  ILE   387      69.650  48.620  54.780  0.00  0.00           C  
ATOM   2964  N   GLU   388      73.740  46.340  52.890  0.00  0.00           N  
ATOM   2965  CA  GLU   388      74.580  45.430  52.110  0.00  0.00           C  
ATOM   2966  C   GLU   388      73.720  44.610  51.140  0.00  0.00           C  
ATOM   2967  O   GLU   388      72.690  44.060  51.550  0.00  0.00           O  
ATOM   2968  CB  GLU   388      75.370  44.490  53.040  0.00  0.00           C  
ATOM   2969  CG  GLU   388      76.430  45.160  53.890  0.00  0.00           C  
ATOM   2970  CD  GLU   388      77.760  45.370  53.190  0.00  0.00           C  
ATOM   2971  OE1 GLU   388      78.800  45.360  53.880  0.00  0.00           O  
ATOM   2972  OE2 GLU   388      77.790  45.550  51.950  0.00  0.00           O1-
ATOM   2973  N   ASP   389      74.130  44.530  49.880  0.00  0.00           N  
ATOM   2974  CA  ASP   389      73.370  43.810  48.840  0.00  0.00           C  
ATOM   2975  C   ASP   389      73.620  42.310  48.930  0.00  0.00           C  
ATOM   2976  O   ASP   389      72.750  41.550  49.360  0.00  0.00           O  
ATOM   2977  CB  ASP   389      73.720  44.330  47.440  0.00  0.00           C  
ATOM   2978  CG  ASP   389      73.180  45.730  47.170  0.00  0.00           C  
ATOM   2979  OD1 ASP   389      72.940  46.500  48.130  0.00  0.00           O  
ATOM   2980  OD2 ASP   389      72.990  46.080  45.980  0.00  0.00           O1-
ATOM   2981  N   VAL   394      65.300  38.950  42.960  0.00  0.00           N  
ATOM   2982  CA  VAL   394      66.170  38.330  41.950  0.00  0.00           C  
ATOM   2983  C   VAL   394      65.380  37.740  40.770  0.00  0.00           C  
ATOM   2984  O   VAL   394      65.740  37.980  39.610  0.00  0.00           O  
ATOM   2985  CB  VAL   394      67.090  37.230  42.600  0.00  0.00           C  
ATOM   2986  CG1 VAL   394      66.260  36.170  43.330  0.00  0.00           C  
ATOM   2987  CG2 VAL   394      68.010  36.590  41.550  0.00  0.00           C  
ATOM   2988  N   GLU   395      64.310  37.000  41.060  0.00  0.00           N  
ATOM   2989  CA  GLU   395      63.620  36.150  40.070  0.00  0.00           C  
ATOM   2990  C   GLU   395      62.420  36.830  39.400  0.00  0.00           C  
ATOM   2991  O   GLU   395      61.770  37.690  40.000  0.00  0.00           O  
ATOM   2992  CB  GLU   395      63.200  34.800  40.680  0.00  0.00           C  
ATOM   2993  CG  GLU   395      62.180  34.860  41.830  0.00  0.00           C  
ATOM   2994  CD  GLU   395      61.780  33.470  42.330  0.00  0.00           C  
ATOM   2995  OE1 GLU   395      61.020  32.760  41.630  0.00  0.00           O  
ATOM   2996  OE2 GLU   395      62.220  33.080  43.430  0.00  0.00           O1-
ATOM   2997  N   THR   396      62.130  36.410  38.170  0.00  0.00           N  
ATOM   2998  CA  THR   396      61.080  36.980  37.330  0.00  0.00           C  
ATOM   2999  C   THR   396      59.980  35.950  37.010  0.00  0.00           C  
ATOM   3000  O   THR   396      60.180  34.740  37.210  0.00  0.00           O  
ATOM   3001  CB  THR   396      61.660  37.500  36.000  0.00  0.00           C  
ATOM   3002  CG2 THR   396      62.610  38.660  36.260  0.00  0.00           C  
ATOM   3003  OG1 THR   396      62.370  36.460  35.330  0.00  0.00           O  
ATOM   3004  N   PHE   397      58.850  36.440  36.500  0.00  0.00           N  
ATOM   3005  CA  PHE   397      57.690  35.590  36.160  0.00  0.00           C  
ATOM   3006  C   PHE   397      58.050  34.540  35.110  0.00  0.00           C  
ATOM   3007  O   PHE   397      58.910  34.780  34.270  0.00  0.00           O  
ATOM   3008  CB  PHE   397      56.540  36.430  35.590  0.00  0.00           C  
ATOM   3009  CG  PHE   397      55.800  37.240  36.620  0.00  0.00           C  
ATOM   3010  CD1 PHE   397      55.000  36.620  37.580  0.00  0.00           C  
ATOM   3011  CD2 PHE   397      55.860  38.640  36.610  0.00  0.00           C  
ATOM   3012  CE1 PHE   397      54.300  37.370  38.530  0.00  0.00           C  
ATOM   3013  CE2 PHE   397      55.160  39.400  37.550  0.00  0.00           C  
ATOM   3014  CZ  PHE   397      54.370  38.760  38.510  0.00  0.00           C  
ATOM   3015  N   PRO   398      57.380  33.370  35.160  0.00  0.00           N  
ATOM   3016  CA  PRO   398      57.570  32.390  34.090  0.00  0.00           C  
ATOM   3017  C   PRO   398      56.900  32.850  32.790  0.00  0.00           C  
ATOM   3018  O   PRO   398      55.850  33.510  32.840  0.00  0.00           O  
ATOM   3019  CB  PRO   398      56.910  31.120  34.640  0.00  0.00           C  
ATOM   3020  CG  PRO   398      55.900  31.600  35.620  0.00  0.00           C  
ATOM   3021  CD  PRO   398      56.390  32.910  36.160  0.00  0.00           C  
ATOM   3022  N   ILE   399      57.520  32.540  31.650  0.00  0.00           N  
ATOM   3023  CA  ILE   399      56.990  32.910  30.330  0.00  0.00           C  
ATOM   3024  C   ILE   399      55.700  32.100  30.110  0.00  0.00           C  
ATOM   3025  O   ILE   399      55.760  30.880  29.990  0.00  0.00           O  
ATOM   3026  CB  ILE   399      58.000  32.620  29.180  0.00  0.00           C  
ATOM   3027  CG1 ILE   399      59.230  33.520  29.330  0.00  0.00           C  
ATOM   3028  CG2 ILE   399      57.370  32.880  27.820  0.00  0.00           C  
ATOM   3029  CD  ILE   399      60.320  33.240  28.300  0.00  0.00           C  
ATOM   3030  N   PRO   400      54.540  32.790  30.060  0.00  0.00           N  
ATOM   3031  CA  PRO   400      53.260  32.080  30.090  0.00  0.00           C  
ATOM   3032  C   PRO   400      52.910  31.350  28.790  0.00  0.00           C  
ATOM   3033  O   PRO   400      53.360  31.730  27.710  0.00  0.00           O  
ATOM   3034  CB  PRO   400      52.250  33.210  30.370  0.00  0.00           C  
ATOM   3035  CG  PRO   400      52.860  34.410  29.800  0.00  0.00           C  
ATOM   3036  CD  PRO   400      54.350  34.250  29.940  0.00  0.00           C  
ATOM   3037  N   LYS   401      52.110  30.290  28.940  0.00  0.00           N  
ATOM   3038  CA  LYS   401      51.590  29.510  27.810  0.00  0.00           C  
ATOM   3039  C   LYS   401      50.150  29.900  27.450  0.00  0.00           C  
ATOM   3040  O   LYS   401      49.650  29.520  26.390  0.00  0.00           O  
ATOM   3041  CB  LYS   401      51.670  27.990  28.090  0.00  0.00           C  
ATOM   3042  CG  LYS   401      53.060  27.370  27.830  0.00  0.00           C  
ATOM   3043  CD  LYS   401      52.940  26.010  27.120  0.00  0.00           C  
ATOM   3044  CE  LYS   401      54.290  25.500  26.620  0.00  0.00           C  
ATOM   3045  NZ  LYS   401      54.170  24.180  25.940  0.00  0.00           N1+
ATOM   3046  N   ALA   402      49.480  30.640  28.330  0.00  0.00           N  
ATOM   3047  CA  ALA   402      48.180  31.260  28.040  0.00  0.00           C  
ATOM   3048  C   ALA   402      48.050  32.590  28.790  0.00  0.00           C  
ATOM   3049  O   ALA   402      48.930  32.940  29.580  0.00  0.00           O  
ATOM   3050  CB  ALA   402      47.050  30.320  28.440  0.00  0.00           C  
ATOM   3051  N   PHE   403      46.980  33.330  28.550  0.00  0.00           N  
ATOM   3052  CA  PHE   403      46.800  34.630  29.190  0.00  0.00           C  
ATOM   3053  C   PHE   403      46.610  34.430  30.700  0.00  0.00           C  
ATOM   3054  O   PHE   403      45.730  33.670  31.100  0.00  0.00           O  
ATOM   3055  CB  PHE   403      45.610  35.390  28.610  0.00  0.00           C  
ATOM   3056  CG  PHE   403      45.390  36.720  29.230  0.00  0.00           C  
ATOM   3057  CD1 PHE   403      46.090  37.830  28.790  0.00  0.00           C  
ATOM   3058  CD2 PHE   403      44.510  36.870  30.310  0.00  0.00           C  
ATOM   3059  CE1 PHE   403      45.900  39.080  29.400  0.00  0.00           C  
ATOM   3060  CE2 PHE   403      44.320  38.110  30.920  0.00  0.00           C  
ATOM   3061  CZ  PHE   403      45.020  39.210  30.460  0.00  0.00           C  
ATOM   3062  N   VAL   404      47.460  35.100  31.500  0.00  0.00           N  
ATOM   3063  CA  VAL   404      47.380  35.060  32.980  0.00  0.00           C  
ATOM   3064  C   VAL   404      47.160  36.430  33.650  0.00  0.00           C  
ATOM   3065  O   VAL   404      46.630  36.500  34.770  0.00  0.00           O  
ATOM   3066  CB  VAL   404      48.630  34.390  33.600  0.00  0.00           C  
ATOM   3067  CG1 VAL   404      48.920  33.070  32.890  0.00  0.00           C  
ATOM   3068  CG2 VAL   404      49.850  35.310  33.560  0.00  0.00           C  
ATOM   3069  N   GLY   405      47.610  37.510  33.000  0.00  0.00           N  
ATOM   3070  CA  GLY   405      47.240  38.870  33.370  0.00  0.00           C  
ATOM   3071  C   GLY   405      48.000  39.450  34.540  0.00  0.00           C  
ATOM   3072  O   GLY   405      47.430  40.160  35.360  0.00  0.00           O  
ATOM   3073  N   ASN   406      49.300  39.190  34.610  0.00  0.00           N  
ATOM   3074  CA  ASN   406      50.110  39.660  35.740  0.00  0.00           C  
ATOM   3075  C   ASN   406      50.230  41.170  35.860  0.00  0.00           C  
ATOM   3076  O   ASN   406      50.450  41.680  36.960  0.00  0.00           O  
ATOM   3077  CB  ASN   406      51.510  39.030  35.730  0.00  0.00           C  
ATOM   3078  CG  ASN   406      51.500  37.550  36.080  0.00  0.00           C  
ATOM   3079  ND2 ASN   406      52.340  36.770  35.400  0.00  0.00           N  
ATOM   3080  OD1 ASN   406      50.750  37.100  36.950  0.00  0.00           O  
ATOM   3081  N   GLN   407      50.110  41.880  34.740  0.00  0.00           N  
ATOM   3082  CA  GLN   407      50.180  43.350  34.760  0.00  0.00           C  
ATOM   3083  C   GLN   407      48.840  44.020  35.070  0.00  0.00           C  
ATOM   3084  O   GLN   407      48.820  45.210  35.360  0.00  0.00           O  
ATOM   3085  CB  GLN   407      50.760  43.900  33.450  0.00  0.00           C  
ATOM   3086  CG  GLN   407      52.150  43.360  33.080  0.00  0.00           C  
ATOM   3087  CD  GLN   407      53.260  43.790  34.030  0.00  0.00           C  
ATOM   3088  NE2 GLN   407      54.430  43.170  33.870  0.00  0.00           N  
ATOM   3089  OE1 GLN   407      53.090  44.650  34.880  0.00  0.00           O  
ATOM   3090  N   LEU   408      47.750  43.260  35.040  0.00  0.00           N  
ATOM   3091  CA  LEU   408      46.410  43.840  35.190  0.00  0.00           C  
ATOM   3092  C   LEU   408      46.150  44.500  36.540  0.00  0.00           C  
ATOM   3093  O   LEU   408      45.450  45.520  36.590  0.00  0.00           O  
ATOM   3094  CB  LEU   408      45.310  42.800  34.940  0.00  0.00           C  
ATOM   3095  CG  LEU   408      45.280  42.070  33.610  0.00  0.00           C  
ATOM   3096  CD1 LEU   408      44.190  41.000  33.660  0.00  0.00           C  
ATOM   3097  CD2 LEU   408      45.080  43.030  32.440  0.00  0.00           C  
ATOM   3098  N   PRO   409      46.690  43.930  37.640  0.00  0.00           N  
ATOM   3099  CA  PRO   409      46.480  44.550  38.950  0.00  0.00           C  
ATOM   3100  C   PRO   409      47.170  45.890  39.190  0.00  0.00           C  
ATOM   3101  O   PRO   409      46.850  46.560  40.160  0.00  0.00           O  
ATOM   3102  CB  PRO   409      47.040  43.500  39.920  0.00  0.00           C  
ATOM   3103  CG  PRO   409      46.960  42.240  39.180  0.00  0.00           C  
ATOM   3104  CD  PRO   409      47.290  42.600  37.790  0.00  0.00           C  
ATOM   3105  N   PHE   410      48.120  46.260  38.320  0.00  0.00           N  
ATOM   3106  CA  PHE   410      48.860  47.520  38.460  0.00  0.00           C  
ATOM   3107  C   PHE   410      48.420  48.600  37.480  0.00  0.00           C  
ATOM   3108  O   PHE   410      49.080  49.640  37.360  0.00  0.00           O  
ATOM   3109  CB  PHE   410      50.350  47.210  38.290  0.00  0.00           C  
ATOM   3110  CG  PHE   410      50.800  46.060  39.140  0.00  0.00           C  
ATOM   3111  CD1 PHE   410      50.870  46.200  40.520  0.00  0.00           C  
ATOM   3112  CD2 PHE   410      51.110  44.830  38.560  0.00  0.00           C  
ATOM   3113  CE1 PHE   410      51.260  45.140  41.320  0.00  0.00           C  
ATOM   3114  CE2 PHE   410      51.510  43.760  39.350  0.00  0.00           C  
ATOM   3115  CZ  PHE   410      51.590  43.920  40.740  0.00  0.00           C  
ATOM   3116  N   ILE   411      47.310  48.360  36.790  0.00  0.00           N  
ATOM   3117  CA  ILE   411      46.770  49.310  35.820  0.00  0.00           C  
ATOM   3118  C   ILE   411      46.210  50.470  36.600  0.00  0.00           C  
ATOM   3119  O   ILE   411      45.450  50.260  37.540  0.00  0.00           O  
ATOM   3120  CB  ILE   411      45.650  48.710  34.950  0.00  0.00           C  
ATOM   3121  CG1 ILE   411      46.220  47.620  34.030  0.00  0.00           C  
ATOM   3122  CG2 ILE   411      44.960  49.790  34.140  0.00  0.00           C  
ATOM   3123  CD  ILE   411      45.160  46.810  33.290  0.00  0.00           C  
ATOM   3124  N   GLY   412      46.600  51.680  36.210  0.00  0.00           N  
ATOM   3125  CA  GLY   412      46.160  52.900  36.890  0.00  0.00           C  
ATOM   3126  C   GLY   412      47.030  53.320  38.050  0.00  0.00           C  
ATOM   3127  O   GLY   412      46.660  54.210  38.810  0.00  0.00           O  
ATOM   3128  N   PHE   413      48.190  52.690  38.200  0.00  0.00           N  
ATOM   3129  CA  PHE   413      49.160  53.080  39.210  0.00  0.00           C  
ATOM   3130  C   PHE   413      49.880  54.370  38.850  0.00  0.00           C  
ATOM   3131  O   PHE   413      50.160  55.170  39.730  0.00  0.00           O  
ATOM   3132  CB  PHE   413      50.210  51.990  39.440  0.00  0.00           C  
ATOM   3133  CG  PHE   413      51.080  52.250  40.630  0.00  0.00           C  
ATOM   3134  CD1 PHE   413      50.550  52.170  41.910  0.00  0.00           C  
ATOM   3135  CD2 PHE   413      52.410  52.630  40.470  0.00  0.00           C  
ATOM   3136  CE1 PHE   413      51.340  52.430  43.020  0.00  0.00           C  
ATOM   3137  CE2 PHE   413      53.210  52.890  41.580  0.00  0.00           C  
ATOM   3138  CZ  PHE   413      52.670  52.800  42.860  0.00  0.00           C  
ATOM   3139  N   THR   414      50.180  54.560  37.560  0.00  0.00           N  
ATOM   3140  CA  THR   414      51.010  55.680  37.110  0.00  0.00           C  
ATOM   3141  C   THR   414      50.440  57.040  37.520  0.00  0.00           C  
ATOM   3142  O   THR   414      49.220  57.240  37.460  0.00  0.00           O  
ATOM   3143  CB  THR   414      51.240  55.630  35.580  0.00  0.00           C  
ATOM   3144  CG2 THR   414      52.110  56.810  35.140  0.00  0.00           C  
ATOM   3145  OG1 THR   414      51.890  54.390  35.220  0.00  0.00           O  
ATOM   3146  N   TYR   415      51.310  57.930  37.980  0.00  0.00           N  
ATOM   3147  CA  TYR   415      50.920  59.260  38.510  0.00  0.00           C  
ATOM   3148  C   TYR   415      51.960  60.330  38.180  0.00  0.00           C  
ATOM   3149  O   TYR   415      53.160  60.080  38.270  0.00  0.00           O  
ATOM   3150  CB  TYR   415      50.700  59.190  40.020  0.00  0.00           C  
ATOM   3151  CG  TYR   415      50.360  60.530  40.640  0.00  0.00           C  
ATOM   3152  CD1 TYR   415      49.070  61.050  40.570  0.00  0.00           C  
ATOM   3153  CD2 TYR   415      51.350  61.290  41.280  0.00  0.00           C  
ATOM   3154  CE1 TYR   415      48.760  62.290  41.130  0.00  0.00           C  
ATOM   3155  CE2 TYR   415      51.050  62.540  41.840  0.00  0.00           C  
ATOM   3156  CZ  TYR   415      49.760  63.040  41.770  0.00  0.00           C  
ATOM   3157  OH  TYR   415      49.460  64.260  42.330  0.00  0.00           O  
ATOM   3158  N   TYR   416      51.480  61.530  37.810  0.00  0.00           N  
ATOM   3159  CA  TYR   416      52.350  62.670  37.490  0.00  0.00           C  
ATOM   3160  C   TYR   416      51.790  63.950  38.080  0.00  0.00           C  
ATOM   3161  O   TYR   416      50.670  64.330  37.770  0.00  0.00           O  
ATOM   3162  CB  TYR   416      52.480  62.830  35.980  0.00  0.00           C  
ATOM   3163  CG  TYR   416      53.200  61.680  35.350  0.00  0.00           C  
ATOM   3164  CD1 TYR   416      54.570  61.520  35.530  0.00  0.00           C  
ATOM   3165  CD2 TYR   416      52.520  60.740  34.580  0.00  0.00           C  
ATOM   3166  CE1 TYR   416      55.250  60.450  34.960  0.00  0.00           C  
ATOM   3167  CE2 TYR   416      53.200  59.660  33.990  0.00  0.00           C  
ATOM   3168  CZ  TYR   416      54.570  59.520  34.180  0.00  0.00           C  
ATOM   3169  OH  TYR   416      55.230  58.450  33.600  0.00  0.00           O  
ATOM   3170  N   ARG   417      52.580  64.600  38.940  0.00  0.00           N  
ATOM   3171  CA  ARG   417      52.260  65.940  39.430  0.00  0.00           C  
ATOM   3172  C   ARG   417      52.430  66.920  38.280  0.00  0.00           C  
ATOM   3173  CB  ARG   417      53.170  66.330  40.620  0.00  0.00           C  
ATOM   3174  CG  ARG   417      52.730  67.600  41.340  0.00  0.00           C  
ATOM   3175  CD  ARG   417      53.560  67.840  42.590  0.00  0.00           C  
ATOM   3176  NE  ARG   417      53.010  68.910  43.420  0.00  0.00           N  
ATOM   3177  CZ  ARG   417      53.350  70.200  43.300  0.00  0.00           C  
ATOM   3178  NH1 ARG   417      54.230  70.570  42.380  0.00  0.00           N1+
ATOM   3179  NH2 ARG   417      52.800  71.100  44.090  0.00  0.00           N  
ATOM   3180  OT1 ARG   417      53.530  67.160  37.760  0.00  0.00           O  
ATOM   3181  OT2 ARG   417      51.440  67.470  37.810  0.00  0.00           O  
TER   
END
