# Supplementary material for: Multitarget Hybrid Fasudil Derivatives as a New Approach to the Potential Treatment of Amyotrophic Lateral Sclerosis
Source: J Med Chem. 2022 Jan 5;65(3):1867–82. doi: 10.1021/acs.jmedchem.1c01255 (PMC9132363; doi:10.1021/acs.jmedchem.1c01255)
Supplement: Supplementary file 4 — jm1c01255_si_004.csv [file jm1c01255_si_004.csv]

Compound	Smiles	ROCK2 activity @ 10microM	ROCK2 inhib, IC50	DPPH, IC50	NRF2 induction @ 20 microM (fold change)
1a	O=C(/C=C/C1=CC(O)=C(O)C=C1)N(CC2)CCN2S(C3=C4C(C=NC=C4)=CC=C3)(=O)=O	13.7 ± 1.0	0.79	11.9 ± 4.9	0.8 ± 0.02
1b	O=C(N(CCC1)CCN1S(C2=C3C(C=NC=C3)=CC=C2)(=O)=O)/C=C/C4=CC(O)=C(O)C=C4	7.8 ± 1.0	2.13	9.9 ± 1.4	3.1 ± 0.04
1c	O=C(CCC1=CC(O)=C(O)C=C1)N(CC2)CCN2S(C3=C4C(C=NC=C4)=CC=C3)(=O)=O	32.6 ± 10.3	0.32	11.9 ± 3.0	2.2 ± 0.09
1d	O=C(N(CCC1)CCN1S(C2=C3C(C=NC=C3)=CC=C2)(=O)=O)CCC4=CC(O)=C(O)C=C4	14.6 ± 4.1	0.73	10.4 ± 0.7	4.4 ± 0.27
1e	O=C(/C=C/C1=CC(OC)=C(O)C=C1)N(CC2)CCN2S(C3=C4C(C=NC=C4)=CC=C3)(=O)=O	47.0 ± 15.1	2.33	31.9 ± 3.0	1.1 ± 0.16
1f	O=C(N(CCC1)CCN1S(C2=C3C(C=NC=C3)=CC=C2)(=O)=O)/C=C/C4=CC(OC)=C(O)C=C4	30.3 ± 7.4	2.61	29.7 ± 0.4	0.8 ± 0.02
1g	O=C(CCC1=CC(OC)=C(O)C=C1)N(CC2)CCN2S(C3=C4C(C=NC=C4)=CC=C3)(=O)=O	53.0 ± 8.8	> 10	18.4 ± 0.1	0.8 ± 0.04
1h	O=C(N(CCC1)CCN1S(C2=C3C(C=NC=C3)=CC=C2)(=O)=O)CCC4=CC(OC)=C(O)C=C4	27.4 ± 1.4	0.90	18.5 ± 0.6	0.9 ± 0.02
Fasudil	O=S(C1=C2C(C=NC=C2)=CC=C1)(N3CCNCCC3)=O	19.3 ± 16.3	0.37		1.0 ± 0.06
Trolox	CC1=C(C2=C(C(C)=C1O)CCC(C)(C(O)=O)O2)C			12.0 ± 2.3
Dimethyl fumarate	O=C(OC)/C=C/C(OC)=O				4.9 ± 0.35
